# Supplementary material for: A dual RNA-seq analyses revealed dynamic arms race during the invasion of walnut by Colletotrichum gloeosporioides
Source: BMC Plant Biol. 2024 Jul 10;24:653. doi: 10.1186/s12870-024-05368-y (PMC11234561; doi:10.1186/s12870-024-05368-y)
Supplement: Supplementary file 1 — Supplementary Material 1 [file 12870_2024_5368_MOESM1_ESM.xlsx]

## Sheet: Sheet1
Table S1 The RNA sequencing data statistics.
								Mapped to C. gloeosporioides			Mapped to J. regia
samples	rawReads	cleanReads	Valid(%)	cleanBase(GB)	GC(%)	Q20(%)	Q30(%)	Total mapped	Multiple mapped	Uniquely mapped	Total mapped	Multiple mapped	Uniquely mapped
F423_24_1	93403500	88321698	94.56	13.34	46.86	99.08	97.14	54429(0.06%)	470(0.00%)	53959(0.06%)	60390164(68.38%)	2155027(2.44%)	58235137(65.94%)
F423_24_2	85459118	82042602	96	12.39	44.73	99.19	97.42	104357(0.13%)	1532(0.00%)	102825(0.13%)	62684253(76.40%)	2119895(2.58%)	60564358(73.82%)
F423_24_3	89422866	85173394	95.25	12.86	45.83	99.13	97.28	79234(0.09%)	1007(0.00%)	78227(0.09%)	61523099(72.23%)	2162351(2.54%)	59360748(69.69%)
F423_48_1	100705306	93183082	92.53	14.07	53.02	98.94	96.59	594439(0.64%)	1057(0.00%)	593382(0.64%)	39917275(42.84%)	1617881(1.74%)	38299394(41.10%)
F423_48_2	98046344	92763930	94.61	14.01	45.55	99.06	97.04	247735(0.27%)	1670(0.00%)	246065(0.27%)	60039992(64.72%)	2221075(2.39%)	57818917(62.33%)
F423_48_3	99365118	92967086	93.56	14.04	49.3	99	96.81	420960(0.45%)	1392(0.00%)	419568(0.45%)	49980924(53.76%)	1908502(2.05%)	48072422(51.71%)
F423_72_1	91435150	86644876	94.76	13.08	46.3	99.15	97.28	1544380(1.78%)	3021(0.00%)	1541359(1.78%)	58320413(67.31%)	2121172(2.45%)	56199241(64.86%)
F423_72_2	105494214	99717014	94.52	15.06	46.56	99.14	97.28	1900574(1.91%)	4286(0.00%)	1896288(1.90%)	67564010(67.76%)	2483139(2.49%)	65080871(65.27%)
F423_72_3	98452668	93169874	94.63	14.07	46.45	99.14	97.28	1722988(1.85%)	3508(0.00%)	1719480(1.85%)	62957257(67.57%)	2289130(2.46%)	60668127(65.12%)
F26_24_1	105906612	99627120	94.07	15.04	46.45	99.1	97.17	74363(0.07%)	598(0.00%)	73765(0.07%)	71635121(71.90%)	2703458(2.71%)	68931663(69.19%)
F26_24_2	99137392	93310304	94.12	14.09	46.53	99.09	97.17	164413(0.18%)	553(0.00%)	163860(0.18%)	66862121(71.66%)	2746797(2.94%)	64115324(68.71%)
F26_24_3	102508538	96452522	94.09	14.56	46.49	99.1	97.17	119298(0.12%)	580(0.00%)	118718(0.12%)	69231312(71.78%)	2717233(2.82%)	66514079(68.96%)
F26_48_1	90721618	85929032	94.72	12.98	46.33	99.15	97.31	772118(0.90%)	1611(0.00%)	770507(0.90%)	58511498(68.09%)	2237999(2.60%)	56273499(65.49%)
F26_48_2	88091504	83758980	95.08	12.65	46.19	99.17	97.34	242991(0.29%)	762(0.00%)	242229(0.29%)	58778525(70.18%)	2214091(2.64%)	56564434(67.53%)
F26_48_3	89397278	84838954	94.9	12.81	46.25	99.16	97.33	507830(0.60%)	1205(0.00%)	506625(0.60%)	58648316(69.13%)	2210637(2.61%)	56437679(66.52%)
F26_72_1	86592784	81941426	94.63	12.37	46.17	99.17	97.31	2065100(2.52%)	3837(0.00%)	2061263(2.52%)	55626944(67.89%)	2133486(2.60%)	53493458(65.28%)
F26_72_2	89221042	84530816	94.74	12.76	47.97	99.12	97.16	6657066(7.88%)	12442(0.01%)	6644624(7.86%)	47430719(56.11%)	1811363(2.14%)	45619356(53.97%)
F26_72_3	87898040	83229690	94.69	12.57	47.09	99.14	97.23	4359823(5.24%)	8045(0.01%)	4351778(5.23%)	51525386(61.91%)	1980113(2.38%)	49545273(59.53%)
