# Supplementary material for: A dual RNA-seq analyses revealed dynamic arms race during the invasion of walnut by Colletotrichum gloeosporioides
Source: BMC Plant Biol. 2024 Jul 10;24:653. doi: 10.1186/s12870-024-05368-y (PMC11234561; doi:10.1186/s12870-024-05368-y)
Supplement: Supplementary file 2 — Supplementary Material 2 [file 12870_2024_5368_MOESM2_ESM.xlsx]

## Sheet: Sheet1
Table S3 The list of KEGG pathways for DEGs in F26 vs F423 at each stage.
PathwayID	PathwayName	F26_48 vs. F26_24		F26_72 vs. F26_24		F423_48 vs. F423_24		F423_72 vs. F423_24
		Gene number	P value	Gene number	P value	Gene number	P value	Gene number	P value
ko04016	MAPK signaling pathway - plant	25	5.94172e-06	51	1.4551e-08	-	-	68	0.000593015
ko04626	Plant-pathogen interaction	21	0.000902006	43	5.74941e-05	-	-	76	0.000210586
ko00909	Sesquiterpenoid and triterpenoid biosynthesis	8	0.00131327	11	0.00793495	25	0.0303478	20	0.0040307
ko04075	Plant hormone signal transduction	27	0.00145777	51	0.00157622	-	-	102	0.000233207
ko01100	Metabolic pathways	140	0.00243269	395	1.62375e-17	-	-	627	0.0016066
ko00270	Cysteine and methionine metabolism	14	0.002675	39	2.95145e-08	-	-	-	-
ko00520	Amino sugar and nucleotide sugar metabolism	16	0.00278425	31	0.000892378	-	-	51	0.0146395
ko01110	Biosynthesis of secondary metabolites	77	0.00490554	226	2.09714e-14	-	-	360	2.6428e-05
ko00940	Phenylpropanoid biosynthesis	18	0.00710235	47	2.1084e-06	92	0.0361236	83	2.88809e-06
ko00950	Isoquinoline alkaloid biosynthesis	5	0.00985647	11	0.000380441	-	-	-	-
ko00400	Phenylalanine, tyrosine and tryptophan biosynthesis	8	0.010079	24	5.92457e-07	-	-	-	-
ko00592	alpha-Linolenic acid metabolism	8	0.0109173	20	5.30334e-05	-	-	25	0.0139569
ko00740	Riboflavin metabolism	4	0.0189021	6	0.03035	-	-	-	-
ko00591	Linoleic acid metabolism	4	0.0189021	-	-	-	-	-	-
ko01230	Biosynthesis of amino acids	20	0.0191931	69	9.28006e-11	-	-	-	-
ko00350	Tyrosine metabolism	6	0.0308944	12	0.00982999	-	-	-	-
ko00480	Glutathione metabolism	10	0.0364542	23	0.00292218	-	-	-	-
ko00052	Galactose metabolism	-	-	19	8.44769e-05	-	-	23	0.0310621
