# Supplementary material for: A dual RNA-seq analyses revealed dynamic arms race during the invasion of walnut by Colletotrichum gloeosporioides
Source: BMC Plant Biol. 2024 Jul 10;24:653. doi: 10.1186/s12870-024-05368-y (PMC11234561; doi:10.1186/s12870-024-05368-y)
Supplement: Supplementary file 3 — Supplementary Material 3 [file 12870_2024_5368_MOESM3_ESM.xlsx]

## Sheet: Sheet1
Table S4 The list of DEGs in C. gloeosporioides at each stage.
GeneID	F423_48-vs-F423_24-Log2FC	F423_48-vs-F423_24-Pvalue	F423_72-vs-F423_24-Log2FC	F423_72-vs-F423_24-Pvalue	F26_48-vs-F26_24-Log2FC	F26_48-vs-F26_24-Pvalue	F26_72-vs-F26_24-Log2FC	F26_72-vs-F26_24-Pvalue	geneType	chromosome	start	end	strand	description	Pfam	Pfam description
69016914	-0.916892	0.51285	-2.69456	0.00215349	-2.17401	0.0456691	-3.61506	8.08094e-07	protein_coding	consensus_1	12427	14558	-	Cytochrome P450 monooxygenase FCK2	PF00067.23	Cytochrome P450
69016919	1.14687	0.449951	-1.28609	0.326282	-3.44894	0.0122101	-2.82317	1.35338e-05	protein_coding	consensus_1	31310	32740	-	Mitochondrial chaperone BCS1	PF08740.12	BCS1 N terminal
69016921	3.80309	0.0227127	-	-	4.31279	0.00668129	0.697068	0.683193	protein_coding	consensus_1	36932	38396	+	uncharacterized protein GCG54_00009788	-	-
69016927	-	-	-	-	-3.92175	0.0365752	-3.969	4.44778e-05	protein_coding	consensus_1	53558	55193	-	uncharacterized protein GCG54_00009794	-	-
69016951	-	-	2.96949	0.0423241	3.96499	0.0198776	3.58927	0.00387907	protein_coding	consensus_1	135212	137950	-	uncharacterized protein GCG54_00009818	-	-
69016954	0.54615	0.351259	2.50105	0.00125177	4.25281	3.04402e-10	4.44583	5.52683e-14	protein_coding	consensus_1	144265	145329	-	Nitrogen metabolite repression protein nmr	-	-
69016955	0.490172	0.756264	1.63593	0.273626	6.80107	7.92942e-08	7.71282	3.50109e-10	protein_coding	consensus_1	145818	146739	+	Short-chain dehydrogenase/reductase tropE	PF00106.26	short chain dehydrogenase
69016965	3.44599	0.0592994	-	-	-2.87587	0.00320251	-2.80187	1.97206e-05	protein_coding	consensus_1	177071	178240	+	uncharacterized protein GCG54_00009832	PF07859.14	alpha/beta hydrolase fold
69016969	0.233232	0.778946	1.23784	0.150195	4.95139	0.00107381	6.91104	5.45353e-07	protein_coding	consensus_1	199734	200747	-	NADH-cytochrome b5 reductase 2	PF00970.25	Oxidoreductase FAD-binding domain
69016973	2.54878	0.11679	-0.0590259	0.979313	-2.62175	0.0153599	-5.7757	1.73376e-06	protein_coding	consensus_1	209111	211194	+	Vanillyl-alcohol oxidase	PF01565.24	FAD binding domain
69016994	-	-	-	-	4.11981	0.0211259	-	-	protein_coding	consensus_1	275527	278235	+	uncharacterized protein GCG54_00009861	-	-
69016997	-	-	3.41462	0.00983893	3.62996	0.042827	5.08185	2.87797e-05	protein_coding	consensus_1	285097	285913	+	uncharacterized protein GCG54_00009864	PF13417.7	Glutathione S-transferase, N-terminal domain
69017013	-	-	-	-	-3.56293	0.0404605	-3.66564	0.00375344	protein_coding	consensus_1	338343	338705	+	uncharacterized protein GCG54_00009880	-	-
69017014	-2.13442	5.61068e-06	-0.229445	0.643978	1.4776	0.000762628	1.87821	1.22405e-05	protein_coding	consensus_1	339951	341857	-	Cytochrome P450	PF00067.23	Cytochrome P450
69017023	2.59528	0.106548	1.69789	0.143493	-1.95419	0.00187617	-1.13391	0.000219173	protein_coding	consensus_1	383902	384635	-	Oligoribonuclease	-	-
69017041	-	-	3.04693	0.0479952	5.10083	0.00090577	2.8742	0.030986	protein_coding	consensus_1	448621	448959	-	Cytochrome c oxidase assembly factor 3	-	-
69017043	0.388127	0.642767	-0.492133	0.443801	-1.34696	0.017527	-1.99984	1.53071e-09	protein_coding	consensus_1	455875	457404	+	uncharacterized protein GCG54_00009910	-	-
69017051	4.04241	0.0151243	-	-	3.81406	0.0283104	2.63499	0.0800932	protein_coding	consensus_1	484131	485198	-	uncharacterized protein GCG54_00009918	-	-
69017056	-	-	-	-	-3.64391	0.0381164	-7.3092	0.000191136	protein_coding	consensus_1	511082	512426	+	Arsenical-resistance protein Acr3	-	-
69017058	0.926901	0.316863	-0.623188	0.513811	1.61077	0.0378135	0.432044	0.424321	protein_coding	consensus_1	515310	516566	-	Cystathionine gamma-lyase	PF01053.21	Cys/Met metabolism PLP-dependent enzyme
69017059	0.0837683	0.9269	-1.46239	0.11446	-1.78536	0.00499372	-1.69565	1.34054e-08	protein_coding	consensus_1	523183	524939	+	uncharacterized protein GCG54_00009926, partial	PF00172.19	Fungal Zn(2)-Cys(6) binuclear cluster domain
69017062	0.00029548	0.999162	0.650001	0.133323	1.91134	5.91267e-07	1.13427	0.0003227	protein_coding	consensus_1	532936	533786	+	40S ribosomal protein S15	PF00203.22	Ribosomal protein S19
69017064	-0.665503	0.0894056	0.230239	0.432824	1.0799	0.00437098	1.50379	1.6611e-11	protein_coding	consensus_1	536251	536928	+	NADH-ubiquinone oxidoreductase 17.8 kDa subunit	-	-
69017069	-	-	-	-	-5.24247	0.0136309	-3.48347	3.69253e-05	protein_coding	consensus_1	542842	544436	-	uncharacterized protein GCG54_00009936	PF03226.15	Yippee zinc-binding/DNA-binding /Mis18, centromere assembly
69017076	3.30008	0.0193024	2.6601	0.0237743	-1.44072	0.0175932	-0.693046	0.126884	protein_coding	consensus_1	561067	562242	+	putative inactive reductase easA	PF00724.21	NADH:flavin oxidoreductase / NADH oxidase family
69017079	-0.556195	0.352833	-0.168652	0.702542	2.88478	7.49373e-05	1.43481	0.00874335	pseudogene	consensus_1	589596	590916	-	-	-	-
69017081	-0.559306	0.315223	-0.706094	0.0722611	-1.15649	0.0112048	-0.951764	9.29932e-06	protein_coding	consensus_1	592392	595026	-	Serine/threonine-protein kinase mph1	PF00069.26	Protein kinase domain
69017082	-0.744637	0.00774214	0.431098	0.159552	1.9724	1.60602e-07	1.81265	2.08699e-07	protein_coding	consensus_1	595908	596309	-	60S acidic ribosomal protein P2	-	-
69017086	-0.535738	0.224553	-0.599633	0.109266	1.44492	0.0313432	2.21689	2.38081e-09	protein_coding	consensus_1	603293	604315	-	ER membrane protein complex subunit 3	-	-
69017087	-0.151339	0.803925	-0.228825	0.664753	1.84279	0.0133729	1.78034	0.002379	protein_coding	consensus_1	604546	605340	+	uncharacterized protein GCG54_00009954	-	-
69017100	3.67777	0.0289539	3.17445	0.0161201	-2.75966	1.51965e-05	-2.12205	7.7276e-13	protein_coding	consensus_1	649185	650180	+	Pyridoxal reductase	PF00248.22	Aldo/keto reductase family
69017102	-1.46884	5.10118e-08	-0.528067	0.0932247	1.59014	4.4853e-05	0.870426	0.000169854	protein_coding	consensus_1	653721	654293	+	ATP synthase subunit e	-	-
69013704	0.549597	0.484312	0.493684	0.300524	1.95364	0.0165825	2.44987	2.10501e-05	protein_coding	consensus_10	13775	15618	+	Lysophospholipid acyltransferase	-	-
69013707	1.0833	0.257787	0.958034	0.191661	2.03906	0.042799	1.79318	0.0133291	protein_coding	consensus_10	24675	26010	-	Maintenance of mitochondrial morphology protein 1	-	-
69013709	-	-	2.26746	0.121198	4.46103	0.00675246	4.07385	0.0010055	protein_coding	consensus_10	31685	32845	-	putative cardiolipin synthase (CMP-forming)	-	-
69013716	-0.280688	0.225753	0.442982	0.017822	1.35685	0.00182986	1.38303	0.00392231	protein_coding	consensus_10	68108	68961	-	60S ribosomal protein L23a	-	-
69013729	-0.467835	0.456204	-0.648773	0.309487	2.32751	0.0052988	1.8762	0.00429034	protein_coding	consensus_10	113992	114459	+	uncharacterized protein GCG54_00006581	-	-
69013734	-	-	-	-	-3.09994	0.00965578	-1.22525	0.0262357	protein_coding	consensus_10	128746	129966	+	uncharacterized protein GCG54_00006586	-	-
69013737	-	-	2.24448	0.155418	-2.37695	0.0231291	-3.08304	0.00194944	protein_coding	consensus_10	155746	157934	-	putative acyl-activating enzyme 1 peroxisomal	-	-
69013738	-0.954184	0.0721921	-0.428096	0.154299	1.28157	0.0426753	1.60779	1.07682e-05	protein_coding	consensus_10	158886	162300	+	FACT complex subunit ctc-1, partial	PF17292.3	POB3-like N-terminal PH domain
69013742	3.37214	0.0201754	1.45992	0.271875	-2.97926	3.6143e-05	-4.89453	2.84427e-08	protein_coding	consensus_10	171192	174633	-	uncharacterized protein GCG54_00006594	-	-
69013747	3.43842	0.0189299	3.70863	0.00230298	2.46234	0.0169635	3.04324	5.39377e-05	protein_coding	consensus_10	194516	196253	-	Glutathione synthetase	PF03917.18	Eukaryotic glutathione synthase, ATP binding domain
69013751	-0.0793556	0.9171	-0.26104	0.554026	1.088	0.0252939	0.855903	0.00926069	protein_coding	consensus_10	212943	213645	-	Isochorismatase domain-containing protein 2	-	-
69013757	-0.540831	0.233354	-0.489881	0.126071	1.41303	0.0395407	2.07648	9.12867e-07	protein_coding	consensus_10	244352	245002	+	54S ribosomal protein L12	PF16320.6	Ribosomal protein L7/L12 dimerisation domain
69013758	1.1039	0.321823	0.219796	0.794389	3.74066	0.0111151	3.20203	0.00885264	protein_coding	consensus_10	245385	246488	-	CTD kinase subunit gamma	PF12243.9	CTD kinase subunit gamma CTK3
69013775	1.92725	0.0553172	3.02945	8.67472e-06	1.6073	0.00427781	2.48698	7.50789e-11	protein_coding	consensus_10	310923	311708	+	uncharacterized protein GCG54_00006627	-	-
69013781	0.159566	0.758747	-0.315191	0.452974	1.25553	0.0220636	1.29028	0.000178873	protein_coding	consensus_10	332853	334475	+	putative magnesium transporter NIPA3	-	-
69013782	-0.0618902	0.842794	0.856549	0.0236312	1.85277	1.4436e-09	2.78697	1.69697e-34	protein_coding	consensus_10	335525	336516	-	40S ribosomal protein S3	PF07650.18	KH domain
69013784	0.747209	0.146311	0.971206	0.00768176	1.03107	0.0153706	1.37118	3.38484e-08	protein_coding	consensus_10	341980	344108	-	Phenylalanine--tRNA ligase beta subunit	PF18262.2	Phe-tRNA synthetase beta subunit B1 domain
69013785	-0.754224	0.0983427	-0.204152	0.407102	1.20617	0.0133734	1.53999	1.29996e-05	protein_coding	consensus_10	345592	347919	+	Protein phosphatase PP2A regulatory subunit A, partial	-	-
69013790	2.3053	0.0554097	-1.45265	0.22682	-2.16278	0.000514938	-5.98983	2.85236e-25	protein_coding	consensus_10	365027	366853	+	Tripeptidyl-peptidase sed4	PF09286.12	Pro-kumamolisin, activation domain
69013794	-0.739889	0.381724	-1.09715	0.179113	2.05501	0.0372578	0.23535	0.740104	protein_coding	consensus_10	380014	380340	-	Mitochondrial import inner membrane translocase subunit TIM13	PF02953.16	Tim10/DDP family zinc finger
69013795	0.858181	0.088625	0.900894	0.0273897	1.18498	0.0159139	1.3575	4.15818e-05	protein_coding	consensus_10	380942	382161	+	L-type lectin-like domain-containing protein	PF03388.14	Legume-like lectin family
69013798	0.281191	0.74377	0.612525	0.276429	1.97318	0.042566	1.75345	0.00962224	protein_coding	consensus_10	392260	394449	+	1-phosphatidylinositol 4 5-bisphosphate phosphodiesterase 1	-	-
69013802	1.28464	0.0976236	-0.840007	0.310691	-1.68293	0.014413	-2.25005	0.0161354	protein_coding	consensus_10	401271	402204	+	uncharacterized protein GCG54_00006654	-	-
69013811	1.38759	0.162951	1.29924	0.124719	-1.26147	0.0225721	-0.194865	0.489745	protein_coding	consensus_10	413633	415331	-	Diacylglycerol O-acyltransferase 1	-	-
69013812	2.15321	0.0321837	1.27909	0.11751	-1.63148	0.0124283	-1.3262	0.00156804	protein_coding	consensus_10	416943	419037	+	Polyadenylation factor subunit 2	-	-
69013813	5.00671	0.000554706	1.71755	0.316157	-2.21259	0.000577811	-3.19605	4.45104e-12	protein_coding	consensus_10	419808	420857	-	Mitochondrial nuclease	PF01223.24	DNA/RNA non-specific endonuclease
69013814	0.877921	0.439847	1.43951	0.0875779	4.8915	0.00105103	5.53078	3.7195e-06	protein_coding	consensus_10	422740	424469	+	Zinc-regulated transporter 3	-	-
69013816	-0.60791	0.231289	-0.629985	0.0868589	2.74258	0.000508331	2.38722	9.77407e-05	protein_coding	consensus_10	426908	427630	+	DNA-directed RNA polymerases I II and III subunit RPABC2	-	-
69013820	2.26798	0.0528498	0.532718	0.588117	2.53715	0.0121817	1.76514	0.0241725	protein_coding	consensus_10	440272	441630	+	Myosin regulatory light chain	PF13499.7	EF-hand domain pair
69013826	0.174502	0.806696	-0.162655	0.734543	-1.36377	0.0259774	-1.70027	1.4857e-06	protein_coding	consensus_10	464313	465765	+	uncharacterized protein GCG54_00006678	-	-
69013828	-0.850713	0.0497844	-0.191125	0.495632	1.18987	0.0119783	0.865503	0.00105532	protein_coding	consensus_10	471363	475321	-	Pre-mRNA-splicing factor rse1	PF10433.10	Mono-functional DNA-alkylating methyl methanesulfonate N-term
69013831	-0.451703	0.315954	-0.122088	0.701994	2.09133	0.00712918	1.86157	0.0455852	protein_coding	consensus_10	493593	495494	-	Ribosome-interacting GTPase 1, partial	-	-
69013836	0.0614588	0.914937	-0.288408	0.466361	-1.24555	0.0245542	-0.623677	0.0334579	protein_coding	consensus_10	516648	518402	-	uncharacterized protein GCG54_00006688	-	-
69013846	4.25312	0.00523466	1.72046	0.336217	-2.68319	0.0084268	-3.14837	4.79887e-05	protein_coding	consensus_10	577151	577942	-	uncharacterized protein GCG54_00006698	-	-
69015277	4.44079	0.00439439	2.50596	0.0758179	-2.34711	0.000250976	-2.41216	4.98614e-15	protein_coding	consensus_100	73569	75459	+	Transmembrane protein	-	-
69015281	1.05469	0.020694	0.00255396	0.994954	1.10627	0.0304616	0.929217	0.0139166	protein_coding	consensus_100	88586	91415	+	uncharacterized protein GCG54_00008140, partial	-	-
69015282	1.80709	0.0370588	0.621968	0.369186	-1.18229	0.0487747	-1.74052	0.000177858	protein_coding	consensus_100	92575	95849	+	uncharacterized protein GCG54_00008141	PF00172.19	Fungal Zn(2)-Cys(6) binuclear cluster domain
69015291	3.31555	0.063454	-	-	-3.24446	0.00284551	-2.00733	0.00404936	protein_coding	consensus_100	122491	124071	-	Choline transport protein	-	-
69017619	3.23851	0.0792547	2.1834	0.20144	-1.61922	0.0206443	-0.382903	0.283038	protein_coding	consensus_101	105394	106341	-	L-xylo-3-hexulose reductase	PF00106.26	short chain dehydrogenase
69017620	3.69124	0.0514682	-	-	-2.63413	0.024822	-2.63652	0.000662464	protein_coding	consensus_101	107923	109250	+	uncharacterized protein GCG54_00010492	-	-
69017621	-	-	-3.37597	0.0166599	-3.01095	0.0476664	-7.64547	4.62651e-06	protein_coding	consensus_101	110930	111598	+	uncharacterized protein GCG54_00010493	PF01596.18	O-methyltransferase
69017631	-	-	3.35297	0.0128344	4.35714	0.0259869	4.51498	0.000203265	protein_coding	consensus_101	137248	137782	-	uncharacterized protein GCG54_00010503	-	-
69017663	3.49016	0.115117	-	-	-4.03035	0.00599519	-8.72225	6.10921e-10	protein_coding	consensus_101	269145	269871	-	Cutinase 1	PF01083.23	Cutinase
69017685	-	-	-	-	3.725	0.0333079	0.0247597	0.99474	protein_coding	consensus_101	334458	336819	+	uncharacterized protein GCG54_00010557	-	-
69017702	-0.182722	0.847976	-0.705462	0.296863	-1.578	0.00627357	-2.64953	6.63221e-08	protein_coding	consensus_101	374931	376283	-	uncharacterized protein GCG54_00010574	-	-
69017704	-0.40579	0.105444	-0.218104	0.300606	1.28593	0.000123813	1.37198	1.76701e-09	protein_coding	consensus_101	389925	390882	-	Ubiquitin-conjugating enzyme E2-16 kDa	PF00179.27	Ubiquitin-conjugating enzyme
69017708	-	-	0.859316	0.528034	3.99556	0.0170707	2.79805	0.0590555	protein_coding	consensus_101	400717	401209	+	Cytochrome c oxidase subunit 6B-like protein new16	PF02297.18	Cytochrome oxidase c subunit VIb
69007326	2.49448	0.137378	2.71121	0.0646787	2.96486	0.0026211	1.77853	0.0239226	protein_coding	consensus_102	31278	32776	+	Vanillin dehydrogenase	-	-
69007334	0.64185	0.225982	0.305788	0.387447	1.42545	0.00619055	0.974121	0.00187039	protein_coding	consensus_102	53828	57427	-	uncharacterized protein GCG54_00000161	PF00041.22	Fibronectin type III domain
69011009	4.17032	0.00964401	-	-	-3.35679	0.0131822	-9.16574	1.38757e-05	protein_coding	consensus_103	29250	41175	+	putative alpha-L-arabinofuranosidase B	PF12706.8	Beta-lactamase superfamily domain
69011034	-	-	-	-	-3.65148	0.0390784	-8.18259	2.48294e-06	pseudogene	consensus_103	123339	125308	-	-	-	-
69011057	0.288299	0.5626	0.565512	0.316441	-1.38041	7.0655e-05	-0.965268	0.00444532	protein_coding	consensus_103	177682	178187	+	Guanyl-specific ribonuclease F1	PF00545.21	ribonuclease
69011073	4.40638	4.55419e-08	4.49778	2.05125e-09	1.16904	0.0188217	2.67253	1.69459e-18	protein_coding	consensus_103	276951	280384	-	Catalase-peroxidase 2	PF00141.24	Peroxidase
69011076	-	-	-	-	4.24928	0.0307845	-	-	protein_coding	consensus_103	290154	291746	+	putative transporter	-	-
69011099	-	-	-	-	-3.16365	2.4696e-05	-10.6649	1.00901e-17	protein_coding	consensus_103	351194	352773	+	putative mannosyltransferase KTR3	-	-
69011105	-	-	-	-	-3.93797	0.00859604	-6.92803	7.70023e-08	protein_coding	consensus_103	361806	363412	-	uncharacterized protein GCG54_00003949	-	-
69011108	3.3687	0.0698641	2.53039	0.0761877	4.73775	0.0020013	2.90743	0.0336016	protein_coding	consensus_103	366927	369259	+	ATP-dependent RNA helicase mak5	PF00270.30	DEAD/DEAH box helicase
69011129	-	-	-	-	-6.15764	0.000406031	-4.16072	3.95728e-05	protein_coding	consensus_103	436270	437966	+	putative transporter	-	-
69011132	-	-	4.49387	0.000451219	5.23768	0.000238898	5.68352	2.05358e-06	protein_coding	consensus_103	444227	444911	+	uncharacterized protein GCG54_00003976	-	-
69011133	-	-	-	-	4.29021	0.0281657	-	-	protein_coding	consensus_103	445183	446707	-	Cytochrome P450 monooxygenase sdnE	PF00067.23	Cytochrome P450
69011136	-	-	-	-	4.08592	0.0419488	-	-	protein_coding	consensus_103	452426	453459	-	Polyketide transferase	PF12697.8	Alpha/beta hydrolase family
69011142	-0.242931	0.764248	-0.296106	0.614378	-1.57899	0.0382401	-1.17482	0.00399928	protein_coding	consensus_103	473477	475153	-	uncharacterized protein GCG54_00003986	-	-
69011155	2.07082	0.00175751	1.16629	0.0372654	2.43002	0.000417532	1.50072	0.00696169	protein_coding	consensus_103	536316	536862	-	uncharacterized protein GCG54_00003999	-	-
69011160	1.24659	0.418439	0.41491	0.724943	-2.66241	0.00362537	-2.63907	3.6424e-06	protein_coding	consensus_103	562161	563741	-	uncharacterized protein GCG54_00004004	-	-
69011170	-	-	-	-	-5.15957	0.0186333	-8.1406	0.000315342	protein_coding	consensus_103	609264	610691	-	uncharacterized protein GCG54_00004014	-	-
69011171	4.03701	0.0185329	1.95799	0.188961	-2.38642	0.0291277	-3.37441	2.46851e-05	protein_coding	consensus_103	611637	613271	-	Thiamine pathway transporter THI73	-	-
69011179	-	-	1.90273	0.347012	-2.48857	0.0238376	-2.7382	2.43759e-06	protein_coding	consensus_103	633434	635238	+	MFS transporter prlL	-	-
69015081	4.62224	0.00140325	-	-	-2.17445	0.0073735	-3.88461	3.1652e-15	protein_coding	consensus_104	31925	33688	-	putative peptidoglycan-N-acetylglucosamine deacetylase	PF00187.20	Chitin recognition protein
69015082	4.25466	0.00570674	-	-	2.28688	0.0171952	-0.734854	0.313332	protein_coding	consensus_104	39215	40588	+	UDP-N-acetyl-D-glucosamine 6-dehydrogenase	PF03721.15	UDP-glucose/GDP-mannose dehydrogenase family, NAD binding domain
69015090	1.4333	0.0740284	-0.413486	0.46672	-1.52018	0.00877732	-1.64122	6.70059e-08	protein_coding	consensus_104	65305	66441	-	uncharacterized protein GCG54_00007949	-	-
69015100	-0.230309	0.708099	0.459974	0.302502	-1.07599	0.0362033	0.0383089	0.877842	protein_coding	consensus_104	104065	105678	+	Lysine-specific histone demethylase 1-like 1, partial	PF01593.25	Flavin containing amine oxidoreductase
69015112	1.29458	0.0872098	1.58742	0.00485989	-1.07338	0.0416881	-0.635987	0.0976082	protein_coding	consensus_104	130607	131652	+	putative oxidoreductase C2F3.05c	PF00248.22	Aldo/keto reductase family
69015115	3.01998	0.0454296	4.40113	0.00026023	2.13694	0.0170414	3.04203	9.01687e-07	protein_coding	consensus_104	138225	139603	+	uncharacterized protein GCG54_00007974	-	-
69015116	-3.28613	0.0894745	-1.17407	0.245385	4.19474	0.0346556	-	-	protein_coding	consensus_104	139979	141194	-	Alpha-ketoglutarate-dependent sulfonate dioxygenase	PF02668.17	Taurine catabolism dioxygenase TauD, TfdA family
69011654	1.5432	0.035862	0.70816	0.329405	1.91108	0.00911595	0.710338	0.225129	protein_coding	consensus_105	29714	30362	+	FAD-linked sulfhydryl oxidase ALR	-	-
69011655	1.26396	0.00404319	0.823696	0.203898	2.80513	3.92742e-23	2.04993	1.52593e-08	protein_coding	consensus_105	32087	35804	+	Pyruvate decarboxylase	PF02776.19	Thiamine pyrophosphate enzyme, N-terminal TPP binding domain
69011658	-0.0960021	0.890534	0.564165	0.260195	1.6364	0.0457333	1.88687	9.6655e-05	protein_coding	consensus_105	42210	46108	+	Structural maintenance of chromosomes protein 6, partial	PF02463.20	RecF/RecN/SMC N terminal domain
69011659	1.05887	0.0907339	0.594367	0.288931	3.10736	0.000187118	2.0993	0.00146515	protein_coding	consensus_105	46393	47378	-	Ubiquinone biosynthesis protein COQ9, partial	PF08511.12	COQ9
69011660	-0.677894	0.0983574	0.214325	0.554264	1.40398	0.00106888	2.05538	4.98241e-16	protein_coding	consensus_105	56567	58605	+	putative RNA-binding protein, partial	PF00076.23	RNA recognition motif. (a.k.a. RRM, RBD, or RNP domain)
69009557	-	-	3.61593	0.0047839	3.95212	0.0202661	4.54509	0.000293418	protein_coding	consensus_106	89901	93502	-	uncharacterized protein GCG54_00002395	PF05729.13	NACHT domain
69009558	6.43616	4.67864e-05	4.2422	0.000938907	6.95191	4.3048e-08	6.9745	0.000268867	protein_coding	consensus_106	94241	94552	-	uncharacterized protein GCG54_00002396	-	-
69018968	3.50878	0.0401269	-	-	4.06226	0.0148964	2.8406	0.0267719	protein_coding	consensus_108	39128	40664	+	Cytochrome P450 monooxygenase aclL	PF00067.23	Cytochrome P450
69018969	1.68562	0.0589303	1.54161	0.0307159	1.82747	0.016159	4.46618	1.72351e-23	protein_coding	consensus_108	41428	43407	-	Ferric reductase transmembrane component 6	-	-
69018972	-1.3985	0.0014596	-1.6975	0.000640728	-1.02139	0.000525243	-1.29744	0.000134761	protein_coding	consensus_108	52061	53551	+	L-rhamnonate dehydratase	PF02746.17	Mandelate racemase / muconate lactonizing enzyme, N-terminal domain
69018973	-0.241006	0.794785	-0.0648704	0.917443	-1.76243	0.00470577	-1.92618	8.16082e-11	protein_coding	consensus_108	54867	55679	+	L-rhamnose-1-dehydrogenase	PF13561.7	Enoyl-(Acyl carrier protein) reductase
69018977	0.908749	0.000643486	1.14723	0.000520335	1.79553	4.23214e-06	0.744629	2.14679e-06	pseudogene	consensus_108	63341	63855	-	-	-	-
69018978	0.702538	0.174806	0.606202	0.216828	1.65231	0.000393487	0.759105	0.00942691	protein_coding	consensus_108	64407	65463	+	uncharacterized protein GCG54_00011855	PF00237.20	Ribosomal protein L22p/L17e
69018981	-0.301278	0.498734	-0.0876902	0.76606	1.53171	0.00469984	1.12274	0.00151697	protein_coding	consensus_108	92637	97332	-	ATP-dependent RNA helicase DHX29	PF00270.30	DEAD/DEAH box helicase
69018982	-0.532031	0.00222507	0.219966	0.188311	1.45181	5.87578e-05	1.52889	3.32899e-05	protein_coding	consensus_108	99288	109063	+	eIF-2-alpha kinase activator GCN1	-	-
69018987	-0.727689	0.000296815	0.495238	7.36463e-05	1.82935	1.14373e-08	2.36441	2.90117e-19	protein_coding	consensus_108	120779	122319	+	Guanine nucleotide-binding protein subunit beta-like protein	-	-
69018991	-1.05616	6.90007e-07	0.276176	0.135505	1.6169	4.89971e-05	2.21894	3.26167e-08	protein_coding	consensus_108	132858	135988	-	putative mitochondrial carrier	-	-
69019000	-	-	-	-	-4.85962	0.0071907	-7.84462	4.07684e-06	protein_coding	consensus_108	169750	172451	-	putative endo-beta-1 4-glucanase D	-	-
69019005	0.431359	0.584861	0.458931	0.376947	-1.35752	0.0262891	-0.54389	0.0952282	protein_coding	consensus_108	185044	187693	-	Ubiquitin carboxyl-terminal hydrolase 14	PF17807.2	Variant UBP zinc finger
69019006	-0.0272808	0.971177	-0.228633	0.663738	3.67659	0.0137955	4.34003	0.00039381	protein_coding	consensus_108	189184	190125	+	Iron sulfur cluster assembly protein 1	-	-
69019011	1.62499	0.0349793	0.499591	0.428791	-2.06764	0.00148389	-1.78254	1.72725e-05	protein_coding	consensus_108	201249	203759	+	uncharacterized protein GCG54_00011888	-	-
69019014	0.779287	0.367453	0.107837	0.872997	-1.29686	0.0245676	-3.5308	3.00774e-21	protein_coding	consensus_108	212535	214194	-	putative glucose transporter rco-3	-	-
69019016	-	-	4.47582	0.000263024	4.50395	0.0010222	3.06216	0.0171089	protein_coding	consensus_108	220447	224680	-	NADH-dependent flavin oxidoreductase nadA	PF00724.21	NADH:flavin oxidoreductase / NADH oxidase family
69019020	0.381459	0.764863	3.74247	0.00018107	7.0707	4.35385e-08	6.1559	2.43935e-07	protein_coding	consensus_108	231951	232658	-	uncharacterized protein GCG54_00011897	-	-
69021722	3.84665	0.0186411	6.13031	2.25075e-06	2.5282	0.0091684	3.7208	2.20632e-06	protein_coding	consensus_109	31572	32492	-	uncharacterized protein GCG54_00014612	-	-
69021733	3.34598	0.0256033	0.725623	0.608076	-2.64451	0.0201057	-1.51343	0.00692728	protein_coding	consensus_109	71233	72180	+	uncharacterized protein GCG54_00014624	-	-
69021735	0.831722	0.621768	-2.2444	0.0862227	-3.25652	0.00663549	-3.42286	0.000517183	protein_coding	consensus_109	76465	77199	-	uncharacterized protein GCG54_00014626	-	-
69021741	-	-	-	-	-2.55431	0.0179139	-8.393	5.59485e-09	protein_coding	consensus_109	92677	93462	+	uncharacterized protein GCG54_00014632	PF12697.8	Alpha/beta hydrolase family
69021743	0.336026	0.6036	0.889877	0.0439049	1.82299	3.29598e-05	3.05209	1.97066e-15	protein_coding	consensus_109	98533	99484	-	Extracellular metalloprotease	-	-
69021747	3.29489	0.147631	-	-	5.28434	0.000259784	-	-	protein_coding	consensus_109	109034	113235	-	Acetylesterase	-	-
69021755	3.62582	0.035158	2.58401	0.056414	-1.99986	0.0433709	-1.14018	0.01735	protein_coding	consensus_109	148664	149041	+	uncharacterized protein GCG54_00014646	-	-
69020782	-	-	-	-	-3.28285	0.0247403	-1.07697	0.239797	protein_coding	consensus_11	10906	11226	+	uncharacterized protein GCG54_00013666	-	-
69020783	-	-	2.26512	0.115568	3.82807	0.028432	2.72833	0.036137	protein_coding	consensus_11	13374	14389	+	uncharacterized protein GCG54_00013667	-	-
69020786	-	-	-	-	-3.60528	7.79072e-05	-5.45408	1.39033e-16	protein_coding	consensus_11	21011	22036	+	7-alpha-hydroxysteroid dehydrogenase	PF13561.7	Enoyl-(Acyl carrier protein) reductase
69020790	-	-	-	-	-5.49149	0.00293343	-3.49923	0.00152027	pseudogene	consensus_11	28278	29574	-	-	-	-
69020806	-	-	4.26481	0.000611347	2.68139	0.0405979	2.99635	0.00946835	pseudogene	consensus_11	71180	73115	-	-	-	-
69020808	5.01494	0.0009992	5.05304	4.82119e-05	1.80911	0.0378861	1.52719	0.00550895	protein_coding	consensus_11	78084	78820	+	Protein PBDC1-like	-	-
69020816	-	-	-	-	-2.63254	0.0189054	-4.43361	0.000377445	protein_coding	consensus_11	100855	102042	+	4-O-methyl-glucuronoyl methylesterase	-	-
69020822	-0.2422	0.852513	-0.956315	0.393769	4.34865	0.00934574	1.54223	0.407927	protein_coding	consensus_11	130898	131539	-	uncharacterized protein GCG54_00013706	-	-
69020830	-0.530011	0.353701	-0.611529	0.112603	1.94663	0.0182013	2.13151	0.000342178	protein_coding	consensus_11	148997	149938	+	uncharacterized protein GCG54_00013714	-	-
69020831	-0.0773844	0.888264	0.185053	0.577467	-1.05143	0.00809039	-0.161128	0.375145	protein_coding	consensus_11	150339	153817	-	ABC transporter G family member	PF00005.28	ABC transporter
69020841	1.07182	0.0232293	1.27836	0.00113084	1.18031	0.048277	1.76256	6.52336e-05	protein_coding	consensus_11	187076	188342	+	Minor allergen Alt a 7	PF03358.16	NADPH-dependent FMN reductase
69020859	2.67713	0.00415967	3.22099	1.89198e-05	1.53478	0.00371007	1.42046	9.93675e-05	protein_coding	consensus_11	263408	264796	-	Methionine aminopeptidase 1	PF15801.6	zf-MYND-like zinc finger, mRNA-binding
69020889	0.10985	0.787269	1.03631	0.00487689	1.14874	0.00346079	1.06276	1.95389e-07	protein_coding	consensus_11	345301	346096	-	FK506-binding protein 2	PF00254.29	FKBP-type peptidyl-prolyl cis-trans isomerase
69020891	3.88692	0.016105	3.98497	0.00208784	1.70273	0.0477641	1.25208	0.0273446	protein_coding	consensus_11	351137	351774	-	uncharacterized protein GCG54_00013775	-	-
69020892	4.05191	0.018155	-	-	-3.68671	0.0168721	-2.78184	0.000491421	protein_coding	consensus_11	352984	353415	-	uncharacterized protein GCG54_00013776	-	-
69020911	0.63428	0.41666	0.352061	0.507007	-1.61882	0.000360804	-1.29717	4.23104e-07	protein_coding	consensus_11	420946	422564	-	putative J domain-containing protein C3E7.11c	PF00226.32	DnaJ domain
69020914	4.18052	0.000297668	3.87946	0.00036477	1.92579	0.00163644	2.28858	1.79034e-07	protein_coding	consensus_11	432110	433442	-	Subtilisin-like protease 2	PF00082.23	Subtilase family
69020922	-	-	-	-	-4.42884	0.00270303	-4.01261	2.82803e-06	protein_coding	consensus_11	462505	465845	-	uncharacterized protein GCG54_00013806	-	-
69020927	1.83446	0.0704167	-0.268049	0.755382	-1.97461	0.0240118	-1.47347	0.00271817	protein_coding	consensus_11	474570	476860	-	uncharacterized protein GCG54_00013811	-	-
69020929	3.76089	0.0214178	1.76815	0.247897	-3.98471	0.000345076	-2.22049	7.76438e-05	protein_coding	consensus_11	482784	483862	-	uncharacterized protein GCG54_00013813	PF00561.21	alpha/beta hydrolase fold
69020942	-	-	-	-	-6.2648	9.83566e-05	-1.44278	0.00951474	protein_coding	consensus_11	518822	519443	-	uncharacterized protein GCG54_00013826	-	-
69020947	-	-	-	-	-4.33695	0.0259485	-8.23256	0.00011089	protein_coding	consensus_11	530731	531599	-	uncharacterized protein GCG54_00013831	PF04828.15	Glutathione-dependent formaldehyde-activating enzyme
69020954	0.107535	0.766378	-0.0315417	0.940526	1.10417	0.00751591	1.43098	7.07748e-09	protein_coding	consensus_11	555886	557600	+	uncharacterized protein GCG54_00013838	PF01670.17	Glycosyl hydrolase family 12
69020974	-	-	-	-	-2.28143	0.0468265	-5.23794	0.00147915	protein_coding	consensus_11	626459	627691	+	uncharacterized protein GCG54_00013858	PF01442.19	Apolipoprotein A1/A4/E domain
69020990	-	-	-	-	3.73591	0.0362622	0.779743	0.66164	protein_coding	consensus_11	674941	675697	+	uncharacterized protein GCG54_00013874	-	-
69018825	0.0808563	0.911086	-0.238852	0.652015	-1.9458	0.00167881	-0.954389	0.0117419	protein_coding	consensus_110	162138	164783	-	Transcription factor BYE1	PF00628.30	PHD-finger
69018834	-0.852498	0.0219069	-0.449395	0.437075	3.34272	7.5223e-06	3.52154	1.37031e-05	protein_coding	consensus_110	192343	194117	-	L-ornithine N(5)-monooxygenase	-	-
69018845	3.60408	0.0314775	-	-	-3.9524	0.00800179	-4.21403	0.00191259	protein_coding	consensus_110	249897	253070	-	uncharacterized protein GCG54_00011719	-	-
69018859	4.59615	0.00443328	-	-	-3.64135	0.00201676	-4.82879	6.33043e-12	protein_coding	consensus_110	302763	304577	+	Acriflavine sensitivity control protein acr-2	PF00172.19	Fungal Zn(2)-Cys(6) binuclear cluster domain
69018869	-0.467705	0.0739673	-0.150274	0.567945	1.37292	8.37523e-05	1.30499	3.74221e-13	protein_coding	consensus_110	332108	334872	-	uncharacterized protein GCG54_00011743	PF00179.27	Ubiquitin-conjugating enzyme
69016551	2.08552	0.00272461	1.32255	0.0185956	1.51756	0.0218793	1.06944	0.057759	protein_coding	consensus_111	4456	9444	+	Nitrogen assimilation transcription factor nit-4	PF00172.19	Fungal Zn(2)-Cys(6) binuclear cluster domain
69016553	0.1928	0.73241	-0.0185031	0.963042	-1.75313	0.000767311	-0.575973	0.0147742	protein_coding	consensus_111	29033	30697	+	uncharacterized protein GCG54_00009420	-	-
69016560	-1.63386	0.0655268	-0.4921	0.337876	-1.80763	0.0392805	-1.31374	0.126799	protein_coding	consensus_111	61094	63280	+	uncharacterized protein GCG54_00009427	PF04082.19	Fungal specific transcription factor domain
69016565	-0.674631	0.0504664	-0.0618264	0.772068	1.19788	0.000329134	1.01588	5.85664e-07	protein_coding	consensus_111	70617	72021	-	Zuotin	PF00226.32	DnaJ domain
69016566	0.599611	0.529356	0.580027	0.393785	6.30639	3.78793e-06	4.52258	0.000369828	protein_coding	consensus_111	72450	72899	+	Mitochondrial zinc maintenance protein 1	-	-
69016573	0.0406415	0.932627	0.201979	0.606332	1.60752	0.000184278	1.72346	1.64484e-10	protein_coding	consensus_111	90422	91741	+	Transcriptional activator hac1	-	-
69016575	-0.910981	0.00307991	-0.367505	0.265821	1.82802	0.000288781	0.819697	0.0139661	protein_coding	consensus_111	93860	94612	+	NADH-ubiquinone oxidoreductase 20.9 kDa subunit	PF10785.10	NADH-ubiquinone oxidoreductase complex I, 21 kDa subunit
69020219	1.25302	0.45092	-4.94552	0.0479942	-4.38845	6.57692e-05	-7.92957	3.24265e-05	protein_coding	consensus_112	12319	13797	+	uncharacterized protein GCG54_00013102	-	-
69020237	1.44273	0.0133176	2.36252	6.42114e-06	1.88574	0.0010484	2.85931	1.59433e-09	protein_coding	consensus_112	54912	56033	-	Zinc-type alcohol dehydrogenase-like protein	PF08240.13	Alcohol dehydrogenase GroES-like domain
69020238	4.10458	0.0222527	-	-	-2.37531	0.00325316	-2.68004	2.45867e-07	protein_coding	consensus_112	57720	58587	+	uncharacterized protein GCG54_00013121, partial	PF01670.17	Glycosyl hydrolase family 12
69020245	7.70543	3.04933e-10	5.37051	3.76445e-05	-2.00259	0.0180002	-2.31749	3.28971e-06	protein_coding	consensus_112	77836	79162	+	3-phenylpropionate/cinnamic acid dioxygenase subunit alpha	PF00355.27	Rieske [2Fe-2S] domain
69015676	-	-	-	-	-4.07547	0.0236383	-3.75946	8.71557e-06	protein_coding	consensus_113	10003	12103	+	MFS-type transporter	-	-
69015700	-0.721274	0.539976	-0.757602	0.44206	-1.16415	0.020733	-3.1503	4.04108e-15	protein_coding	consensus_113	66086	68200	-	Pre-rRNA-processing protein ESF1	PF08159.13	NUC153 domain
69021473	3.53529	0.0381775	-	-	-2.56678	0.0209933	-9.69662	2.52661e-07	protein_coding	consensus_114	48773	49550	-	Polysaccharide monooxygenase Cel61a	-	-
69021508	-	-	-	-	-2.20711	0.0420331	-1.70289	0.00255471	protein_coding	consensus_114	165041	167431	+	putative metal-nicotianamine transporter YSL11	-	-
69020200	4.36124	0.00515749	-	-	-1.80865	0.0165401	-3.76106	8.89236e-14	protein_coding	consensus_115	24817	26812	+	uncharacterized protein GCG54_00013083	-	-
69020204	-1.23226	1.38748e-08	-0.171633	0.197435	1.45725	0.000184227	2.1537	3.69514e-08	protein_coding	consensus_115	37773	38698	+	60S ribosomal protein L17	PF00237.20	Ribosomal protein L22p/L17e
69020208	4.28095	0.00783397	-	-	-3.12255	0.00744317	-1.67014	0.0133325	protein_coding	consensus_115	52670	53566	-	Protein N-terminal and lysine N-methyltransferase efm7	-	-
69012354	4.67241	0.0022706	-	-	-1.76181	0.0247642	-4.43223	4.08428e-10	protein_coding	consensus_116	24583	26076	+	Mitochondrial import inner membrane translocase subunit tim54	-	-
69012360	0.862649	0.0918989	0.453648	0.225938	2.84658	2.38444e-05	2.3789	1.45792e-06	protein_coding	consensus_116	58567	63868	+	Succinate--hydroxymethylglutarate CoA-transferase	PF08271.13	TFIIB zinc-binding
69016165	0.864714	0.0586735	0.692643	0.158235	2.59209	1.36517e-06	2.48138	8.34383e-11	protein_coding	consensus_117	126973	127486	+	UPF0382 membrane protein	-	-
69016181	-	-	-	-	-5.65477	0.00423929	-3.05439	0.00236509	protein_coding	consensus_117	179250	181912	+	uncharacterized protein GCG54_00009047	PF00172.19	Fungal Zn(2)-Cys(6) binuclear cluster domain
69016184	-	-	-	-	-3.29076	0.0353527	-8.94228	3.54628e-05	protein_coding	consensus_117	185386	186770	-	S-(hydroxymethyl)glutathione dehydrogenase	PF08240.13	Alcohol dehydrogenase GroES-like domain
69016189	4.6802	0.00118489	2.16887	0.12337	-3.84148	0.000267818	-2.1649	0.000210971	protein_coding	consensus_117	214379	215407	+	Exosome complex component RRP43	PF01138.22	3' exoribonuclease family, domain 1
69016193	1.44846	0.0934171	0.833017	0.238258	1.93727	0.0286891	2.4746	5.36401e-05	protein_coding	consensus_117	225206	226728	-	Dolichyl-diphosphooligosaccharide--protein glycosyltransferase subunit WBP1	-	-
69016196	-0.664067	0.0148643	0.458449	0.111998	-1.19818	1.56571e-05	0.519148	0.000326866	protein_coding	consensus_117	240733	242509	+	Subtilisin-like proteinase Spm1, partial	PF05922.17	Peptidase inhibitor I9
69016197	-	-	-	-	-3.37973	0.00595106	-5.148	2.94467e-07	protein_coding	consensus_117	243697	246750	+	uncharacterized protein GCG54_00009063	-	-
69016210	3.20303	0.0828782	-	-	-3.14394	0.00232823	-3.76578	5.87767e-12	protein_coding	consensus_117	274331	276142	+	Proline-specific permease	-	-
69016221	-	-	-0.471828	0.795121	-3.81794	0.0308047	-1.75619	0.0569112	protein_coding	consensus_117	350462	352221	+	Sulfite oxidase	PF00174.20	Oxidoreductase molybdopterin binding domain
69016250	2.98139	0.020173	1.92624	0.0755825	2.94987	0.0125635	2.41241	0.00762627	protein_coding	consensus_117	444342	445231	+	Negative cofactor 2 complex subunit beta	PF00808.24	Histone-like transcription factor (CBF/NF-Y) and archaeal histone
69016270	1.37338	0.353689	-1.34109	0.365201	-6.04037	0.000540984	-4.39993	0.000919911	protein_coding	consensus_117	536632	537606	-	uncharacterized protein GCG54_00009136	-	-
69016278	2.09318	0.0113	1.75125	0.00854507	-1.49921	0.000791124	-2.10871	2.47479e-10	protein_coding	consensus_117	577715	581584	-	putative ATP-dependent helicase C23E6.02	-	-
69016279	4.11309	0.00881999	-	-	-1.54793	0.0411736	-6.55111	6.67562e-17	protein_coding	consensus_117	583839	591346	-	Reducing polyketide synthase FUB1	PF00109.27	Beta-ketoacyl synthase, N-terminal domain
69016287	2.36492	0.00748985	2.65554	0.00316503	2.1571	0.000440686	1.19256	0.0019653	protein_coding	consensus_117	626930	627524	+	uncharacterized protein GCG54_00009153	-	-
69016292	4.05696	0.0149053	-	-	-2.39526	0.0375315	-9.20966	7.87156e-09	protein_coding	consensus_117	640011	642051	+	Efflux pump patC	-	-
69016320	2.4731	0.0466133	1.60484	0.178638	3.77926	0.00463002	3.50517	0.00758902	protein_coding	consensus_117	800896	802841	+	putative aldehyde dehydrogenase-like protein C21C3	-	-
69016329	-	-	-	-	-2.66485	0.022516	-9.6857	5.11166e-06	protein_coding	consensus_117	837464	837706	-	uncharacterized protein GCG54_00009195	-	-
69016335	0.522519	0.50607	0.0123464	0.979483	-1.49466	0.00470259	-1.45431	1.03063e-05	protein_coding	consensus_117	857724	860261	-	putative pyrophosphatase/phosphodiesterase	-	-
69016339	-0.954548	1.20174e-08	0.362376	0.000876152	1.02228	0.000171503	1.84732	1.35721e-15	protein_coding	consensus_117	870136	871798	+	translation elongation factor EF-1 alpha	PF00009.28	Elongation factor Tu GTP binding domain
69016343	-	-	0.65598	0.596839	4.24664	0.00972879	3.66724	0.00350651	protein_coding	consensus_117	877408	878788	+	uncharacterized protein GCG54_00009209	-	-
69016347	0.738691	0.352336	-1.05061	0.0630888	-2.04296	0.00530277	-1.71422	2.80345e-07	protein_coding	consensus_117	892318	894625	-	Cell wall integrity protein scw1	PF00076.23	RNA recognition motif. (a.k.a. RRM, RBD, or RNP domain)
69016350	2.30214	0.106671	1.37565	0.23747	-1.99868	0.00177478	-1.81232	3.09212e-06	protein_coding	consensus_117	928328	929305	-	uncharacterized protein GCG54_00009216	-	-
69016359	1.8773	0.00443967	0.662422	0.227465	-2.07374	0.00660137	-1.3526	0.063029	protein_coding	consensus_117	989341	991562	-	pH-response regulator protein palI/RIM9	-	-
69016360	4.09547	0.00337375	1.7644	0.181937	-1.64724	0.00652516	-2.98846	1.17045e-07	protein_coding	consensus_117	997616	999723	+	ABC1 family protein C10F6.14c	-	-
69016365	-0.972922	4.6427e-07	0.338273	0.024939	1.85951	3.17737e-07	2.46755	2.00989e-12	protein_coding	consensus_117	1024071	1025342	+	40S ribosomal protein S4	PF08071.13	RS4NT (NUC023) domain
69016377	2.28322	0.0573417	-4.72457	0.00384348	-2.43924	0.0108373	-9.56862	2.23212e-13	protein_coding	consensus_117	1099335	1100321	+	uncharacterized protein GCG54_00009244	-	-
69016380	1.34347	0.291619	-1.18255	0.21472	-2.51739	0.0123763	-1.7984	0.000367987	protein_coding	consensus_117	1105358	1106521	-	Phosphopantothenate--cysteine ligase CAB2	-	-
69016427	1.97456	0.209673	-2.31394	0.125949	-2.79176	0.00267316	-3.8822	1.46336e-06	protein_coding	consensus_117	1287781	1289878	-	putative transporter	-	-
69016436	2.62037	0.0503887	1.91017	0.0973889	-1.57625	0.0332738	-0.221122	0.524347	protein_coding	consensus_117	1328080	1329405	-	Isovaleryl-CoA dehydrogenase	PF02771.17	Acyl-CoA dehydrogenase, N-terminal domain
69016443	0.373512	0.515812	0.242828	0.615813	1.66363	0.00754294	1.54321	1.74687e-05	protein_coding	consensus_117	1346479	1351392	-	Target of rapamycin complex 1 subunit mip1	PF14538.7	Raptor N-terminal CASPase like domain
69016449	3.95892	0.0159798	3.95955	0.00406756	-1.98147	0.0281256	-1.12648	0.00534109	protein_coding	consensus_117	1383284	1385304	+	Acyl-CoA ligase easD	-	-
69016454	0.391568	0.576404	-0.610454	0.398227	-1.68646	0.0272721	-0.0205548	0.965946	protein_coding	consensus_117	1401107	1403227	+	uncharacterized protein GCG54_00009321	-	-
69016458	-	-	1.54085	0.377252	-3.7646	0.00522217	-3.43252	0.0135746	protein_coding	consensus_117	1412628	1412911	+	uncharacterized protein GCG54_00009325	-	-
69016460	5.01894	0.000327334	5.40792	7.18509e-06	-1.84074	0.000326569	-1.89747	6.39437e-06	protein_coding	consensus_117	1417388	1417666	+	uncharacterized protein GCG54_00009327	-	-
69016464	1.05487	0.267747	-1.02702	0.173279	-3.84612	0.000164194	-1.41149	0.00145218	protein_coding	consensus_117	1425312	1426651	+	Cell fusion protein cfr1, partial	PF16892.6	Chitin biosynthesis protein CHS5 N-terminus
69016478	0.962318	0.340722	-1.15947	0.243614	-1.73871	0.00907549	-4.83002	1.81957e-26	protein_coding	consensus_117	1472651	1474751	-	uncharacterized protein GCG54_00009345	-	-
69016487	-	-	-	-	-3.94772	0.0143875	-3.31645	3.63747e-05	protein_coding	consensus_117	1522290	1524088	-	Glutamate decarboxylase	PF00282.20	Pyridoxal-dependent decarboxylase conserved domain
69016513	-1.08664	0.0328952	0.159245	0.79612	1.75721	0.0133158	1.94102	1.26377e-06	protein_coding	consensus_117	1632754	1633643	-	uncharacterized protein GCG54_00009380	-	-
69016514	-1.13006	0.00258379	-0.550253	0.0747529	1.3803	0.0017242	2.01181	3.89925e-12	protein_coding	consensus_117	1635982	1637025	+	uncharacterized protein GCG54_00009381	-	-
69016539	0.0342868	0.974568	-1.93492	0.044426	-2.66202	3.26328e-05	-4.28404	4.25513e-23	protein_coding	consensus_117	1763497	1765206	+	Lipase 1	PF00135.29	Carboxylesterase family
69022775	3.58184	0.039741	-	-	4.06968	0.0209119	-	-	protein_coding	consensus_118	66735	69050	+	Peptidase S41 family protein ustP	-	-
69022728	0.776411	0.136798	0.355617	0.550317	1.38621	0.0255004	0.760518	0.0559452	protein_coding	consensus_119	9049	10770	-	uncharacterized protein GCG54_00015626	PF03105.20	SPX domain
69022729	-0.749974	0.497434	0.211264	0.767118	3.5452	0.0211308	3.122	0.0133637	protein_coding	consensus_119	22497	24238	+	DnaJ-like subfamily C member 21	PF00226.32	DnaJ domain
69022735	-0.00308536	0.997977	0.165253	0.82731	2.88687	0.0138385	2.36624	0.00699516	protein_coding	consensus_119	96155	98507	+	Origin recognition complex subunit 1	PF01426.19	BAH domain
69022744	0.629824	0.525466	1.52866	0.0107945	2.13047	0.000559766	1.79835	0.000172577	protein_coding	consensus_119	120467	121541	+	putative TLC domain-containing protein C17A2.02c, partial	PF03798.17	TLC domain
69022754	-0.0713022	0.920829	-0.0810904	0.869284	4.52077	0.000235245	3.75603	0.000230042	protein_coding	consensus_119	154971	157444	-	uncharacterized protein GCG54_00015652	PF00628.30	PHD-finger
69022760	2.03973	0.140648	-1.48156	0.262622	-3.09613	0.00147191	-2.86944	1.90385e-05	protein_coding	consensus_119	177854	179399	-	Chitin deacetylase	PF00187.20	Chitin recognition protein
69007533	1.81327	0.121195	3.19872	0.000210166	2.84962	0.000968146	3.22981	1.04249e-07	protein_coding	consensus_12	38779	42624	-	uncharacterized protein GCG54_00000360	-	-
69007535	-	-	-	-	-3.08044	0.00360427	-9.96593	3.15203e-06	protein_coding	consensus_12	52448	53333	+	Acetylxylan esterase 2	PF01083.23	Cutinase
69007541	-	-	-	-	-2.49908	0.0386388	-9.47163	8.49505e-06	protein_coding	consensus_12	84001	85877	+	uncharacterized protein GCG54_00000368	-	-
69007550	1.30087	0.376789	0.539163	0.638426	3.35776	0.029558	3.54586	0.00353226	protein_coding	consensus_12	114504	116137	+	Zinc-regulated transporter 2	-	-
69007558	-	-	2.37836	0.107304	-2.74025	0.00289305	-2.91209	6.97808e-09	protein_coding	consensus_12	143366	144634	-	DNA-directed RNA polymerase III subunit RPC6	-	-
69007589	2.12812	0.15662	-0.205733	0.875598	4.21259	0.0127502	1.34647	0.394172	protein_coding	consensus_12	242672	244493	-	uncharacterized protein GCG54_00000417	PF00561.21	alpha/beta hydrolase fold
69007607	1.38686	0.438401	1.60609	0.156354	2.03042	0.0351514	1.1303	0.106658	protein_coding	consensus_12	291270	294224	+	cAMP-dependent protein kinase regulatory subunit	PF00027.30	Cyclic nucleotide-binding domain
69007612	1.75394	0.0673673	1.67658	0.0443034	4.67031	0.00301072	6.88445	4.10248e-08	protein_coding	consensus_12	310160	311056	+	putative pectate lyase E, partial	-	-
69007620	-	-	-	-	-2.35341	0.0334977	1.66601	1.68798e-05	protein_coding	consensus_12	329170	330020	+	uncharacterized protein GCG54_00000448	-	-
69012531	-	-	-	-	-3.78454	0.0288287	-4.63567	1.74873e-05	protein_coding	consensus_120	50188	50871	-	uncharacterized protein GCG54_00005380	PF00190.23	Cupin
69012541	4.42728	0.00796358	-	-	-3.53853	0.0234141	-8.45308	2.71007e-08	protein_coding	consensus_120	75027	75599	-	Biphenyl-2 3-diol 1 2-dioxygenase 2	PF00903.26	Glyoxalase/Bleomycin resistance protein/Dioxygenase superfamily
69022831	-0.267151	0.360171	0.26329	0.48944	1.89741	3.26632e-05	0.885012	5.4723e-05	protein_coding	consensus_121	14473	15281	+	rRNA-processing protein fcf2	-	-
69022832	0.490291	0.533012	0.627765	0.300482	2.05277	0.0118514	1.14802	0.0390305	pseudogene	consensus_121	15644	17648	+	-	-	-
69022834	-1.7634	0.0181955	-0.672617	0.174291	2.61993	0.0322595	3.38385	7.94602e-05	protein_coding	consensus_121	18921	22261	-	Importin beta-like protein	-	-
69022838	-1.02865	0.0347699	-0.162061	0.605852	1.44451	0.0048479	0.632929	0.0436773	protein_coding	consensus_121	30032	30771	+	1 2-dihydroxy-3-keto-5-methylthiopentene dioxygenase	PF03079.15	ARD/ARD' family
69022782	-1.63049	0.105421	-0.505096	0.440346	-1.9741	0.0240402	-2.27657	0.0113687	protein_coding	consensus_122	15429	17228	+	Flap endonuclease 1	-	-
69022793	0.651504	0.187687	0.530986	0.168694	1.89505	0.000466242	2.3842	2.81514e-11	protein_coding	consensus_122	56222	59567	-	Intracellular protein transport protein USO1	-	-
69020216	1.59326	0.0551899	1.38835	0.0372352	-1.36472	0.0332564	-0.670126	0.0663774	protein_coding	consensus_123	13273	14925	-	uncharacterized protein GCG54_00013099	PF00398.21	Ribosomal RNA adenine dimethylase
69009621	-0.349135	0.360429	0.700096	0.116491	1.4972	0.00217624	3.1176	6.47242e-22	protein_coding	consensus_13	119206	120617	+	Alkaline proteinase	PF05922.17	Peptidase inhibitor I9
69009633	-	-	-	-	-3.64829	0.0421343	-1.95246	0.0624346	protein_coding	consensus_13	163074	165358	-	uncharacterized protein GCG54_00002471	PF04082.19	Fungal specific transcription factor domain
69009640	-	-	-	-	4.47257	0.0166513	0.549217	0.766604	protein_coding	consensus_13	185721	186212	-	uncharacterized protein GCG54_00002478	-	-
69009644	3.79634	0.0322722	-	-	-2.25011	0.000953659	-4.75894	7.99534e-25	protein_coding	consensus_13	200880	202501	+	putative exoglucanase type C	PF00840.21	Glycosyl hydrolase family 7
69009685	1.40185	0.331557	-0.99964	0.393244	-1.63819	0.0276203	-4.89354	2.6138e-19	protein_coding	consensus_13	348367	350235	+	Cytochrome P450 monooygenase 3	PF00067.23	Cytochrome P450
69009699	0.0420545	0.828442	0.516582	0.00156592	1.85149	3.12433e-08	2.46832	4.12242e-24	protein_coding	consensus_13	401205	403508	-	78 kDa glucose-regulated protein-like	-	-
69009709	-	-	-	-	-2.53167	0.0490001	-2.26513	0.00621113	protein_coding	consensus_13	428710	430378	-	uncharacterized protein GCG54_00002547	-	-
69009712	0.0855699	0.79398	0.947786	1.00565e-05	1.32882	0.000194136	2.2354	6.8897e-27	protein_coding	consensus_13	452557	456509	+	Vigilin	PF00013.30	KH domain
69009715	0.186604	0.761705	-0.609923	0.303911	-1.79366	0.0016828	-1.04397	9.43928e-05	protein_coding	consensus_13	475526	476226	-	uncharacterized protein GCG54_00002553	-	-
69009722	1.25993	0.020344	0.863826	0.0159924	-1.11549	0.0293294	0.260526	0.463904	protein_coding	consensus_13	497097	498662	+	Vacuolar calcium ion transporter	-	-
69009728	5.33203	0.000248321	2.69729	0.0805199	4.15062	0.00331531	2.46238	0.0564235	protein_coding	consensus_13	510659	512263	+	Hydroxyacid-oxoacid transhydrogenase	-	-
69009733	-	-	-	-	3.94673	0.0196374	2.26056	0.0940239	protein_coding	consensus_13	544005	545087	+	Alpha-ketoglutarate-dependent dioxygenase abh1	PF13532.7	2OG-Fe(II) oxygenase superfamily
69009742	-0.768602	0.611475	0.437586	0.56628	-1.72	0.0333718	-1.4084	0.055935	protein_coding	consensus_13	569352	571146	-	Efflux pump roqT	-	-
69009743	4.17118	0.0145168	3.43823	0.0186088	4.50652	0.00595532	3.37035	0.0301336	protein_coding	consensus_13	573637	575664	+	uncharacterized protein GCG54_00002581	-	-
69009747	0.77529	0.44934	-1.56107	0.10654	2.68606	0.0463471	1.65747	0.12143	protein_coding	consensus_13	581646	583539	+	putative vacuolar membrane protein	-	-
69009759	-0.757513	0.0564048	-0.424719	0.243537	2.7636	1.6056e-05	3.09199	6.22652e-13	protein_coding	consensus_13	610156	611063	-	NADH-ubiquinone oxidoreductase 30.4 kDa subunit	-	-
69009771	1.19833	0.0925763	0.913544	0.075656	1.36764	0.0329804	2.2532	1.00313e-05	protein_coding	consensus_13	659123	660921	+	uncharacterized protein GCG54_00002609	-	-
69009780	3.4063	0.0658518	-	-	-3.18952	0.000308859	-3.17067	9.75855e-08	protein_coding	consensus_13	686507	687964	-	L-pipecolate oxidase	PF01266.25	FAD dependent oxidoreductase
69009782	0.478793	0.61935	-2.19089	0.00745041	-2.19888	0.00141048	-1.6965	0.00230316	protein_coding	consensus_13	697622	699784	+	uncharacterized protein GCG54_00002620	-	-
69009783	-	-	-	-	-3.29635	0.0278476	-3.46001	5.59132e-05	protein_coding	consensus_13	700303	701457	-	Ergothioneine biosynthesis protein 1	-	-
69009786	-	-	-	-	-3.39917	0.0105196	-8.75507	5.50315e-10	protein_coding	consensus_13	717637	718331	+	uncharacterized protein GCG54_00002624	PF01323.21	DSBA-like thioredoxin domain
69009787	-0.00793024	0.993273	-1.01753	0.283352	2.32604	0.00821913	1.6428	0.0127618	protein_coding	consensus_13	718570	719463	-	Transcription initiation factor IIE subunit beta	PF02186.16	TFIIE beta subunit core domain
69009788	-0.137361	0.653953	0.448681	0.173954	1.5377	2.30323e-05	2.02291	4.15622e-24	protein_coding	consensus_13	720822	721386	-	putative cytochrome b5	PF00173.29	Cytochrome b5-like Heme/Steroid binding domain
69009791	-0.798794	0.120145	0.78539	0.0968455	1.66507	0.0232247	1.04697	0.25668	protein_coding	consensus_13	730487	732780	+	Efflux pump atB	-	-
69009794	2.00883	0.076043	0.256891	0.767026	-1.63566	0.0366481	-2.38464	1.89835e-07	protein_coding	consensus_13	738861	740567	-	Protein fmp-52	PF13460.7	NAD(P)H-binding
69009800	0.325318	0.592446	-0.193686	0.636595	1.60764	0.0288496	1.26763	0.0108686	protein_coding	consensus_13	763129	763805	-	Pre-rRNA-processing protein TSR2	-	-
69009807	1.67391	0.0956034	0.467316	0.528456	-1.8991	0.0200774	-0.588208	0.121613	protein_coding	consensus_13	789278	792714	-	Beta-hexosaminidase	PF00933.22	Glycosyl hydrolase family 3 N terminal domain
69009808	1.71424	0.0657439	1.7266	0.0143418	-1.91812	0.00089904	-1.45765	0.00414112	pseudogene	consensus_13	793621	798513	+	-	-	-
69009825	2.20211	0.0277785	1.18382	0.144065	-1.97295	0.0012264	-2.15847	5.9707e-08	protein_coding	consensus_13	858476	859661	+	Hydroxynaphthalene reductase arp2	PF13561.7	Enoyl-(Acyl carrier protein) reductase
69009827	1.87464	0.106477	1.07659	0.250836	2.60823	0.0499175	2.58977	0.0125829	protein_coding	consensus_13	865741	867996	+	putative catabolite repression protein creC	-	-
69009846	0.946204	0.156741	0.795616	0.129345	-1.15434	0.0137883	-0.330678	0.300315	protein_coding	consensus_13	944300	946822	+	Protein MAM3	PF01595.21	Cyclin M transmembrane N-terminal domain
69009847	4.43738	0.00501762	2.84061	0.0561164	-1.51144	0.0269579	-2.61733	8.74621e-12	protein_coding	consensus_13	947056	948319	-	Carboxy-cis cis-muconate cyclase	-	-
69009856	2.24192	0.137385	-1.86217	0.163846	-2.14085	0.00378298	-5.32232	2.5814e-15	protein_coding	consensus_13	982171	983313	+	putative GTP-binding protein EngB	-	-
69009858	-0.549746	0.213798	-0.958654	0.00284545	3.25694	0.0243803	3.79687	0.000327547	protein_coding	consensus_13	986045	987220	+	LisH domain-containing protein	PF05022.13	SRP40, C-terminal domain
69009869	2.97079	0.000344641	2.818	0.000152181	1.77663	0.0107968	2.95903	1.9896e-11	protein_coding	consensus_13	1048594	1049861	-	uncharacterized protein GCG54_00002708	-	-
69009871	2.01451	0.0020804	2.57178	0.000174801	1.33605	0.000113905	1.25436	2.33763e-05	protein_coding	consensus_13	1053159	1055087	-	Versicolorin B desaturase	PF00067.23	Cytochrome P450
69009872	0.477785	0.702506	1.85289	0.031351	1.21294	0.000397129	2.59149	4.80663e-39	protein_coding	consensus_13	1055866	1057675	+	Dehydrogenase mpl7	PF00732.20	GMC oxidoreductase
69009873	2.54886	0.0113504	0.880951	0.284718	2.56827	0.00602395	2.05755	0.00305069	protein_coding	consensus_13	1058800	1061376	+	BRCT-containing protein 1	-	-
69009877	-1.72197	0.00137998	-0.0277604	0.951285	1.56597	0.023627	3.20062	4.21027e-11	protein_coding	consensus_13	1078541	1079365	-	Cytochrome b-c1 complex subunit 6	-	-
69009880	1.61657	0.0579078	-0.571477	0.457854	2.12813	0.013902	0.284988	0.668655	protein_coding	consensus_13	1089771	1092388	-	GTPase-binding protein rid1	-	-
69009889	-1.54548	0.408936	0.154223	0.846081	4.18723	0.00993726	3.34673	0.0075624	protein_coding	consensus_13	1120959	1121588	+	uncharacterized protein GCG54_00002728	-	-
69009893	1.15723	0.0164757	1.09214	0.00479994	3.45989	7.58679e-07	3.4149	1.86989e-11	protein_coding	consensus_13	1151327	1152029	-	uncharacterized protein GCG54_00002732	-	-
69009905	-	-	0.317728	0.724936	3.65632	0.0429412	5.33415	3.32118e-05	protein_coding	consensus_13	1188479	1191738	-	Minor extracellular protease vpr	PF00082.23	Subtilase family
69009913	-	-	2.44381	0.0729305	-3.72931	0.00632777	-2.03184	0.000154721	protein_coding	consensus_13	1215467	1216833	+	uncharacterized protein GCG54_00002752	-	-
69021201	-0.388897	0.516078	-0.833775	0.0297865	-1.43208	0.0229394	-1.08154	0.0595822	protein_coding	consensus_14	159464	161712	-	L-amino-acid oxidase	PF01593.25	Flavin containing amine oxidoreductase
69021202	0.983472	0.124586	-0.31126	0.679828	-1.32563	0.0222252	-2.68375	6.15419e-07	protein_coding	consensus_14	165487	166265	-	uncharacterized protein GCG54_00014087	-	-
69021203	4.39148	0.00355733	-	-	-2.63321	0.0112723	-4.57463	3.32117e-08	protein_coding	consensus_14	169910	171739	-	Protein-ADP-ribose hydrolase	PF01661.22	Macro domain
69021204	1.81889	0.21575	-1.25417	0.341499	-1.90217	0.0483202	-5.54271	1.93811e-07	protein_coding	consensus_14	174210	178050	-	Non-canonical non-ribosomal peptide synthetase FUB8	-	-
69021220	4.83927	0.000691366	3.84968	0.00202459	-1.2272	0.0423863	-1.23954	8.73971e-05	protein_coding	consensus_14	228267	230840	+	Start control protein cdc10	PF04383.14	KilA-N domain
69021221	1.3795	0.163149	-0.25323	0.75833	-1.08683	0.0448225	-2.36753	1.49068e-10	protein_coding	consensus_14	231327	233509	-	Vacuolar segregation protein pep7	PF01363.22	FYVE zinc finger
69021234	-	-	-	-	-3.765	0.0360101	-6.56981	5.5247e-05	protein_coding	consensus_14	266513	267460	+	4-hydroxy-tetrahydrodipicolinate synthase	PF00701.23	Dihydrodipicolinate synthetase family
69021242	-	-	3.37647	0.0145729	4.61828	0.00261142	3.51427	0.00526289	protein_coding	consensus_14	285862	286247	+	uncharacterized protein GCG54_00014127	-	-
69021244	2.4382	0.0922918	2.63212	0.0138829	2.26525	0.0315426	3.15935	2.49598e-05	protein_coding	consensus_14	288361	290034	+	WSC domain-containing protein	PF00141.24	Peroxidase
69021264	2.11286	0.221984	1.92914	0.134951	3.57456	0.0169641	3.08536	0.0147372	protein_coding	consensus_14	327760	328560	+	Protein transport protein BOS1	PF12352.9	Snare region anchored in the vesicle membrane C-terminus
69021265	-	-	2.10522	0.241816	3.61548	0.0487319	2.89095	0.0245626	protein_coding	consensus_14	328704	329596	-	Thiamine pyrophosphokinase 3	PF04263.17	Thiamin pyrophosphokinase, catalytic domain
69021266	-0.201392	0.730008	-0.302705	0.559538	2.89103	0.00266305	3.61993	1.48256e-06	protein_coding	consensus_14	330173	333149	+	Mitochondrial intermembrane space import and assembly protein 40	PF06747.14	CHCH domain
69021268	0.210935	0.81567	-1.47431	0.0866783	-2.56865	0.00034875	-4.51522	9.59088e-19	protein_coding	consensus_14	342177	343607	+	putative aspergillopepsin A-like aspartic endopeptidase	-	-
69021283	5.97732	5.89895e-06	2.92814	0.0364111	-2.16765	0.00290884	-3.47909	4.72209e-09	protein_coding	consensus_14	414765	417213	+	uncharacterized protein GCG54_00014168	-	-
69021293	3.07345	0.0116795	0.958164	0.389928	-2.49739	7.55002e-06	-2.87732	6.07133e-15	protein_coding	consensus_14	444694	446880	-	Hydrogenase maturation factor HoxX	PF02911.19	Formyl transferase, C-terminal domain
69021294	1.57954	0.0600719	-0.214049	0.780563	-1.61775	0.0405625	-1.79264	1.86418e-08	protein_coding	consensus_14	448259	450718	-	uncharacterized protein GCG54_00014179	-	-
69021297	4.19528	0.0065121	-	-	-2.44696	2.72744e-05	-3.81127	1.01855e-31	protein_coding	consensus_14	464314	467364	+	Minor extracellular protease vpr	PF00082.23	Subtilase family
69021300	1.23116	0.294036	-0.624948	0.308041	2.37069	3.23851e-06	2.10709	0.00414367	protein_coding	consensus_14	470883	472367	-	FAD-containing monooxygenase EthA	-	-
69021302	4.99485	0.201473	2.30478	0.105082	3.30449	1.32636e-05	1.801	0.143791	protein_coding	consensus_14	491885	492967	+	Dehydrogenase RED2	PF00106.26	short chain dehydrogenase
69021305	-	-	4.53672	0.00021157	2.86044	0.00344671	3.57561	9.00295e-06	protein_coding	consensus_14	499685	500810	+	uncharacterized protein GCG54_00014190	PF07859.14	alpha/beta hydrolase fold
69012382	-	-	2.52971	0.0765327	-2.50562	0.0147946	-3.62808	2.42279e-15	protein_coding	consensus_15	7053	9910	-	Sterol 3-beta-glucosyltransferase UGT80B1	-	-
69012404	1.4001	0.12975	1.52542	0.0626958	1.9704	0.0118115	1.78668	0.0527747	protein_coding	consensus_15	92989	94289	-	uncharacterized protein GCG54_00005253	-	-
69012419	-0.0232418	0.987228	-3.98438	0.00127538	-1.94507	0.0124507	-5.55721	2.16359e-16	protein_coding	consensus_15	133851	135272	+	uncharacterized protein GCG54_00005268	-	-
69012420	3.6958	0.0257116	-	-	-1.98946	0.00742893	-4.77134	3.07792e-06	protein_coding	consensus_15	137224	138854	+	putative transporter	-	-
69012424	1.67977	0.265443	-0.304267	0.829071	3.82402	0.028442	2.2998	0.083963	protein_coding	consensus_15	155179	155847	+	Maleylacetoacetate isomerase	PF13417.7	Glutathione S-transferase, N-terminal domain
69012428	3.35774	0.0855562	-	-	-3.38259	0.0380128	-6.01353	0.000202165	protein_coding	consensus_15	162141	163808	-	putative transporter	-	-
69012429	4.29711	0.00439052	3.00655	0.0308858	4.51404	0.00514838	4.13352	0.000743144	protein_coding	consensus_15	164733	165674	-	putative kinase mug58	-	-
69012473	-0.496823	0.452024	-0.350234	0.463314	-1.81737	0.000153612	-1.93279	1.10059e-10	protein_coding	consensus_15	300007	301922	+	putative amino-acid permease C15C4.04c	-	-
69012477	-	-	-	-	-5.37794	0.0128336	-8.3893	0.00102964	protein_coding	consensus_15	321124	321548	+	uncharacterized protein GCG54_00005326	-	-
69012491	-	-	-	-	-2.7726	0.0126602	-5.2953	8.1015e-11	protein_coding	consensus_15	371781	373709	+	Dehydrogenase patE	PF00732.20	GMC oxidoreductase
69012498	-	-	-	-	-5.39383	0.00898384	-8.38049	7.04744e-05	protein_coding	consensus_15	389386	391003	-	Cytochrome P450 monooxygenase	PF00067.23	Cytochrome P450
69012504	3.65366	0.0282894	-	-	-2.9526	0.0179463	-4.86518	4.30116e-07	protein_coding	consensus_15	408522	410329	-	Cytochrome P450 monooxygenase trt6	PF00067.23	Cytochrome P450
69012515	-0.0841935	0.947916	0.969857	0.286702	4.01418	0.0260108	2.3572	0.0766349	protein_coding	consensus_15	437393	439696	-	Sodium- and chloride-dependent GABA transporter ine	-	-
69019852	0.135236	0.641765	0.751442	0.00117116	1.10939	0.0104212	1.50377	0.000367168	protein_coding	consensus_16	49113	50312	-	uncharacterized protein GCG54_00012734	-	-
69019854	4.08035	0.0142038	1.71943	0.299061	4.05281	0.0168581	2.51199	0.0624733	protein_coding	consensus_16	54669	55967	+	uncharacterized protein GCG54_00012736	-	-
69019866	-	-	-	-	-2.99646	0.0217846	-3.59571	8.65648e-09	protein_coding	consensus_16	90493	92217	-	6-hydroxynicotinate 3-monooxygenase	-	-
69019904	2.22444	0.00511235	1.06895	0.0514755	-1.12854	0.0264703	0.345298	0.200149	protein_coding	consensus_16	198801	201200	-	Cellobiose dehydrogenase	-	-
69019905	-	-	-	-	-4.16833	0.0226106	-4.97864	1.42184e-06	protein_coding	consensus_16	205716	206550	-	uncharacterized protein GCG54_00012787	-	-
69019908	-	-	-	-	-3.83919	0.000188629	-6.10108	2.21085e-12	protein_coding	consensus_16	225318	226283	-	uncharacterized protein GCG54_00012790	PF08242.13	Methyltransferase domain
69019946	-	-	-	-	-3.52977	0.0457294	-3.32725	1.06261e-05	protein_coding	consensus_16	326501	328642	-	FAD-linked oxidoreductase ZEB1	PF01565.24	FAD binding domain
69019952	3.72556	0.0236972	-	-	3.84052	0.0419784	-	-	protein_coding	consensus_16	343562	345051	-	uncharacterized protein GCG54_00012834	-	-
69019954	-	-	-	-	-2.98214	0.00226898	-7.08904	3.09399e-11	protein_coding	consensus_16	349272	351869	-	uncharacterized protein GCG54_00012836	PF11710.9	G protein-coupled glucose receptor regulating Gpa2
69019987	-0.564265	0.552982	-4.30605	4.77819e-05	3.96343	0.0187663	1.47011	0.342173	protein_coding	consensus_16	458296	459442	-	putative endopolygalacturonase B	PF00295.18	Glycosyl hydrolases family 28
69020005	3.61025	0.0312552	1.7741	0.232931	5.49333	8.13256e-05	4.61093	0.00163941	protein_coding	consensus_16	517697	519199	-	O-methyltransferase sol2	PF00891.19	O-methyltransferase domain
69020007	-	-	5.47822	0.000330412	5.23507	0.000220411	4.52332	0.000199273	protein_coding	consensus_16	529113	530356	-	Tyrosinase ustQ	PF00264.21	Common central domain of tyrosinase
69020034	-	-	-	-	-2.64111	0.00687827	-4.55572	2.02121e-06	protein_coding	consensus_16	617284	620478	+	uncharacterized protein GCG54_00012917	PF00172.19	Fungal Zn(2)-Cys(6) binuclear cluster domain
69020040	-	-	1.74749	0.24525	-2.86628	0.0452592	-0.947149	0.294352	protein_coding	consensus_16	630256	631605	+	L-threonate dehydrogenase	PF03446.16	NAD binding domain of 6-phosphogluconate dehydrogenase
69020041	4.48554	7.27502e-05	4.39754	3.68593e-05	2.2236	0.000399047	3.10536	2.81656e-10	protein_coding	consensus_16	632080	634599	-	Phenol hydroxylase	-	-
69020067	-	-	-	-	-1.61064	0.00704047	-7.8245	3.44073e-21	protein_coding	consensus_16	730611	732161	+	Thiol protease	-	-
69020074	-	-	-	-	-4.08677	0.0118072	-3.57348	3.09134e-05	protein_coding	consensus_16	752819	753886	+	putative 2-hydroxyacid dehydrogenase UNK4.10	PF00389.31	D-isomer specific 2-hydroxyacid dehydrogenase, catalytic domain
69020076	-	-	-	-	-2.53608	0.021663	-1.62163	0.0111594	protein_coding	consensus_16	757161	758619	+	Peptidase M20 domain-containing protein 2	-	-
69020079	-2.32007	5.15395e-13	-3.90405	3.06964e-52	1.40839	0.0224038	-0.00260979	0.994808	protein_coding	consensus_16	765741	767453	+	uncharacterized protein GCG54_00012962	-	-
69020081	0.196109	0.766268	0.201777	0.615262	1.23073	0.0428183	0.956793	0.0191194	protein_coding	consensus_16	774077	776412	-	putative transcriptional regulatory protein	PF00172.19	Fungal Zn(2)-Cys(6) binuclear cluster domain
69018013	-0.101242	0.589069	0.334337	0.237411	1.57186	2.3558e-05	0.89894	0.0102508	protein_coding	consensus_17	35052	35909	+	40S ribosomal protein S24	-	-
69018014	2.16159	0.0150783	0.643808	0.37681	-1.62264	0.0238622	-2.13057	3.39493e-05	protein_coding	consensus_17	40749	43901	-	Serine/threonine-protein kinase SSN3	PF00069.26	Protein kinase domain
69018017	-0.203871	0.682542	0.0103212	0.975849	1.75867	0.014372	1.98807	6.92944e-05	protein_coding	consensus_17	48657	51966	-	putative metabolite transport protein	-	-
69018036	-1.39922	0.430908	-4.32792	0.0022136	-4.25615	0.00109473	-6.93324	8.16534e-08	protein_coding	consensus_17	100488	101004	+	uncharacterized protein GCG54_00010909	PF05730.12	CFEM domain
69018064	-	-	-	-	-2.29308	0.0475545	-3.58871	1.07682e-05	protein_coding	consensus_17	164645	169888	+	putative transcriptional regulatory protein PB1A11.04c	-	-
69018066	-	-	-	-	-4.99737	0.000121827	-9.66916	1.58967e-12	protein_coding	consensus_17	172314	174274	+	Pantothenate transporter liz1	-	-
69018085	-	-	2.93611	0.0510954	-2.88118	0.000402985	-3.51353	1.00644e-13	protein_coding	consensus_17	220734	222077	+	uncharacterized protein GCG54_00010959	-	-
69018087	0.460048	0.430661	-0.632367	0.142357	-1.43604	0.0169973	-1.6028	4.37856e-07	protein_coding	consensus_17	230919	234724	-	uncharacterized protein GCG54_00010961	PF00172.19	Fungal Zn(2)-Cys(6) binuclear cluster domain
69018100	-0.341831	0.472638	-0.522115	0.26379	1.23823	0.0279476	1.82462	2.57736e-07	protein_coding	consensus_17	299587	301081	-	Mannan polymerase II complex ANP1 subunit	-	-
69018104	2.85424	0.00921541	0.887517	0.346631	-2.26692	0.000618608	-1.45034	0.0010156	protein_coding	consensus_17	316590	318312	+	putative peroxisomal-coenzyme A synthetase	-	-
69018107	-1.23213	0.000936507	0.131493	0.61569	1.3176	0.00981467	1.3726	0.0224836	protein_coding	consensus_17	323061	323753	+	60S acidic ribosomal protein P1, partial	-	-
69018114	1.85127	0.177844	0.26039	0.831088	-1.78111	0.00487436	-2.22403	5.71426e-12	protein_coding	consensus_17	338507	340962	-	putative dihydrofolate synthetase	-	-
69018115	4.37969	0.00336157	3.06405	0.0249259	-2.42656	0.000781706	-1.53136	0.00374482	protein_coding	consensus_17	342008	343853	+	uncharacterized protein GCG54_00010989	-	-
69018127	1.10044	0.139617	0.408001	0.414537	-1.04538	0.0219705	-0.78733	0.00845447	protein_coding	consensus_17	379180	380796	+	Nuclear envelope morphology protein 1	-	-
69018130	0.192604	0.482183	0.321454	0.383828	1.60667	4.56371e-07	1.0104	2.82634e-11	protein_coding	consensus_17	385473	386204	-	Cytochrome b-c1 complex subunit 8	-	-
69018131	0.0558426	0.923064	0.353249	0.485423	2.02214	0.00175271	1.6078	0.000434617	protein_coding	consensus_17	386646	387531	+	Prohibitin-1	-	-
69018155	1.28998	0.1422	-0.0139841	0.982592	-1.53969	0.0114983	-1.8116	9.93301e-05	protein_coding	consensus_17	472107	475069	-	Phosphatidylinositide phosphatase SAC2	-	-
69018157	-0.803918	0.0432726	-0.1105	0.642334	1.54243	5.50811e-05	1.86907	1.94333e-15	protein_coding	consensus_17	477050	477958	+	V-type proton ATPase 16 kDa proteolipid subunit	-	-
69018198	-	-	-	-	-3.18242	0.0115448	-3.1379	5.60996e-06	protein_coding	consensus_17	575058	576268	+	uncharacterized protein GCG54_00011072	PF05721.14	Phytanoyl-CoA dioxygenase (PhyH)
69018227	3.86227	0.019367	-	-	-7.62792	7.39453e-07	-9.68883	1.72649e-09	protein_coding	consensus_17	652059	653108	+	Pectinesterase	-	-
69018238	0.695831	0.70366	-5.44637	0.0255855	-2.56734	0.0292422	-8.06879	2.85738e-06	protein_coding	consensus_17	696129	697229	+	1-aminocyclopropane-1-carboxylate oxidase-like	-	-
69018256	0.107922	0.818011	-1.22695	0.000364738	-2.1821	0.00050567	-1.85405	3.96339e-05	protein_coding	consensus_17	741542	744023	-	Primary amine oxidase lung isozyme	PF02727.17	Copper amine oxidase, N2 domain
69018277	3.87797	0.0190376	-	-	-1.67957	0.0485826	-8.58011	4.6546e-11	protein_coding	consensus_17	818541	820183	+	Proline-specific permease	-	-
69018278	2.0789	0.0623106	0.458676	0.654842	-1.74925	0.0119872	-2.14427	5.60807e-06	protein_coding	consensus_17	820914	822419	-	Nucleolar protein 13	PF00076.23	RNA recognition motif. (a.k.a. RRM, RBD, or RNP domain)
69018280	4.22813	0.0367997	2.18776	0.124098	-3.52581	2.50681e-06	-5.14432	1.22848e-21	protein_coding	consensus_17	827367	829248	+	DNA repair and recombination protein mus-11	-	-
69018285	4.66009	0.00266485	5.0176	0.00010891	3.58622	0.000139762	4.21348	9.86679e-09	protein_coding	consensus_17	847383	848084	-	uncharacterized protein GCG54_00011159	PF13578.7	Methyltransferase domain
69018287	-	-	-	-	-5.18537	0.023289	-8.19985	0.00277508	protein_coding	consensus_17	852398	852709	-	uncharacterized protein GCG54_00011161	-	-
69018302	1.53717	0.00361028	0.981121	0.0101898	2.60974	0.000178212	2.37546	8.91771e-07	protein_coding	consensus_17	895533	897452	-	ABC1 family protein MCP2-like	-	-
69018306	-1.01758	9.72554e-09	-0.181646	0.266167	1.89189	2.55826e-12	2.26205	4.86423e-54	protein_coding	consensus_17	906876	908174	+	Mitochondrial outer membrane protein porin	-	-
69018316	3.06807	0.0611253	1.04395	0.442981	-2.51765	0.00576757	-2.20406	1.20055e-08	protein_coding	consensus_17	938088	940493	-	uncharacterized protein GCG54_00011190	-	-
69018319	-0.253632	0.558053	-0.331924	0.337329	1.1066	0.0163139	1.73738	7.63518e-09	protein_coding	consensus_17	956628	957945	-	DnaJ-related protein SCJ1	PF00226.32	DnaJ domain
69018349	2.46151	0.0549032	1.83314	0.0957804	3.84959	0.0261853	5.09808	2.70341e-05	protein_coding	consensus_17	1034515	1035137	+	Monothiol glutaredoxin-5	PF00462.25	Glutaredoxin
69018353	3.30424	5.92717e-10	5.33103	4.47557e-27	1.46641	0.00294877	1.96006	0.0010386	protein_coding	consensus_17	1046994	1048835	-	Laccase-2	PF07732.16	Multicopper oxidase
69018354	2.68261	0.00465995	1.78589	0.0377984	-1.16135	0.0264115	-0.548824	0.0568119	protein_coding	consensus_17	1060971	1070398	-	uncharacterized protein GCG54_00011228	-	-
69018364	1.03297	0.10118	0.693773	0.132165	2.90352	0.00013035	2.91267	2.40815e-07	protein_coding	consensus_17	1094835	1097058	-	Pheromone-processing carboxypeptidase KEX1	PF00450.23	Serine carboxypeptidase
69018365	1.77411	0.102868	0.266882	0.755521	4.44496	0.004294	3.61937	0.00417565	protein_coding	consensus_17	1098903	1099741	+	Protein arginine N-methyltransferase SFM1	-	-
69018380	-	-	-	-	-3.26368	0.00591277	-7.55868	1.51124e-06	protein_coding	consensus_17	1150470	1151516	+	uncharacterized protein GCG54_00011254	PF00149.29	Calcineurin-like phosphoesterase
69018394	3.96355	0.0162433	-	-	-2.11556	0.0018851	-5.1369	1.92262e-10	protein_coding	consensus_17	1204210	1207339	+	uncharacterized protein GCG54_00011268	PF00096.27	Zinc finger, C2H2 type
69018397	-0.689924	0.284812	-1.69752	0.000846141	-1.61602	0.000786359	-3.86683	1.95377e-14	protein_coding	consensus_17	1239418	1246318	-	Conidial yellow pigment biosynthesis polyketide synthase	-	-
69018401	1.66933	0.013806	-0.309427	0.582572	-1.70071	0.0134288	-1.91854	0.00241829	protein_coding	consensus_17	1280189	1282541	+	UBA domain-containing protein 3	PF01412.19	Putative GTPase activating protein for Arf
69018406	-0.86771	0.000201346	0.256582	0.282012	2.21613	6.67611e-11	1.80499	3.82138e-12	protein_coding	consensus_17	1290214	1290833	-	60S ribosomal protein L22	-	-
69018412	-1.79247	0.013076	-2.18825	1.7996e-06	-2.35956	0.0127135	-3.04551	0.000409448	protein_coding	consensus_17	1310829	1311326	+	Fatty acid-binding protein	-	-
69018413	0.463103	0.502453	-0.657815	0.343584	1.44879	0.012643	0.677979	0.0922339	protein_coding	consensus_17	1312908	1316453	+	Nucleoporin	-	-
69018431	0.44496	0.20021	0.712374	0.0490555	1.15991	0.0130884	2.28292	1.94969e-16	protein_coding	consensus_17	1372168	1373702	+	1 3-beta-glucanosyltransferase gel1	PF03198.15	Glucanosyltransferase
69018437	0.0347942	0.973313	-0.614091	0.354497	3.2857	0.0363917	2.77362	0.0264484	protein_coding	consensus_17	1387133	1387463	+	putative cytochrome b5	PF00173.29	Cytochrome b5-like Heme/Steroid binding domain
69018439	2.00697	0.0217013	1.35076	0.0559346	-1.36859	0.0248131	-0.728202	0.0813325	protein_coding	consensus_17	1399526	1401844	-	uncharacterized protein GCG54_00011313	-	-
69018446	-0.914965	0.0418197	0.576138	0.0249492	1.4401	5.54873e-06	2.46548	6.35261e-58	protein_coding	consensus_17	1442630	1443606	-	60S ribosomal protein L10-A	-	-
69018447	-0.130783	0.552942	0.358699	0.0659772	1.78836	1.96149e-10	1.20668	7.96499e-10	protein_coding	consensus_17	1444014	1444569	+	60S ribosomal protein L30	PF01248.27	Ribosomal protein L7Ae/L30e/S12e/Gadd45 family
69018448	-0.432809	0.308243	-0.880475	0.0345519	-1.16067	0.0458687	-0.658885	0.20638	protein_coding	consensus_17	1447012	1448962	+	uncharacterized protein GCG54_00011322	-	-
69018449	-0.883506	0.249712	0.209782	0.678885	6.49602	5.41422e-07	5.04079	2.80649e-05	protein_coding	consensus_17	1451005	1451569	-	uncharacterized protein GCG54_00011323	-	-
69018457	-	-	-	-	-3.69071	0.0266791	-2.7953	9.46539e-05	protein_coding	consensus_17	1481468	1483497	-	uncharacterized protein GCG54_00011331	PF05345.13	Putative Ig domain
69018458	-1.02925	0.00970904	-0.488069	0.243106	1.0788	0.00247427	1.04861	4.64874e-05	protein_coding	consensus_17	1484777	1488544	+	L-2-aminoadipate reductase large subunit	-	-
69018459	-0.663069	0.480035	-0.803841	0.414955	3.68101	0.00257212	3.27995	0.0025947	protein_coding	consensus_17	1489362	1490803	+	Protein-lysine N-methyltransferase EFM6	-	-
69018461	3.35774	0.0855562	-	-	-2.54396	0.00177852	-4.55263	2.91557e-19	protein_coding	consensus_17	1496710	1498327	-	uncharacterized protein GCG54_00011335	PF01266.25	FAD dependent oxidoreductase
69018463	-0.688602	0.341483	-0.50581	0.389203	2.00421	0.0373112	1.89025	0.00134356	protein_coding	consensus_17	1501376	1502941	+	uncharacterized protein GCG54_00011337	-	-
69018467	-1.35239	0.00161363	-2.07745	1.19221e-09	-1.49311	0.00089677	-1.44653	4.52032e-09	protein_coding	consensus_17	1512514	1514264	-	Isocitrate lyase	PF00463.22	Isocitrate lyase family
69018472	1.66541	0.158703	-0.0157592	0.987101	-1.54133	0.015482	-2.51789	1.10488e-10	protein_coding	consensus_17	1536763	1539075	-	uncharacterized protein GCG54_00011346	-	-
69018473	0.38644	0.801689	0.277063	0.782561	-2.61193	0.00362595	-2.6058	8.52222e-09	protein_coding	consensus_17	1542795	1543223	-	uncharacterized protein GCG54_00011347	-	-
69018475	0.566478	0.314295	0.537279	0.196037	-1.02795	0.0215065	-0.642801	0.00926651	protein_coding	consensus_17	1566835	1570251	-	uncharacterized protein GCG54_00011349	-	-
69018478	-1.1776	0.00132635	-0.66955	0.0257722	1.11449	0.00620993	1.68372	4.61633e-12	protein_coding	consensus_17	1577960	1582359	+	Transcription elongation factor SPT6	-	-
69018493	1.10257	0.292269	1.59356	0.137328	2.65969	0.00084377	2.1472	0.0793378	protein_coding	consensus_17	1628165	1628855	-	uncharacterized protein GCG54_00011367, partial	-	-
69018499	4.31725	0.00670566	-	-	-3.39739	0.00711552	-5.47318	2.0449e-11	protein_coding	consensus_17	1662500	1664326	+	uncharacterized protein GCG54_00011373	PF13894.7	C2H2-type zinc finger
69018503	-0.32194	0.763268	-1.71458	0.0247459	-2.82445	0.026632	-1.20568	0.0330639	protein_coding	consensus_17	1676464	1677993	-	uncharacterized protein GCG54_00011377	-	-
69018516	-0.189063	0.86253	0.365699	0.60319	2.13268	0.048692	2.04429	0.00766281	protein_coding	consensus_17	1747219	1748699	+	putative dihydroorotase, partial	PF01979.21	Amidohydrolase family
69018518	2.54244	0.113358	2.31092	0.077931	3.72138	0.0347716	2.66752	0.0485577	protein_coding	consensus_17	1757872	1759299	+	rRNA methyltransferase 1	PF08032.13	RNA 2'-O ribose methyltransferase substrate binding
69018521	2.19982	0.19703	1.13168	0.41062	-4.3314	0.00558884	-4.73455	2.90856e-08	protein_coding	consensus_17	1765525	1766304	+	uncharacterized protein GCG54_00011395	-	-
69018524	0.12113	0.843277	-0.229692	0.616281	1.29397	0.0119488	1.62661	1.94632e-06	protein_coding	consensus_17	1773302	1773933	+	Multiprotein-bridging factor 1	-	-
69018529	0.644335	0.566082	-0.849619	0.301689	-2.74015	0.0426972	-2.14133	0.0641724	protein_coding	consensus_17	1787967	1789054	+	uncharacterized protein GCG54_00011403	PF13417.7	Glutathione S-transferase, N-terminal domain
69018541	0.967496	0.0016716	1.70186	4.34895e-08	2.40173	7.07568e-09	3.799	2.71573e-33	protein_coding	consensus_17	1823829	1824752	+	uncharacterized protein GCG54_00011415	-	-
69018551	4.10336	0.0135413	-	-	-2.52141	0.0123655	-7.93159	4.30663e-22	protein_coding	consensus_17	1852910	1853864	-	uncharacterized protein GCG54_00011425	PF17172.5	Glutathione S-transferase N-terminal domain
69018560	0.17553	0.788934	-1.85275	0.000467088	-2.38543	2.05708e-05	-2.82193	3.14671e-20	protein_coding	consensus_17	1899198	1901789	-	uncharacterized protein GCG54_00011434	-	-
69018571	-0.360445	0.497638	0.178845	0.743763	1.11755	0.0232717	0.795885	0.00652048	protein_coding	consensus_17	1965356	1966130	-	Embryonic polyadenylate-binding protein 2-B	PF00076.23	RNA recognition motif. (a.k.a. RRM, RBD, or RNP domain)
69018572	-0.922241	0.531706	-0.718224	0.378307	-2.24628	0.012201	-2.2085	0.000143696	protein_coding	consensus_17	1968138	1968786	+	uncharacterized protein GCG54_00011446	-	-
69018581	3.49352	0.00366493	2.21661	0.0391293	-3.143	5.28949e-06	-1.86335	0.000113864	protein_coding	consensus_17	1997491	2002051	-	Cytochrome P450 4g15	PF00067.23	Cytochrome P450
69018593	3.07371	0.0144735	1.66648	0.135898	-1.93177	0.0119691	-1.32519	0.00136019	protein_coding	consensus_17	2051879	2053693	-	Endoplasmic reticulum mannosyl-oligosaccharide 1 2-alpha-mannosidase	PF01532.21	Glycosyl hydrolase family 47
69018599	5.02403	0.000718006	2.67256	0.0462362	-3.30424	0.000392731	-0.283463	0.611314	protein_coding	consensus_17	2071529	2073032	+	Aspergillopepsin-1	-	-
69018602	0.444917	0.374287	-0.383626	0.263248	-1.03886	0.0223908	-1.15702	0.000129362	protein_coding	consensus_17	2082019	2084534	-	putative aconitate hydratase	-	-
69018609	4.79681	0.00108447	3.62981	0.0055915	-1.94533	0.0181409	-1.62088	0.000174278	protein_coding	consensus_17	2114892	2116304	+	uncharacterized protein GCG54_00011483	-	-
69018612	-2.22608	0.0536338	-2.14183	0.0022553	-1.74332	0.0361242	-3.98683	4.66292e-07	protein_coding	consensus_17	2134730	2135176	+	uncharacterized protein GCG54_00011486	-	-
69018614	4.20863	2.92595e-06	4.11432	4.71271e-07	4.63003	1.04591e-14	4.83734	0.000581019	protein_coding	consensus_17	2139594	2139920	-	uncharacterized protein GCG54_00011488	-	-
69018619	1.5072	0.15689	-0.654565	0.472333	-2.58984	0.0227935	-1.63667	0.0961979	protein_coding	consensus_17	2153042	2155048	+	uncharacterized protein GCG54_00011493	-	-
69018632	-0.940095	0.00632485	-0.918026	0.00167715	1.29545	0.00122287	1.32976	5.30329e-08	protein_coding	consensus_17	2199140	2200630	-	Methionine aminopeptidase 2-2	PF00557.25	Metallopeptidase family M24
69018655	1.2043	0.100745	0.26752	0.669335	3.57372	0.000469006	3.28126	0.000209851	protein_coding	consensus_17	2309330	2312262	-	putative RNA-binding protein	PF00076.23	RNA recognition motif. (a.k.a. RRM, RBD, or RNP domain)
69018658	0.933763	0.056468	1.11568	0.00726668	1.54534	0.000582682	1.94897	8.54652e-14	protein_coding	consensus_17	2318319	2320023	+	Serine--tRNA ligase cytoplasmic, partial	PF02403.23	Seryl-tRNA synthetase N-terminal domain
69018662	-1.0434	0.141133	-4.93483	1.74447e-06	-3.32448	4.17135e-05	-8.7749	2.28223e-16	protein_coding	consensus_17	2332802	2333709	+	uncharacterized protein GCG54_00011536	-	-
69018663	-0.302694	0.581156	-0.275927	0.573269	-1.7377	0.0196813	-2.00864	0.0189997	protein_coding	consensus_17	2337825	2339516	+	Inositol-3-phosphate synthase	-	-
69018670	0.74609	0.378375	1.06152	0.214912	1.7771	0.00476417	1.5239	0.000459565	protein_coding	consensus_17	2364571	2365634	-	uncharacterized protein GCG54_00011544	-	-
69018681	0.378444	0.688645	-1.86673	0.0970541	-1.25839	0.0109444	-2.27916	3.35073e-15	protein_coding	consensus_17	2403041	2403914	+	uncharacterized protein GCG54_00011555	-	-
69018686	3.80106	0.00838693	0.193742	0.901604	-1.91487	0.0416677	-2.55699	0.00127733	protein_coding	consensus_17	2429929	2433312	+	uncharacterized protein GCG54_00011560	-	-
69018691	0.362834	0.657627	0.235705	0.683095	4.33546	0.00804457	5.54757	3.27417e-05	protein_coding	consensus_17	2464744	2466408	+	uncharacterized protein GCG54_00011565	-	-
69018696	3.26141	0.000166843	2.78608	0.000124974	-1.11687	0.0140717	-1.84869	1.93512e-08	protein_coding	consensus_17	2482982	2484743	+	Choline oxidase	PF00732.20	GMC oxidoreductase
69018709	5.43167	0.00025496	-	-	-1.3435	0.0345577	-4.93711	7.62649e-36	protein_coding	consensus_17	2542047	2546533	-	ABC transporter BEA3	-	-
69018711	0.608041	0.235657	-3.2084	3.7505e-12	-1.99469	5.32706e-05	-5.27893	1.27e-49	protein_coding	consensus_17	2556519	2563609	+	Reducing polyketide synthase PKS1	PF00109.27	Beta-ketoacyl synthase, N-terminal domain
69018724	-	-	-	-	-1.78666	0.0430571	-4.90387	6.32372e-07	protein_coding	consensus_17	2600423	2602029	+	putative FAD-linked oxidoreductase	PF01565.24	FAD binding domain
69018725	3.25832	0.0685429	-	-	-2.21254	0.0231755	-3.93643	7.12558e-11	protein_coding	consensus_17	2603057	2605284	+	uncharacterized protein GCG54_00011599	-	-
69018728	0.720507	0.29068	0.698483	0.231765	1.25083	0.025507	1.19006	0.000914431	protein_coding	consensus_17	2639211	2641493	+	uncharacterized protein GCG54_00011602	-	-
69018730	1.36642	0.0474342	-0.644143	0.415766	-1.60969	0.017226	-1.4015	1.55293e-05	protein_coding	consensus_17	2664216	2665840	-	putative choline-phosphate cytidylyltransferase	PF01467.27	Cytidylyltransferase-like
69018734	-0.138904	0.51626	0.737419	0.0295073	1.44149	0.000528608	0.613603	0.0600716	protein_coding	consensus_17	2682934	2683746	+	60S ribosomal protein L44	-	-
69018751	0.788086	0.205452	-1.4025	0.000903314	-2.18829	1.88506e-06	-1.83324	6.08561e-08	protein_coding	consensus_17	2743080	2745389	-	uncharacterized protein GCG54_00011625	-	-
69013441	-1.07012	0.0149487	-1.59083	8.42522e-10	-1.75708	6.53064e-05	-1.01778	0.0360894	protein_coding	consensus_19	21691	23385	+	uncharacterized protein GCG54_00006292	-	-
69013451	-0.449581	0.472011	0.4303	0.401114	2.76812	5.89097e-05	2.30798	0.00132366	protein_coding	consensus_19	59216	61211	-	Inositol transporter 1	-	-
69013507	-	-	-3.59057	0.0239991	-3.64829	0.0421343	-5.25838	0.000146016	protein_coding	consensus_19	214478	214741	+	uncharacterized protein GCG54_00006359	PF08693.11	Transmembrane alpha-helix domain
69013514	1.32026	0.0859984	1.2358	0.0759922	2.7446	0.000707555	2.41943	0.000104032	protein_coding	consensus_19	238455	241937	-	Obg-like ATPase 1	-	-
69013529	4.35056	0.00422875	1.8271	0.226667	-1.83919	0.0280877	-2.98913	3.24058e-05	protein_coding	consensus_19	290340	292527	+	Sulfate permease 2	-	-
69013530	3.79999	0.00638806	1.41943	0.321908	-2.10483	0.0119483	-2.77353	5.35417e-10	protein_coding	consensus_19	294628	296604	-	uncharacterized protein GCG54_00006382	-	-
69013544	4.00824	0.0207647	2.88905	0.0358984	-2.70369	0.000127347	2.50356	1.72857e-05	protein_coding	consensus_19	354567	355787	+	uncharacterized protein GCG54_00006396	-	-
69013556	0.619641	0.236681	0.331939	0.383504	1.0069	0.0361062	0.867424	0.00409006	protein_coding	consensus_19	412473	413976	+	Eukaryotic translation initiation factor 3 subunit L	-	-
69013559	4.71236	0.00207628	-	-	-2.94818	0.00201759	-4.14828	1.38767e-13	protein_coding	consensus_19	424334	425971	+	Golgi pH regulator	-	-
69013587	0.512068	0.404259	-0.476604	0.386631	-1.4773	0.0110086	-1.79858	0.0104736	protein_coding	consensus_19	508651	509715	+	uncharacterized protein GCG54_00006439	-	-
69013593	3.67036	0.0393103	-	-	-2.59266	0.0074859	-5.09598	1.45066e-12	protein_coding	consensus_19	529606	531560	-	Thiamine transporter THI72	-	-
69013595	4.72475	0.00431117	5.23495	2.09072e-05	2.93436	0.000115948	0.0275854	0.975488	protein_coding	consensus_19	536725	538029	+	uncharacterized protein GCG54_00006447	PF02668.17	Taurine catabolism dioxygenase TauD, TfdA family
69013605	4.22928	0.0126174	-	-	-2.72137	0.00956001	-4.49203	3.35998e-13	protein_coding	consensus_19	566728	567786	-	uncharacterized protein GCG54_00006457	PF00646.34	F-box domain
69013614	5.54988	3.49836e-05	4.98652	0.000142874	-1.15393	0.0172001	-1.57721	3.11773e-08	protein_coding	consensus_19	582964	585661	-	uncharacterized protein GCG54_00006466	-	-
69013621	-	-	-	-	-3.7032	0.00427513	-9.52729	6.9945e-06	protein_coding	consensus_19	605427	606584	+	Trans-enoyl reductase ccsC	PF08240.13	Alcohol dehydrogenase GroES-like domain
69013629	-0.153553	0.87163	-2.06111	0.00113292	-2.17181	0.0104071	-1.92535	1.53822e-05	protein_coding	consensus_19	649093	650862	-	Mitochondrial-processing peptidase subunit alpha	-	-
69013632	3.58154	0.0351498	-	-	-2.97998	0.00111586	-3.32653	2.03502e-06	protein_coding	consensus_19	663155	663884	+	Autophagy protein 16	-	-
69013642	-2.86395	8.42485e-11	0.176242	0.786567	2.11061	0.00107113	1.72598	2.90272e-07	protein_coding	consensus_19	688020	688994	+	uncharacterized protein GCG54_00006494	-	-
69013644	0.217176	0.776791	0.261932	0.594708	-1.37881	0.00556795	-0.785532	0.00392716	protein_coding	consensus_19	692748	693557	-	Uracil phosphoribosyltransferase	PF14681.7	Uracil phosphoribosyltransferase
69013667	4.6037	0.00272025	4.84123	7.39564e-05	2.98977	0.0262604	3.51442	0.000941555	protein_coding	consensus_19	756236	757228	+	Aspirochlorine biosynthesis protein N	-	-
69013668	1.30177	0.374608	-1.67284	0.199154	-2.92224	0.0116678	-6.85111	1.16904e-08	protein_coding	consensus_19	757521	758424	-	uncharacterized protein GCG54_00006520	PF00722.22	Glycosyl hydrolases family 16
69013675	3.77445	0.0241397	-	-	-4.31765	0.000544077	-6.86197	5.73318e-13	protein_coding	consensus_19	776873	778500	+	Cytochrome P450 monooxygenase azaI	PF00067.23	Cytochrome P450
69013677	-	-	0.343907	0.764793	3.25527	0.0450674	3.11255	0.0107581	protein_coding	consensus_19	782063	784133	+	Glutathione S-transferase	PF14497.7	Glutathione S-transferase, C-terminal domain
69012138	1.72615	0.0330936	1.66078	0.00733646	1.34131	0.0197289	0.925132	0.021177	protein_coding	consensus_2	23598	25041	-	Protein bem46	-	-
69012139	-0.170023	0.84341	-1.49397	0.020674	-1.89985	0.00208377	-1.5811	8.40003e-06	protein_coding	consensus_2	30394	32151	+	UPF0743 protein	PF08790.12	LYAR-type C2HC zinc finger
69012153	-	-	-	-	-2.82669	0.0332844	-1.0656	0.078184	protein_coding	consensus_2	74356	75094	-	Dolichyl-diphosphooligosaccharide--protein glycosyltransferase subunit dad1	-	-
69012156	0.860024	0.439602	1.85354	0.0244265	2.88683	0.000996227	2.04956	0.00260576	protein_coding	consensus_2	77227	78094	+	putative prefoldin subunit 2	-	-
69012159	-	-	-	-	-5.67678	0.00106605	-6.36027	1.56789e-08	protein_coding	consensus_2	87966	88273	+	uncharacterized protein GCG54_00005007	-	-
69012163	1.865	0.0328146	0.453219	0.561906	-1.45512	0.0358165	-1.20171	0.00425389	protein_coding	consensus_2	104805	106019	+	uncharacterized protein GCG54_00005011	-	-
69012164	1.15599	0.317392	0.264452	0.761756	-3.3646	9.36113e-05	-1.55813	6.11226e-05	protein_coding	consensus_2	108417	110094	-	uncharacterized protein GCG54_00005012	-	-
69012166	3.60247	0.0330792	3.4002	0.00891344	-1.67626	0.0236398	-1.50231	9.0902e-05	protein_coding	consensus_2	117563	118365	-	uncharacterized protein GCG54_00005014	-	-
69012172	-	-	-	-	-3.05089	0.0302109	-3.54114	0.000897745	protein_coding	consensus_2	133674	135193	+	putative mannosyltransferase KTR5	-	-
69012182	0.76586	0.348249	-0.35312	0.576075	-2.40524	0.000186832	-1.44662	4.85907e-05	protein_coding	consensus_2	187238	188989	-	uncharacterized protein GCG54_00005030	-	-
69012185	-	-	1.34326	0.310913	3.77293	0.0324007	3.53356	0.00556512	protein_coding	consensus_2	193510	193947	-	uncharacterized protein GCG54_00005033	PF02970.17	Tubulin binding cofactor A
69020094	2.86488	7.19802e-05	0.0898631	0.897362	-1.10777	0.0184616	-2.22696	4.21826e-13	protein_coding	consensus_21	1900	7393	-	uncharacterized protein GCG54_00012977	-	-
69020100	-0.587045	0.37783	-1.60774	0.00193667	-1.45258	0.0187468	-1.59672	8.54705e-06	protein_coding	consensus_21	22264	23163	-	Rhamnolipids biosynthesis 3-oxoacyl-[acyl-carrier-protein] reductase	PF13561.7	Enoyl-(Acyl carrier protein) reductase
69020102	2.85499	0.0792135	2.62651	0.0465187	-1.88253	0.00810811	-1.12882	0.000971992	protein_coding	consensus_21	27310	29112	+	uncharacterized protein GCG54_00012985	-	-
69020108	4.14691	0.00333904	3.40101	0.00590456	-1.19523	0.0417179	-0.598966	0.0927333	protein_coding	consensus_21	52123	54310	+	uncharacterized protein GCG54_00012991	PF00240.24	Ubiquitin family
69020117	1.38873	0.0738388	-2.02876	0.000793235	-1.4406	0.00324981	-3.72652	4.20222e-25	protein_coding	consensus_21	103632	107777	-	uncharacterized protein GCG54_00013000	-	-
69020121	0.125792	0.637321	1.24578	2.31539e-05	1.54624	0.000140754	1.6096	2.65871e-05	protein_coding	consensus_21	128907	129780	+	Glutathione S-transferase-like protein gedE	PF02798.21	Glutathione S-transferase, N-terminal domain
69020122	-0.236649	0.584388	-0.128804	0.690216	-1.6264	0.00046062	-1.17945	0.000364283	protein_coding	consensus_21	130591	136835	+	Vacuolar membrane protease	PF16275.6	Splicing factor 1 helix-hairpin domain
69020127	-0.389947	0.0228488	-0.154484	0.47892	1.54625	8.92484e-11	2.26882	2.29413e-19	protein_coding	consensus_21	148761	150940	+	Heat shock protein 90-like, partial	PF02518.27	Histidine kinase-, DNA gyrase B-, and HSP90-like ATPase
69020138	0.847978	0.295456	1.31092	0.012842	1.61373	0.0133227	2.52527	5.98321e-09	protein_coding	consensus_21	193000	194307	+	Alkaline protease 1	PF05922.17	Peptidase inhibitor I9
69020147	-	-	-	-	3.77106	0.0349161	-	-	protein_coding	consensus_21	216348	217989	-	Tryprostatin B 6-hydroxylase	PF00067.23	Cytochrome P450
69020152	-	-	-	-	-5.46024	0.00913846	-8.43163	0.00024922	protein_coding	consensus_21	232270	235895	+	Alpha-mannosidase	PF01074.23	Glycosyl hydrolases family 38 N-terminal domain
69020155	4.0857	0.00993349	2.0178	0.188344	-2.51042	0.0010055	-2.81807	1.51232e-10	protein_coding	consensus_21	256914	257396	+	uncharacterized protein GCG54_00013038	-	-
69020158	-	-	-	-	-2.17869	0.0138025	-5.42256	2.49832e-12	protein_coding	consensus_21	276020	276769	-	uncharacterized protein GCG54_00013041	-	-
69013915	0.976486	0.225464	0.225219	0.692515	-1.37327	0.00708355	-1.46321	3.4465e-08	protein_coding	consensus_22	4914	7091	+	Beta-TrCP	PF12937.8	F-box-like
69013919	3.37275	0.0577003	-	-	-2.79717	0.000213753	-2.46753	2.7395e-11	protein_coding	consensus_22	21823	23407	-	uncharacterized protein GCG54_00006771	-	-
69013925	0.596633	0.402506	-0.867959	0.12108	4.59045	0.000739727	4.41018	0.000223196	protein_coding	consensus_22	43312	44468	-	putative mannose 6-phosphate receptor-like protein	-	-
69013937	1.09737	0.352324	1.46231	0.0657505	3.08598	0.000106074	2.14477	0.000672014	protein_coding	consensus_22	88095	89106	+	uncharacterized protein GCG54_00006789	-	-
69013938	-	-	-	-	3.77678	0.0450418	0.714996	0.700968	protein_coding	consensus_22	95753	96193	+	uncharacterized protein GCG54_00006790	-	-
69013940	-1.00151	0.231148	-2.19104	0.000820812	2.52661	0.0156835	1.52276	0.0577779	protein_coding	consensus_22	113188	113466	+	uncharacterized protein GCG54_00006793	-	-
69013944	-1.92964	0.14927	-3.9779	0.000181568	3.8447	0.0262252	0.572922	0.738346	protein_coding	consensus_22	121426	122784	-	uncharacterized protein GCG54_00006797	-	-
69013952	-0.259939	0.795412	-1.25911	0.104386	-1.6625	0.0284229	-0.827947	0.0769171	protein_coding	consensus_22	147664	148821	+	Cyclin-P1-1	-	-
69013955	-0.661636	0.622818	1.30233	0.183316	3.79536	0.00177386	3.8562	0.0001675	protein_coding	consensus_22	152527	155533	-	Minor extracellular protease vpr	PF00082.23	Subtilase family
69013968	0.311607	0.830824	-2.5616	0.0355046	-2.92692	0.00405223	-3.94225	1.9499e-08	protein_coding	consensus_22	189178	189654	-	uncharacterized protein GCG54_00006821	-	-
69013974	-	-	-	-	-4.48199	0.0200346	-8.47495	9.31017e-05	protein_coding	consensus_22	205503	206886	+	Tyrosinase-like protein orsC	PF00264.21	Common central domain of tyrosinase
69013994	-	-	-	-	-3.38611	0.00843777	-7.39034	1.74358e-05	protein_coding	consensus_22	265953	266930	+	uncharacterized protein GCG54_00006847	-	-
69013995	-1.05908	0.435299	-0.841945	0.293757	-1.96766	0.00161212	-1.0926	0.137795	protein_coding	consensus_22	267276	268340	-	Trihydroxynaphthalene reductase	PF13561.7	Enoyl-(Acyl carrier protein) reductase
69013998	-	-	1.59794	0.308566	-4.18361	0.000112364	-5.34682	6.4115e-07	protein_coding	consensus_22	279167	280072	-	uncharacterized protein GCG54_00006851	-	-
69014005	-2.22132	0.128763	-2.29361	0.0129563	-2.54157	0.0350114	-2.88759	2.34362e-05	pseudogene	consensus_22	292850	293763	-	-	-	-
69014010	0.209614	0.769363	-2.44677	2.72055e-05	-2.31577	0.00251369	-2.315	2.71803e-05	protein_coding	consensus_22	307558	309649	-	Cytochrome P450 monooxygenase psoD	PF00067.23	Cytochrome P450
69014028	3.70799	0.00968696	-	-	-2.40303	0.00786255	-8.70894	1.33258e-10	protein_coding	consensus_22	385588	390374	-	uncharacterized protein GCG54_00006881	PF14529.7	Endonuclease-reverse transcriptase
69014065	4.11505	0.0435712	-	-	-3.74627	0.0380192	-4.03252	0.000548515	protein_coding	consensus_22	541787	542332	+	uncharacterized protein GCG54_00006919	-	-
69014088	3.05884	0.0288261	0.65648	0.578212	2.76736	0.0461988	2.21205	0.0353652	protein_coding	consensus_22	613955	614842	-	uncharacterized protein GCG54_00006942	PF09439.11	Signal recognition particle receptor beta subunit
69014094	-0.889955	0.0639786	-0.508576	0.157028	1.7012	0.00200367	0.911214	0.0715707	protein_coding	consensus_22	657345	663038	-	Fatty acid synthase subunit alpha	PF18325.2	Fatty acid synthase subunit alpha Acyl carrier domain
69014103	-1.12002	0.0236217	-2.45435	3.62912e-10	-1.66255	0.0141133	-4.61214	1.58119e-15	protein_coding	consensus_22	697536	699291	-	Lipase 2	PF00135.29	Carboxylesterase family
69019700	3.76786	0.0277032	-	-	-3.54403	5.12607e-05	-5.75952	4.0493e-11	protein_coding	consensus_24	23862	25271	+	uncharacterized protein GCG54_00012581	-	-
69019704	-0.270663	0.703882	-0.0399995	0.93579	4.55642	0.000872339	4.39258	0.00024709	protein_coding	consensus_24	32461	33854	-	UPF0400 protein	PF04818.14	CID domain
69019706	0.608676	0.0864399	1.5255	0.000192336	2.10606	2.65847e-07	1.72086	8.17153e-08	protein_coding	consensus_24	35893	36372	-	uncharacterized protein GCG54_00012587	-	-
69019710	-0.558532	0.241431	-0.342724	0.334912	2.52987	1.36266e-05	2.7154	2.27037e-12	protein_coding	consensus_24	43845	46586	+	AP-1 complex subunit gamma-1	-	-
69019713	-0.592512	0.46498	0.870098	0.259019	1.36163	0.0431479	0.696359	0.12506	protein_coding	consensus_24	64349	64776	-	uncharacterized protein GCG54_00012594	-	-
69019717	-0.372896	0.614564	-0.811798	0.210325	-2.12398	0.000167274	-3.07997	6.38967e-24	protein_coding	consensus_24	76352	77272	+	Levodione reductase, partial	PF13561.7	Enoyl-(Acyl carrier protein) reductase
69019727	0.444748	0.557012	0.470497	0.370459	1.36971	0.0255379	0.759143	0.041521	protein_coding	consensus_24	105681	107358	-	putative metallocarboxypeptidase ecm14	PF00246.25	Zinc carboxypeptidase
69019733	-0.123	0.75708	-0.0366338	0.892376	1.60388	0.00141258	1.78382	1.72994e-07	protein_coding	consensus_24	133065	134963	+	uncharacterized protein GCG54_00012615	-	-
69019739	-	-	-	-	3.79944	0.0477169	-	-	protein_coding	consensus_24	149272	149766	-	uncharacterized protein GCG54_00012621	-	-
69019741	-0.962491	0.308802	0.595918	0.474246	-2.04332	0.0056561	-2.11463	1.04747e-06	protein_coding	consensus_24	154553	156897	-	Alcohol oxidase	PF00732.20	GMC oxidoreductase
69019746	0.783178	0.278301	-2.2751	0.00474647	-2.0606	0.000945238	-5.29454	6.78064e-12	protein_coding	consensus_24	169562	170769	-	uncharacterized protein GCG54_00012628	-	-
69019757	-0.893809	0.000131967	-0.0148111	0.898915	1.64721	1.40767e-06	1.75304	1.22664e-08	protein_coding	consensus_24	212347	213514	-	60S ribosomal protein L16	-	-
69019766	3.56466	0.0592653	-	-	-2.96443	0.0149386	-4.57482	0.00098703	protein_coding	consensus_24	243389	244604	-	Cyanide hydratase	-	-
69019775	0.557654	0.747147	0.782977	0.513469	4.3965	0.00542865	3.93901	0.00213295	protein_coding	consensus_24	269640	271025	+	Secondary metabolism regulator LAE1	PF13489.7	Methyltransferase domain
69019781	1.8583	0.169924	-0.369303	0.739225	-3.61479	2.03363e-09	-3.55066	3.97992e-16	protein_coding	consensus_24	291064	292873	+	putative amidase	-	-
69019783	-	-	-	-	-3.69899	0.0103835	-9.14142	1.94664e-05	protein_coding	consensus_24	304627	306870	-	Solute carrier family 28 member 3	-	-
69019804	1.17239	0.0320475	1.59144	1.12068e-05	1.93679	5.72972e-05	2.34132	2.06731e-15	protein_coding	consensus_24	381471	382151	+	uncharacterized protein GCG54_00012686	-	-
69019820	4.22063	0.00575474	4.02137	0.00120602	-1.59506	0.0064826	-0.946762	0.0580388	protein_coding	consensus_24	452136	453467	+	uncharacterized protein GCG54_00012702	PF00246.25	Zinc carboxypeptidase
69014523	0.386436	0.57005	-0.454028	0.476933	-1.31637	0.04827	0.854568	0.0103079	protein_coding	consensus_27	12108	13244	-	uncharacterized protein GCG54_00007378	PF04909.15	Amidohydrolase
69014534	4.11891	0.0162963	2.63033	0.049136	-2.40018	0.000144913	-3.47101	1.52565e-22	protein_coding	consensus_27	32744	35048	-	uncharacterized protein GCG54_00007389	PF08167.13	rRNA processing/ribosome biogenesis
69014541	2.91265	0.0294768	-1.22171	0.421013	-3.5186	8.90282e-06	-5.35873	4.49553e-25	protein_coding	consensus_27	60240	60961	-	uncharacterized protein GCG54_00007396	-	-
69014554	-	-	-	-	-5.82352	0.00240628	-8.80412	2.85121e-05	protein_coding	consensus_27	128178	129367	-	uncharacterized protein GCG54_00007409	-	-
69014560	-1.6651	1.81882e-08	-0.602272	0.00176671	1.0246	0.00301285	1.59645	6.57272e-12	protein_coding	consensus_27	155300	159126	-	ATP synthase subunit delta	PF02823.17	ATP synthase, Delta/Epsilon chain, beta-sandwich domain
69014563	5.15395	0.000423852	3.49695	0.0132518	-1.86497	0.0214271	-1.53313	0.000827881	protein_coding	consensus_27	189400	191801	+	Patatin-like phospholipase domain-containing protein	-	-
69014568	-	-	-	-	-4.1971	0.00554148	-5.68048	3.74264e-07	protein_coding	consensus_27	211046	212963	-	uncharacterized protein GCG54_00007423	-	-
69014573	-0.52246	0.234652	0.324268	0.274762	1.01584	0.0233171	1.9233	2.67423e-18	protein_coding	consensus_27	234530	236023	+	uncharacterized protein GCG54_00007428	PF00246.25	Zinc carboxypeptidase
69014598	-	-	-2.81532	0.00387557	3.74221	0.0380313	1.4709	0.41734	protein_coding	consensus_27	307004	308295	+	uncharacterized protein GCG54_00007453	-	-
69014608	3.333	0.0719775	3.3562	0.0105275	4.17595	0.0181106	2.73229	0.0343212	protein_coding	consensus_27	354368	355335	+	uncharacterized protein GCG54_00007463	-	-
69014620	-	-	-3.32647	0.050098	-3.60058	0.032869	-6.89541	0.000148657	protein_coding	consensus_27	383931	384863	-	uncharacterized protein GCG54_00007475	-	-
69014621	-	-	-	-	-6.01705	0.000366973	-9.0299	5.8629e-10	protein_coding	consensus_27	386262	388059	-	uncharacterized protein GCG54_00007476	PF05730.12	CFEM domain
69014634	5.38615	0.000105602	5.54602	2.76096e-05	3.60674	3.12477e-09	3.32207	3.75971e-12	protein_coding	consensus_27	422459	423959	+	uncharacterized protein GCG54_00007489	-	-
69014635	5.39042	8.35499e-05	5.63054	3.47905e-06	1.55539	0.00185714	2.2939	2.87232e-12	protein_coding	consensus_27	425620	433098	+	Reducing polyketide synthase FUB1	PF00109.27	Beta-ketoacyl synthase, N-terminal domain
69014636	-	-	2.46829	0.146625	5.23162	0.000336804	3.88446	0.0037353	protein_coding	consensus_27	433970	435091	+	Aflatoxin B1 aldehyde reductase member 3	PF00248.22	Aldo/keto reductase family
69014641	0.00343098	0.99623	-0.217472	0.748378	1.74196	0.0142921	-0.0718161	0.907191	protein_coding	consensus_27	454792	460781	-	Secondary metabolism regulator LAE1	PF13489.7	Methyltransferase domain
69014674	-	-	-6.22188	0.00667543	-5.68456	8.18107e-05	-4.71443	1.18978e-15	protein_coding	consensus_27	553344	554791	+	uncharacterized protein GCG54_00007529	-	-
69014679	4.13217	0.0107605	1.96803	0.166109	-2.47801	0.00103878	-2.67521	4.64779e-12	protein_coding	consensus_27	579468	581096	-	Autophagy-related protein 17	-	-
69014683	3.02987	0.00534129	4.66819	4.77504e-08	2.40241	3.98655e-05	4.29662	3.2379e-20	protein_coding	consensus_27	589762	591354	-	Alpha-amylase A	PF00128.25	Alpha amylase, catalytic domain
69014711	-	-	-	-	-3.09994	0.00965578	-4.70821	2.82351e-11	protein_coding	consensus_27	674754	676591	+	putative transporter	-	-
69014715	1.61416	0.0062662	2.72388	1.37428e-08	2.46477	8.91019e-09	2.89325	7.2593e-22	protein_coding	consensus_27	682549	684307	+	FAD-linked oxidoreductase azaL	PF01565.24	FAD binding domain
69014716	0.0022448	0.9947	1.79078	1.4528e-10	1.96621	2.53669e-12	2.14252	1.6335e-22	protein_coding	consensus_27	684586	685377	-	putative oxidoreductase	PF00106.26	short chain dehydrogenase
69014717	-0.969686	0.467522	1.78129	0.013611	2.78878	0.00111685	3.3132	6.46058e-07	protein_coding	consensus_27	686796	687983	+	Gibberellin cluster GA4 desaturase	-	-
69014718	1.0089	0.185463	2.68738	1.7875e-07	2.14687	9.96187e-06	2.98929	1.01418e-19	protein_coding	consensus_27	688257	690507	-	putative asparagine synthetase [glutamine-hydrolyzing] 2	PF13537.7	Glutamine amidotransferase domain
69014719	-	-	4.82003	9.03787e-05	5.40093	0.00013284	6.17943	2.10837e-07	protein_coding	consensus_27	692469	699999	+	Nonribosomal peptide synthetase 1	-	-
69014727	-	-	-	-	-5.20246	0.0153499	-6.5408	3.77895e-06	protein_coding	consensus_27	717039	720456	+	uncharacterized protein GCG54_00007583	-	-
69014807	-	-	4.65343	0.00223524	4.79916	0.00142611	6.30773	4.62572e-06	protein_coding	consensus_27	957334	957748	+	uncharacterized protein GCG54_00007664	-	-
69014810	0.923692	0.0302945	-0.215215	0.632469	-1.14527	0.00880507	-0.531787	0.0477461	protein_coding	consensus_27	991498	993961	+	Protein phosphatase 1 regulatory subunit 3B	PF03370.14	Carbohydrate/starch-binding module (family 21)
69014823	-1.37914	0.325332	-4.52668	7.52678e-05	-5.39383	0.00898384	-2.44765	0.000682147	protein_coding	consensus_27	1051030	1052125	-	uncharacterized protein GCG54_00007680	-	-
69014845	2.84469	0.0721175	-0.0400158	0.978614	-1.83126	0.00778838	-3.75123	4.56588e-18	protein_coding	consensus_27	1107477	1112551	+	Vitamin B6 transporter TPN1	-	-
69019036	-1.02001	0.0120019	-1.02789	0.000951608	1.30219	0.0135724	1.65094	2.11159e-07	protein_coding	consensus_28	2543	9558	+	Translation factor GUF1, partial	PF04212.19	MIT (microtubule interacting and transport) domain
69019037	-0.0749655	0.927723	-1.08267	0.143514	2.36295	0.038048	1.20422	0.135742	protein_coding	consensus_28	9831	10662	-	Phosphoglycerate mutase-like protein	PF00300.23	Histidine phosphatase superfamily (branch 1)
69019046	0.14713	0.854778	0.604845	0.476568	4.11355	3.78216e-05	2.94701	0.000659663	protein_coding	consensus_28	35435	35684	-	uncharacterized protein GCG54_00011923	-	-
69019048	0.405571	0.54673	1.27982	0.0543266	3.27149	4.56835e-05	4.07822	1.19415e-10	protein_coding	consensus_28	39742	40635	+	Glucan endo-1 3-beta-glucosidase A1	PF00722.22	Glycosyl hydrolases family 16
69019052	1.72627	0.15258	-0.111097	0.917741	4.40976	0.00485422	4.32815	0.000419595	protein_coding	consensus_28	54166	55493	+	uncharacterized protein GCG54_00011929	-	-
69019053	3.80309	0.0227127	4.99149	5.13396e-05	3.70481	0.00236929	3.62035	0.000440736	protein_coding	consensus_28	59855	60655	+	uncharacterized protein GCG54_00011930, partial	PF00098.24	Zinc knuckle
69019073	3.63601	0.0304826	-	-	-2.55888	0.0357226	-5.31967	6.64565e-07	protein_coding	consensus_28	147344	150593	+	uncharacterized protein GCG54_00011950	-	-
69019082	-	-	-0.171368	0.909648	4.01579	0.0467071	1.97073	0.168664	protein_coding	consensus_28	175232	176258	-	Bifunctional epoxide hydrolase 2	-	-
69019083	-0.896942	0.000107647	-0.0050542	0.983093	2.3965	1.18551e-13	3.12766	8.97441e-61	protein_coding	consensus_28	176678	177863	+	60S ribosomal protein L5	-	-
69019085	3.62582	0.0315264	-	-	-3.17907	0.00195439	-6.49815	2.25304e-13	protein_coding	consensus_28	186671	189047	-	uncharacterized protein GCG54_00011962	-	-
69019090	-0.309316	0.691079	0.103575	0.893638	2.25672	0.000422824	2.64756	7.92535e-09	protein_coding	consensus_28	214773	215815	-	Coatomer subunit epsilon	-	-
69019091	-	-	-	-	-4.14393	0.00403751	-8.8434	1.97431e-10	protein_coding	consensus_28	217046	220303	+	uncharacterized protein GCG54_00011968	-	-
69019096	1.55126	0.305301	-0.0967638	0.959091	-2.47902	0.0135742	-3.52078	0.000760072	protein_coding	consensus_28	241697	243084	+	uncharacterized protein GCG54_00011973	-	-
69019104	-0.829201	0.00412355	-0.227593	0.246853	1.38975	0.000940245	1.7287	5.13311e-11	protein_coding	consensus_28	267583	268874	+	Eukaryotic translation initiation factor 3 subunit I	-	-
69019105	0.103813	0.880564	0.00303781	0.995228	3.12839	0.0032056	3.23006	0.00016004	protein_coding	consensus_28	270566	271360	-	uncharacterized protein GCG54_00011982	-	-
69019106	-0.254169	0.52417	0.16999	0.55718	1.0736	0.00761703	0.948495	3.9824e-06	protein_coding	consensus_28	272318	275907	+	ISWI chromatin-remodeling complex ATPase ISW2	-	-
69019111	-1.98902	0.0248908	-0.564851	0.256301	4.09244	0.0218492	4.91206	4.67944e-05	protein_coding	consensus_28	289212	290496	+	37S ribosomal protein S24	-	-
69019114	-0.437095	0.25	-0.253608	0.450559	1.37082	0.00603231	0.723051	0.00442482	protein_coding	consensus_28	296199	297105	-	uncharacterized protein GCG54_00011991	-	-
69019116	-0.924792	0.195294	-0.988813	0.0288441	2.4831	0.014615	1.52247	0.0981014	protein_coding	consensus_28	298659	300962	-	U3 small nucleolar RNA-associated protein 25	-	-
69019117	0.218584	0.730056	0.60627	0.22782	3.41356	0.000375701	3.83411	7.46488e-07	protein_coding	consensus_28	301439	302706	+	Eukaryotic translation initiation factor 3 subunit F	-	-
69019122	1.02674	0.148944	1.18685	0.0660069	1.04108	0.0440942	1.22169	0.00204454	protein_coding	consensus_28	314217	315316	-	putative membrane protein C16E9.09c, partial	PF01105.25	emp24/gp25L/p24 family/GOLD
69019133	-0.20856	0.873716	0.604043	0.560339	3.44494	0.0267436	2.79828	0.0461234	protein_coding	consensus_28	360600	360957	+	uncharacterized protein GCG54_00012010	PF15055.7	Domain of unknown function (DUF4536)
69019136	0.979032	0.0390075	1.02044	0.0044761	2.57487	7.9892e-06	2.42135	1.11691e-11	protein_coding	consensus_28	365441	369183	+	AP-1 complex subunit sigma-1	PF01217.21	Clathrin adaptor complex small chain
69007176	0.378592	0.675181	-0.941665	0.260158	-1.47915	0.0274502	-1.1228	0.0386678	protein_coding	consensus_29	5294	6538	+	ER lumen protein-retaining receptor	-	-
69007194	1.82337	0.0230371	0.334997	0.660353	2.40989	0.0321346	2.15653	0.0066504	protein_coding	consensus_29	70770	72896	-	IQ domain-containing protein IQM5	-	-
69007196	0.386358	0.492903	1.79459	4.70264e-10	1.55396	0.000338497	2.40585	1.25391e-09	protein_coding	consensus_29	80313	81065	+	uncharacterized protein GCG54_00000022	-	-
69007208	-1.15643	0.000235239	-0.137511	0.471287	1.94631	2.29414e-05	1.75935	1.51616e-08	protein_coding	consensus_29	127655	129520	-	Inosine-5'-monophosphate dehydrogenase	PF00478.26	IMP dehydrogenase / GMP reductase domain
69007212	3.26782	0.00684906	5.43788	4.76307e-07	2.29125	0.000242423	3.15362	1.30918e-13	protein_coding	consensus_29	147745	148898	+	uncharacterized protein GCG54_00000039	-	-
69007215	4.17879	0.00768686	-	-	-3.46494	3.81104e-05	-10.2083	9.80149e-13	protein_coding	consensus_29	155952	157243	-	uncharacterized protein GCG54_00000042	-	-
69007217	-0.220098	0.664956	-0.70239	0.042771	4.13349	0.000772749	4.0456	8.78636e-05	protein_coding	consensus_29	160841	162723	-	putative glucose transporter rco-3	-	-
69022686	-	-	-	-	4.21386	0.0238932	-	-	protein_coding	consensus_3	116297	117472	+	uncharacterized protein GCG54_00015583	-	-
69015851	1.13602	0.231049	-0.0890428	0.907156	-2.47507	0.000199017	-1.15882	0.000356315	protein_coding	consensus_30	200664	201893	-	Transforming growth factor-beta-induced protein ig-h3	PF02469.23	Fasciclin domain
69015852	4.0956	0.00874502	3.20669	0.0136732	3.74209	0.0106861	2.94624	0.0159411	protein_coding	consensus_30	204868	207596	+	uncharacterized protein GCG54_00008712	-	-
69015853	4.46858	0.00246712	1.99114	0.190272	-2.06184	0.00269715	-2.3466	1.81925e-11	protein_coding	consensus_30	209012	210628	+	uncharacterized protein GCG54_00008713	PF00150.19	Cellulase (glycosyl hydrolase family 5)
69015854	4.00926	0.0107941	-	-	-2.33033	0.0229004	-5.33901	3.91613e-05	protein_coding	consensus_30	210718	214116	-	FAD-linked oxidoreductase patO	PF01565.24	FAD binding domain
69015858	0.960806	0.0563543	0.165237	0.667618	1.43018	0.0179008	1.1505	0.00349635	protein_coding	consensus_30	222882	228002	-	Rho1 guanine nucleotide exchange factor 1	PF00621.21	RhoGEF domain
69015860	0.213338	0.653179	1.15716	0.000206286	1.5788	0.000404439	2.67241	2.25365e-18	protein_coding	consensus_30	235228	237891	+	Staphylococcal nuclease domain-containing protein 1	PF00565.18	Staphylococcal nuclease homologue
69015869	3.27884	0.0789419	-	-	-2.77372	0.00211436	-5.17634	2.15259e-16	protein_coding	consensus_30	278507	281630	+	uncharacterized protein GCG54_00008729	PF01822.20	WSC domain
69015880	5.53754	7.90934e-05	2.48822	0.069632	2.72991	0.0328985	0.00898229	0.994088	protein_coding	consensus_30	326244	329083	-	uncharacterized protein GCG54_00008740	-	-
69015892	1.06153	0.40508	-0.269027	0.763755	-1.70972	0.0179305	-3.1968	1.02378e-05	protein_coding	consensus_30	357014	358543	+	Death-inducer obliterator 1	PF00628.30	PHD-finger
69015893	-0.136592	0.856257	-0.815537	0.147308	-1.62256	0.000769171	-1.41503	1.5731e-07	protein_coding	consensus_30	358807	360851	-	BTB/POZ domain-containing protein 3	-	-
69015896	-1.06272	0.526883	-0.227843	0.81992	3.63709	0.0465814	1.08898	0.482938	protein_coding	consensus_30	395190	396835	-	uncharacterized protein GCG54_00008756	PF13472.7	GDSL-like Lipase/Acylhydrolase family
69015897	-	-	-	-	-4.18874	0.0184335	-2.56194	0.000652623	protein_coding	consensus_30	400666	401096	+	uncharacterized protein GCG54_00008757	-	-
69015905	-0.11583	0.838041	-0.264699	0.580509	3.21193	7.08288e-05	1.79472	0.00426757	protein_coding	consensus_30	423812	424276	-	30S ribosomal protein S14	-	-
69015919	3.47942	0.0448036	-	-	-2.67266	0.0141198	1.75615	0.00815203	protein_coding	consensus_30	464825	465610	-	uncharacterized protein GCG54_00008779	-	-
69015924	-0.790143	0.602187	-2.96662	0.00887089	-4.05462	0.00564409	-3.3578	2.22525e-06	protein_coding	consensus_30	490077	491888	-	Signal peptide peptidase 1	-	-
69015927	3.53688	0.107514	-	-	-3.52848	0.0162183	-2.47598	0.000124633	protein_coding	consensus_30	498237	499316	+	uncharacterized protein GCG54_00008787	-	-
69015929	-	-	-	-	-2.54169	0.0377741	-4.21049	4.89427e-07	protein_coding	consensus_30	507292	508857	-	Molybdate-anion transporter, partial	-	-
69015935	3.58335	0.0344377	-	-	-4.36665	5.06885e-05	-4.42507	2.36193e-16	protein_coding	consensus_30	529483	530253	-	uncharacterized protein GCG54_00008795	-	-
69015936	-0.302303	0.0751043	0.0243514	0.918746	1.61477	0.000130661	1.02375	0.0121341	protein_coding	consensus_30	532376	532828	-	40S ribosomal protein S27	-	-
69015959	-	-	-	-	-2.52715	0.024065	-9.0832	4.4517e-11	protein_coding	consensus_30	632841	634315	-	Cathepsin E-B	-	-
69015961	-	-	-	-	-3.70461	0.00755352	-4.23011	6.50447e-05	protein_coding	consensus_30	638371	640550	-	putative transcriptional regulatory protein	PF00172.19	Fungal Zn(2)-Cys(6) binuclear cluster domain
69015969	3.66997	0.0300606	-	-	-1.90912	0.0386095	-6.15233	5.09178e-12	protein_coding	consensus_30	671129	673091	+	Laccase-2	PF07732.16	Multicopper oxidase
69015981	3.74521	0.0256985	-	-	-2.18103	0.00272994	-2.56657	1.0038e-06	protein_coding	consensus_30	705528	706512	-	Nicotinate-nucleotide pyrophosphorylase [carboxylating]	PF02749.17	Quinolinate phosphoribosyl transferase, N-terminal domain
69015982	3.47219	0.0176332	-1.0226	0.512438	-1.53668	0.0393838	-5.34443	1.94065e-23	protein_coding	consensus_30	707345	709654	-	Copper amine oxidase 1	PF02727.17	Copper amine oxidase, N2 domain
69015983	1.16738	0.37615	1.10887	0.248585	2.46317	0.0173634	1.56153	0.0562833	protein_coding	consensus_30	715246	716427	+	Initiation-specific alpha-1 6-mannosyltransferase	-	-
69015990	0.593828	0.575527	-0.682994	0.391055	-1.47544	0.0120272	-1.76106	2.3389e-08	protein_coding	consensus_30	739186	740505	+	SVP1-like protein 2	-	-
69015996	1.94405	0.0960378	1.00518	0.313917	2.98058	0.0393779	2.80835	0.00712222	protein_coding	consensus_30	762838	765378	+	Spermatogenesis-associated protein 20	-	-
69016002	0.977573	0.189472	1.11173	0.0768502	2.27629	0.00450842	2.66114	5.97723e-07	protein_coding	consensus_30	787406	788303	-	NADH-ubiquinone oxidoreductase 20.8 kDa subunit	PF06747.14	CHCH domain
69016005	4.59908	0.00219079	2.7149	0.067316	3.72937	0.0336352	3.7113	0.00366525	protein_coding	consensus_30	796310	797962	+	Carboxypeptidase Y-like	PF00450.23	Serine carboxypeptidase
69016007	0.95064	0.308897	-1.11861	0.0716196	-3.68712	7.27454e-05	-2.56923	6.67195e-11	protein_coding	consensus_30	804919	806382	+	uncharacterized protein GCG54_00008868	-	-
69016013	0.878615	0.567784	-3.39941	0.105416	-4.06488	0.000311101	-4.55068	4.54302e-12	protein_coding	consensus_30	824099	829211	-	Galactose oxidase	PF00024.27	PAN domain
69016027	-0.505675	0.140297	0.201079	0.404749	1.08191	0.00828365	1.67341	2.33132e-12	protein_coding	consensus_30	860663	862305	+	26S proteasome regulatory subunit RPN5	PF01399.28	PCI domain
69016033	0.457574	0.499331	-1.13174	0.0246721	-1.61771	0.0166369	-1.44747	1.01195e-05	protein_coding	consensus_30	871584	873179	+	Secernin-2	-	-
69016035	4.0886	0.00996089	3.01845	0.0198894	6.19664	2.7721e-06	3.97001	0.00285426	protein_coding	consensus_30	876163	876646	+	uncharacterized protein GCG54_00008897	-	-
69016063	1.21638	0.0189382	0.493452	0.336476	2.50823	2.85972e-05	1.65618	8.44563e-06	protein_coding	consensus_30	963279	963983	-	Methyltransferase ctvB	PF08242.13	Methyltransferase domain
69016064	1.07441	0.0939319	0.328605	0.546137	4.04863	0.000742283	4.26969	3.04804e-05	protein_coding	consensus_30	964941	966578	-	uncharacterized protein GCG54_00008926	PF13489.7	Methyltransferase domain
69016068	1.01558	0.435848	1.85851	0.0722628	2.30079	0.0106356	1.45257	0.0298538	protein_coding	consensus_30	984648	986014	+	NAD(P)H-hydrate epimerase	PF03853.16	YjeF-related protein N-terminus
69016069	-	-	0.692049	0.617133	3.34649	0.0290712	1.93068	0.1289	protein_coding	consensus_30	986116	986313	-	uncharacterized protein GCG54_00008931	-	-
69020569	-0.903111	0.114139	-1.72919	2.74567e-06	-1.37806	0.0324214	-0.524911	0.123946	protein_coding	consensus_31	1631	2675	+	uncharacterized protein GCG54_00013453	-	-
69020574	4.87879	0.000802918	6.6796	4.80778e-08	-1.58315	0.0479811	1.01553	0.121222	protein_coding	consensus_31	13071	14501	+	uncharacterized protein GCG54_00013458	-	-
69020576	-	-	-	-	-5.9974	0.0013754	-3.93366	1.88326e-06	protein_coding	consensus_31	17967	19217	+	uncharacterized protein GCG54_00013460	-	-
69020577	1.42667	0.173551	0.377657	0.667821	-1.23292	0.04213	-2.42445	1.89442e-12	protein_coding	consensus_31	19966	23176	-	Positive regulator of purine utilization	PF00172.19	Fungal Zn(2)-Cys(6) binuclear cluster domain
69020586	-0.90771	0.188242	0.154513	0.676656	3.43688	5.12529e-05	2.6655	7.50038e-05	protein_coding	consensus_31	67725	69768	+	Homogentisate 1 2-dioxygenase	-	-
69020599	-	-	1.88997	0.292597	-5.64459	0.00149758	-0.657431	0.371867	protein_coding	consensus_31	129009	129994	+	Meiotically up-regulated protein 14	PF00596.22	Class II Aldolase and Adducin N-terminal domain
69020603	-1.19146	0.000167671	-0.525533	0.0172346	2.02121	1.13343e-06	2.31196	1.57529e-17	protein_coding	consensus_31	137655	139280	-	uncharacterized protein GCG54_00013487	-	-
69020606	1.18367	0.145301	-2.40788	0.00148537	4.0044	0.00513655	1.71426	0.183084	protein_coding	consensus_31	153072	159057	-	putative glucan endo-1 3-beta-glucosidase eglC	PF00332.19	Glycosyl hydrolases family 17
69020610	3.18256	3.38291e-05	3.57578	3.27036e-06	2.69329	2.13311e-06	4.11545	4.49719e-10	protein_coding	consensus_31	173292	174319	+	uncharacterized protein GCG54_00013494	PF01965.25	DJ-1/PfpI family
69020622	0.618948	0.373651	0.300511	0.531445	-1.68495	0.000290675	-0.511055	0.0325586	protein_coding	consensus_31	231525	233189	-	putative endo-beta-1 4-glucanase D	-	-
69020631	-0.318778	0.332009	0.205067	0.372636	1.66114	0.00925453	2.3164	0.00751884	protein_coding	consensus_31	271382	284542	+	Dynein heavy chain cytoplasmic	-	-
69020642	-0.693331	0.469073	-0.840964	0.348411	-2.18617	0.0017238	-1.82336	0.000520949	protein_coding	consensus_31	312803	314216	+	uncharacterized protein GCG54_00013526	-	-
69014179	2.11948	0.00640033	3.27374	0.000187711	3.22268	9.06942e-05	3.12775	5.1723e-09	protein_coding	consensus_32	7985	8592	-	uncharacterized protein GCG54_00007033	PF08881.11	CVNH domain
69014202	2.94299	0.000923777	0.227764	0.791062	-1.6034	0.00177574	-3.00116	8.67759e-23	protein_coding	consensus_32	82467	84561	+	Copper amine oxidase 1	PF02727.17	Copper amine oxidase, N2 domain
69014235	-	-	-	-	-4.07228	0.0144301	-7.66582	1.17655e-06	protein_coding	consensus_32	180227	181839	+	High-affinity glucose transporter	-	-
69014253	-	-	-	-	-3.09502	0.0269038	-4.73895	1.49384e-07	protein_coding	consensus_32	222379	224167	-	General alpha-glucoside permease	-	-
69014255	-	-	-0.145161	0.869125	-5.39901	0.000572576	-1.71737	0.00651982	protein_coding	consensus_32	228933	230114	+	uncharacterized protein GCG54_00007109	PF08240.13	Alcohol dehydrogenase GroES-like domain
69014270	4.53981	0.00246533	-	-	-4.46247	0.0117406	-4.93935	1.56645e-06	protein_coding	consensus_32	296135	297429	+	O-methyltransferase asqD	PF00891.19	O-methyltransferase domain
69014272	-	-	-	-	-5.37918	0.00374662	-8.32512	1.19837e-07	protein_coding	consensus_32	302365	302877	-	uncharacterized protein GCG54_00007126	PF07883.12	Cupin domain
69014279	0.125538	0.828844	0.369124	0.36978	1.29423	0.0133637	1.30283	9.29209e-05	protein_coding	consensus_32	319828	321102	+	putative secreted lipase	PF12697.8	Alpha/beta hydrolase family
69014284	-0.878874	0.00182635	0.188565	0.341116	1.22076	0.000276894	2.05882	4.1282e-16	protein_coding	consensus_32	335324	337178	-	60S ribosomal protein L13	-	-
69014290	-0.861451	0.094089	-0.745934	0.0878133	1.66215	0.0393106	1.03116	0.0448346	pseudogene	consensus_32	352783	354290	+	-	-	-
69014297	-0.139248	0.785995	1.39439	0.00884292	2.31754	2.15191e-06	2.76743	1.90943e-20	protein_coding	consensus_32	372161	372608	+	Cyanovirin-N-like	PF08881.11	CVNH domain
69014300	-	-	-2.80675	0.112429	-2.83862	0.0324807	-5.05032	8.62867e-08	protein_coding	consensus_32	375949	378079	-	uncharacterized protein GCG54_00007154	-	-
69014315	-	-	-	-	4.11191	0.013835	2.15208	0.135145	protein_coding	consensus_32	416858	417237	+	uncharacterized protein GCG54_00007169	-	-
69014346	-	-	-	-	-5.79685	0.00262448	-5.43649	1.75481e-06	protein_coding	consensus_32	522262	523926	-	uncharacterized protein GCG54_00007201	PF00172.19	Fungal Zn(2)-Cys(6) binuclear cluster domain
69014349	1.66129	0.15531	1.89566	0.00832745	3.82256	4.3544e-05	3.82035	6.92958e-07	protein_coding	consensus_32	528368	528649	-	uncharacterized protein GCG54_00007204	-	-
69014353	3.53445	0.0455925	-	-	-2.44362	0.0134872	-4.87723	1.09402e-12	protein_coding	consensus_32	539588	541404	+	Tripeptidyl-peptidase sed2	PF09286.12	Pro-kumamolisin, activation domain
69014390	0.8283	0.105636	0.993959	0.126084	1.50098	0.00416776	1.50798	0.00413982	protein_coding	consensus_32	665847	667677	-	Isotrichodermin C-15 hydroxylase	PF00067.23	Cytochrome P450
69014394	-	-	-	-	-5.1346	0.00923085	-8.09835	1.44941e-06	protein_coding	consensus_32	681535	682057	+	uncharacterized protein GCG54_00007249	-	-
69014460	2.54735	0.0171239	0.419455	0.683863	-2.03724	0.00645449	-2.04099	1.96397e-07	protein_coding	consensus_32	880129	882111	+	Peroxisomal membrane protein PEX30	-	-
69014466	4.78275	0.00110632	4.93503	0.000274957	3.5678	0.00101458	2.03041	0.00842793	protein_coding	consensus_32	892416	893527	+	Tyrosinase ustQ, partial	PF00264.21	Common central domain of tyrosinase
69014473	-	-	-	-	-2.36721	0.00562772	-5.84584	7.28008e-18	protein_coding	consensus_32	910692	911984	+	uncharacterized protein GCG54_00007328	-	-
69014512	-	-	-	-	-5.15957	0.0186333	-1.28726	0.0828334	pseudogene	consensus_32	1049311	1051155	-	-	-	-
69007223	-0.186121	0.723388	-1.03161	0.00713204	-1.91636	0.000136609	-1.47758	0.000592412	protein_coding	consensus_33	20286	21740	-	uncharacterized protein GCG54_00000050	-	-
69007227	-0.592739	0.367813	-0.0034224	0.99426	3.27532	0.000536479	3.4338	6.61212e-06	protein_coding	consensus_33	32267	35897	+	Chromatin structure-remodeling complex subunit rsc4	PF00439.26	Bromodomain
69007234	-	-	-	-	-2.66188	0.0193472	-3.9345	2.92117e-08	protein_coding	consensus_33	75450	76196	-	uncharacterized protein GCG54_00000061	-	-
69007235	-1.26241	4.96174e-12	0.041135	0.781075	1.62192	3.44274e-09	1.66455	5.05137e-12	protein_coding	consensus_33	78515	80889	-	Ribosome-associated molecular chaperone SSB1	-	-
69007238	1.76628	0.0486591	-0.870788	0.253177	-1.28958	0.0367197	-2.26602	3.30474e-10	protein_coding	consensus_33	87843	91142	-	Acyl-CoA synthetase family member 3	-	-
69007239	1.27691	0.0479566	1.20048	0.03504	1.78863	0.000126772	0.131884	0.756594	protein_coding	consensus_33	93226	93726	+	uncharacterized protein GCG54_00000066	-	-
69007243	-0.529735	0.178138	-0.389014	0.14645	1.64343	0.00212806	0.209856	0.597064	protein_coding	consensus_33	109681	112047	+	Nucleolar complex protein 2	-	-
69007247	1.24448	0.0983371	1.5941	0.0225002	1.50602	0.0129799	1.13116	0.0159006	protein_coding	consensus_33	122630	122983	+	uncharacterized protein GCG54_00000074	-	-
69007249	-	-	-2.74413	0.0074615	-4.13659	0.0136834	-3.74187	0.000144842	protein_coding	consensus_33	125308	125610	+	uncharacterized protein GCG54_00000076	-	-
69007259	-0.718539	0.000924576	0.0777948	0.682105	1.38728	0.000193201	1.57843	3.70316e-05	protein_coding	consensus_33	156118	157182	-	60S ribosomal protein L20-A	PF01775.18	Ribosomal proteins 50S-L18Ae/60S-L20/60S-L18A
69007294	-	-	-	-	-3.34531	0.0123664	-7.86747	1.72498e-08	protein_coding	consensus_33	269743	277859	+	Compactin diketide synthase mokB	PF00109.27	Beta-ketoacyl synthase, N-terminal domain
69007302	3.71045	0.0257157	-	-	-2.95838	0.00938895	-5.87067	1.19938e-11	protein_coding	consensus_33	295394	297297	+	Depudecin biosynthesis cluster-specific transcription activator DEP6	PF00172.19	Fungal Zn(2)-Cys(6) binuclear cluster domain
69007305	-0.390097	0.400733	0.481627	0.192938	1.1013	0.00331525	1.14996	7.52354e-06	protein_coding	consensus_33	307955	312688	+	ATP-dependent bile acid permease	-	-
69007316	-0.893089	2.7636e-08	-0.0917892	0.511998	1.22796	0.00141019	0.958692	0.0200474	protein_coding	consensus_33	341647	342457	+	40S ribosomal protein S11-A	-	-
69007318	-	-	3.18724	0.0158302	3.11211	0.00453189	3.04796	0.000987824	protein_coding	consensus_33	345971	346205	-	uncharacterized protein GCG54_00000145	-	-
69007321	0.177863	0.802136	-1.12112	0.0354353	-2.34498	0.000378877	-0.975618	0.0700292	protein_coding	consensus_33	354303	355227	-	uncharacterized protein GCG54_00000148	PF04991.14	LicD family
69011401	3.98295	0.0538924	-	-	-3.19428	0.0225475	-3.55908	4.73232e-05	protein_coding	consensus_34	21784	22478	-	uncharacterized protein GCG54_00004246	-	-
69011402	1.38835	0.108895	1.19075	0.0567536	-1.68987	0.0108156	-0.297149	0.323335	protein_coding	consensus_34	27718	29649	-	uncharacterized protein GCG54_00004247	-	-
69011413	1.9514	0.0243293	2.69873	9.23015e-05	5.61122	1.31585e-05	6.26221	1.59036e-07	protein_coding	consensus_34	67639	68734	-	Surfeit locus protein 4-like	-	-
69011416	-0.86623	0.000162396	-0.227223	0.212111	2.09013	3.29508e-10	2.22645	5.46487e-25	protein_coding	consensus_34	79320	80135	+	40S ribosomal protein S13	PF08069.13	Ribosomal S13/S15 N-terminal domain
69011421	2.81014	0.0822032	0.101872	0.944336	-2.49349	0.0313474	-2.80949	0.016999	protein_coding	consensus_34	96792	98598	-	Lactose permease	-	-
69011445	2.00622	0.0550127	1.44472	0.114743	-1.95234	0.000487114	-0.366608	0.388029	protein_coding	consensus_34	166189	167524	+	uncharacterized protein GCG54_00004290	-	-
69011446	-0.41523	0.671584	-2.27101	0.000181262	-3.13795	0.000851539	-2.87817	0.000618703	protein_coding	consensus_34	177565	179205	-	Acyl-CoA dehydrogenase family member 11	-	-
69015147	-0.0175568	0.988077	-0.868514	0.355579	-2.5326	0.00358201	-1.49111	0.000281167	protein_coding	consensus_35	23801	24787	-	uncharacterized protein GCG54_00008006	-	-
69015148	-	-	-	-	3.68234	0.0380569	-	-	protein_coding	consensus_35	29721	30634	+	uncharacterized protein GCG54_00008007	-	-
69015157	-0.303752	0.329079	-0.179335	0.402693	1.19526	0.00459481	1.3018	1.13556e-07	pseudogene	consensus_35	66916	74438	+	-	-	-
69015160	3.28235	0.0724903	-	-	-3.66415	0.00825921	-3.73769	0.00963957	protein_coding	consensus_35	85426	85955	-	uncharacterized protein GCG54_00008019	-	-
69015167	-0.371169	0.558759	-0.721174	0.13001	1.55732	0.0492916	1.4684	0.0200519	protein_coding	consensus_35	106692	108507	+	Protein AFG1	-	-
69015173	3.45426	0.0515215	-	-	-1.78328	0.0297907	-3.47956	1.15018e-11	protein_coding	consensus_35	122131	123549	-	uncharacterized protein GCG54_00008032	PF07992.15	Pyridine nucleotide-disulphide oxidoreductase
69015191	-	-	1.94874	0.222981	-3.24064	0.0033227	-1.01537	0.116462	protein_coding	consensus_35	182434	183395	-	uncharacterized protein GCG54_00008050	-	-
69015192	-	-	-	-	-2.16906	0.0473176	-3.08104	0.00210723	protein_coding	consensus_35	184819	189934	+	ABC transporter FUM19, partial	-	-
69015193	2.03804	0.0853497	0.122066	0.90009	-1.77549	0.00345547	-2.79241	3.94697e-13	protein_coding	consensus_35	203512	205799	+	uncharacterized protein GCG54_00008052, partial	-	-
69015196	-0.500905	0.265183	-0.477125	0.166299	1.62645	0.0125879	2.17458	1.4953e-08	protein_coding	consensus_35	219833	221495	-	ADP-ribosylation factor GTPase-activating protein glo3	PF01412.19	Putative GTPase activating protein for Arf
69015198	-	-	-	-	-2.17879	0.0367682	-4.10874	7.15478e-09	protein_coding	consensus_35	225801	226457	+	uncharacterized protein GCG54_00008057	-	-
69015199	0.655801	0.625398	-2.10665	0.148678	-1.93258	0.00651852	-3.34723	1.13191e-17	protein_coding	consensus_35	231735	233301	-	uncharacterized protein GCG54_00008058	PF06745.14	KaiC
69015201	-	-	-	-	-3.80852	0.000579627	-6.74113	1.07391e-11	protein_coding	consensus_35	265140	266045	+	uncharacterized protein GCG54_00008060	PF18142.2	SMODS and SLOG-associating 2TM effector domain
69015217	1.47364	0.0879658	-0.406166	0.598773	-1.93707	0.000419407	-2.29995	2.87532e-13	protein_coding	consensus_35	312571	315673	-	Glutathione transporter 1	-	-
69015229	-	-	0.35583	0.803745	3.67721	0.0425914	1.4453	0.491375	protein_coding	consensus_35	361011	363234	+	3-isopropylmalate dehydratase	-	-
69015238	-0.471585	0.680231	-2.2717	0.0148756	-2.80264	0.00059289	-4.23644	1.21076e-09	protein_coding	consensus_35	388595	390593	+	MFS transporter prlG	-	-
69015251	0.561477	0.280035	0.843015	0.0308103	1.18507	0.0211605	1.23164	5.10203e-05	protein_coding	consensus_35	428331	432282	+	Mitochondrial division protein 1	-	-
69015258	3.41229	0.075997	-	-	-4.85093	0.00145906	-6.27049	1.29362e-07	protein_coding	consensus_35	452014	452568	+	D-erythrulose-4-phosphate isomerase 2	-	-
69013075	-2.08291	3.27422e-11	-0.385453	0.236075	1.56735	0.00435105	2.0639	0.00124317	protein_coding	consensus_36	3805	5276	-	Ornithine aminotransferase	PF00202.22	Aminotransferase class-III
69013082	-0.678865	0.213604	-0.388694	0.362215	2.71961	0.00163087	1.04907	0.113106	protein_coding	consensus_36	34075	34533	-	uncharacterized protein GCG54_00005933	PF02953.16	Tim10/DDP family zinc finger
69013083	2.4727	0.00892676	1.52399	0.0839126	-2.33907	0.00917522	-1.28255	0.175143	protein_coding	consensus_36	35356	36582	+	uncharacterized protein GCG54_00005934	-	-
69013084	-0.383211	0.310825	0.0621533	0.834691	1.10176	0.00563978	1.00485	3.4747e-05	protein_coding	consensus_36	40653	41939	-	Guanine nucleotide-binding protein subunit alpha	PF00503.21	G-protein alpha subunit
69013087	0.80484	0.550586	0.122789	0.895185	2.2089	0.0211246	-0.170527	0.82338	protein_coding	consensus_36	54360	54940	+	Pre-mRNA-splicing factor CWC21	PF08312.13	cwf21 domain
69013088	-0.229558	0.817545	-0.160103	0.807145	-1.50848	0.0277725	-1.40333	0.00126644	protein_coding	consensus_36	55209	55898	-	NADH-ubiquinone oxidoreductase assembly factor N7BML	-	-
69013097	0.0906094	0.903437	-1.42424	0.00961094	-1.44104	0.0369443	-1.76067	0.00400271	protein_coding	consensus_36	79664	81975	+	NAD(P)H-hydrate epimerase, partial	PF09532.11	FDF domain
69013099	-0.821264	0.000975498	0.215279	0.182224	1.12061	0.000656004	1.80283	3.89735e-23	protein_coding	consensus_36	86305	89077	+	Cell division control protein 48	PF02359.19	Cell division protein 48 (CDC48), N-terminal domain
69013113	0.153078	0.804343	0.570284	0.357689	1.79471	0.00545704	0.810571	0.109478	protein_coding	consensus_36	167558	168079	-	54S ribosomal protein L51	PF05047.17	Mitochondrial ribosomal protein L51 / S25 / CI-B8 domain
69013121	4.19553	0.00831073	-	-	-1.87504	0.00705919	-5.44151	4.42911e-18	protein_coding	consensus_36	201838	204007	-	ABC transporter G family member 11	PF00005.28	ABC transporter
69013137	-0.217385	0.274309	0.420562	0.121968	1.08127	0.00518076	0.567071	0.0160966	protein_coding	consensus_36	259230	259816	+	Histone H4.1	PF15511.7	Centromere kinetochore component CENP-T histone fold
69013150	-	-	-	-	-6.30228	5.43529e-05	-7.06931	4.0962e-11	protein_coding	consensus_36	314464	315204	-	UPF0098 protein	PF01161.21	Phosphatidylethanolamine-binding protein
69013160	0.35634	0.689657	-1.09351	0.258743	-1.59636	0.00101812	-1.60446	2.16411e-09	protein_coding	consensus_36	343811	345263	-	UDP-4-keto-L-rhamnose-reductase RHM3	PF16363.6	GDP-mannose 4,6 dehydratase
69013165	1.11856	0.0361415	0.0808116	0.842999	-1.55656	0.0231307	-0.892848	0.212711	protein_coding	consensus_36	364285	366959	+	Serine/threonine-protein kinase CLA4	PF15413.7	Pleckstrin homology domain
69013180	0.749871	0.381533	1.51202	0.00309977	1.61648	0.0387745	3.24481	1.81973e-12	protein_coding	consensus_36	414823	415790	+	uncharacterized protein GCG54_00006031	PF12697.8	Alpha/beta hydrolase family
69013194	2.43249	0.0231212	1.48358	0.141808	3.12009	0.0189004	3.12951	0.00241912	protein_coding	consensus_36	478685	480905	-	putative Na(+)/H(+) antiporter C15A10.06	-	-
69013201	0.9299	0.0816456	2.1816	7.35757e-14	1.98222	9.8569e-05	3.76919	2.02228e-15	protein_coding	consensus_36	500174	501535	-	uncharacterized protein GCG54_00006052	-	-
69013206	1.59126	0.146023	0.150957	0.857532	-1.41452	0.01788	-2.24457	9.85455e-12	protein_coding	consensus_36	518113	519580	+	uncharacterized protein GCG54_00006057	-	-
69013220	1.32286	0.0201123	1.38977	0.00297284	1.13299	0.0296728	0.588402	0.260216	protein_coding	consensus_36	594021	594759	-	NADH-ubiquinone oxidoreductase 14.8 kDa subunit	-	-
69013222	1.32349	0.23583	1.02852	0.207267	2.30569	0.029224	1.73576	0.0267561	protein_coding	consensus_36	595881	596743	-	uncharacterized protein GCG54_00006073	-	-
69013225	-0.665246	1.21222e-05	0.177032	0.196014	1.26859	0.000141933	1.804	1.12884e-08	protein_coding	consensus_36	603775	604884	-	60S ribosomal protein L2	PF00181.24	Ribosomal Proteins L2, RNA binding domain
69013226	4.18272	0.00232933	2.07118	0.12334	-1.89586	0.000705716	-2.45268	5.3822e-12	protein_coding	consensus_36	606985	609085	+	uncharacterized protein GCG54_00006077, partial	-	-
69013230	-	-	-	-	-5.15957	0.0186333	-8.1406	0.000315342	protein_coding	consensus_36	614354	615531	-	uncharacterized protein GCG54_00006081	PF10528.10	GLEYA domain
69013239	-	-	-	-	-2.90418	0.0133076	-5.33763	1.92039e-12	protein_coding	consensus_36	632844	634694	-	Delta-1-pyrroline-5-carboxylate dehydrogenase	-	-
69013246	-0.796558	0.0578599	-0.108684	0.72392	1.26057	0.0133315	2.28287	1.91588e-10	protein_coding	consensus_36	658283	659377	-	NADH-cytochrome b5 reductase 1	PF00970.25	Oxidoreductase FAD-binding domain
69013247	-0.266958	0.640219	-0.600348	0.143034	-1.08321	0.0356664	-0.0441916	0.878648	protein_coding	consensus_36	665508	669440	+	uncharacterized protein GCG54_00006098	-	-
69013251	0.754815	0.123257	0.34572	0.377618	1.0902	0.0441756	1.28566	0.000251571	protein_coding	consensus_36	689104	691296	+	Forkhead protein sep1	PF00250.19	Forkhead domain
69013266	1.32466	0.0920401	0.468306	0.514535	-1.24308	0.0160849	-1.67366	4.10668e-09	protein_coding	consensus_36	745128	748307	+	putative transcriptional regulatory protein	PF00172.19	Fungal Zn(2)-Cys(6) binuclear cluster domain
69013268	-0.518439	0.416711	0.182628	0.749765	1.74683	0.00661634	1.87903	2.20822e-05	protein_coding	consensus_36	751510	752394	+	Vacuolar protein sorting-associated protein 21	PF00071.23	Ras family
69013274	0.335499	0.572524	0.571568	0.212031	1.22387	0.0438122	1.65132	2.68244e-05	protein_coding	consensus_36	769417	770315	+	ADP-ribosylation factor-like protein 1	PF00025.22	ADP-ribosylation factor family
69013281	2.34987	0.00451046	1.65622	0.0126105	-1.73426	0.00414586	-1.05212	0.0371223	protein_coding	consensus_36	787266	789914	+	putative NADH pyrophosphatase	PF09296.12	NADH pyrophosphatase-like rudimentary NUDIX domain
69013286	-0.964578	1.21214e-06	0.285921	0.081149	1.73497	3.7962e-05	1.96306	2.46022e-05	protein_coding	consensus_36	795103	795914	-	60S ribosomal protein L10a	PF00687.22	Ribosomal protein L1p/L10e family
69013294	-0.759012	0.486667	-3.25513	0.000157492	-2.3992	4.26465e-05	-3.25888	1.09382e-10	protein_coding	consensus_36	835099	835911	+	uncharacterized protein GCG54_00006145	PF07366.13	SnoaL-like polyketide cyclase
69013302	4.33805	0.0039425	3.72411	0.00338937	-2.03692	0.0117098	-0.815139	0.0339319	protein_coding	consensus_36	863946	864873	+	FYVE-type zinc finger-containing protein C9B6.03	PF01363.22	FYVE zinc finger
69013326	-0.229976	0.201033	0.329622	0.123424	1.69118	9.73658e-06	1.21933	0.0022251	protein_coding	consensus_36	960933	961685	-	40S ribosomal protein S18	-	-
69013334	-	-	-	-	-2.83233	0.00198003	-8.1199	5.90488e-13	protein_coding	consensus_36	982396	983709	+	uncharacterized protein GCG54_00006185	-	-
69013336	1.08046	0.0268347	1.43737	0.00112878	1.03195	0.0138182	0.999983	8.74272e-05	protein_coding	consensus_36	988091	989423	-	putative eukaryotic translation initiation factor 5	-	-
69013341	1.22596	0.271518	-6.30323	0.000663961	-1.81833	0.0188754	-4.53955	3.38274e-16	protein_coding	consensus_36	1003434	1005300	+	putative amino-acid permease P7G5.06, partial	-	-
69013346	-	-	2.17916	0.0910766	-2.25333	0.00546387	-2.63522	1.20495e-11	protein_coding	consensus_36	1020737	1022395	+	LON peptidase N-terminal domain and RING finger protein 1	PF15227.7	zinc finger of C3HC4-type, RING
69013354	-0.165833	0.503212	0.415981	0.0964723	1.04919	0.00128609	0.87354	6.99511e-07	protein_coding	consensus_36	1053217	1058336	-	Eukaryotic translation initiation factor 4 gamma, partial	PF12152.9	Eukaryotic translation initiation factor 4G1
69013361	-0.719858	0.152224	-0.676219	0.0662616	2.56102	0.00426076	1.64479	0.0758094	protein_coding	consensus_36	1083729	1085457	-	Mitochondrial oxaloacetate transport protein	-	-
69013362	1.94614	0.0460286	1.14713	0.178167	4.13458	0.000527737	3.86218	0.000146253	protein_coding	consensus_36	1085975	1087259	+	COMPASS component SWD2	-	-
69013364	-1.01938	0.00188824	-0.674457	0.00219607	1.15785	0.0217995	1.8861	1.02461e-08	protein_coding	consensus_36	1088941	1090364	-	Ribonucleoside-diphosphate reductase small chain	PF00268.22	Ribonucleotide reductase, small chain
69013372	-0.433611	0.203824	0.183645	0.46807	1.01366	0.00682612	1.11877	3.45895e-07	protein_coding	consensus_36	1110110	1112092	-	Membrane protein PTM1	-	-
69013378	-0.0993534	0.751054	-0.116778	0.589734	1.08852	0.00779346	1.22794	6.83029e-09	protein_coding	consensus_36	1142307	1146556	+	Cell division control protein 25	PF00018.29	SH3 domain
69013381	3.37275	0.0577003	-	-	-2.44165	0.0039439	-3.67263	8.15892e-06	protein_coding	consensus_36	1160233	1162334	+	Peroxisomal adenine nucleotide transporter 1	-	-
69013383	0.415442	0.591185	-0.0832662	0.891781	4.29418	0.00712657	5.13291	2.93686e-05	protein_coding	consensus_36	1164446	1165722	+	Lysophosphatidylcholine acyltransferase	-	-
69013389	-1.19542	3.07203e-05	-0.353394	0.110081	1.57682	7.33424e-06	1.24451	4.08346e-09	protein_coding	consensus_36	1180050	1184089	-	Clustered mitochondria protein-like	-	-
69013394	3.31564	0.0926232	2.76103	0.0362994	3.64589	0.0400792	3.43038	0.00622518	protein_coding	consensus_36	1198873	1199925	-	uncharacterized protein GCG54_00006245	-	-
69013396	-1.18615	0.108142	0.0560594	0.918849	1.8641	0.047569	2.12471	0.000271642	protein_coding	consensus_36	1202688	1204119	-	putative zinc-type alcohol dehydrogenase-like protein YbdR	PF08240.13	Alcohol dehydrogenase GroES-like domain
69013400	-0.481085	0.0461507	0.406938	0.175205	1.51156	0.00110694	0.555922	0.209638	protein_coding	consensus_36	1215423	1217725	+	Peroxisomal adenine nucleotide transporter 1	-	-
69013401	0.0612797	0.896382	0.676165	0.0337143	1.92963	2.83447e-06	2.20812	1.4736e-16	protein_coding	consensus_36	1219787	1221726	+	Protein VTS1	PF07647.18	SAM domain (Sterile alpha motif)
69013403	-	-	-	-	-3.51674	0.0146758	-3.5693	6.62764e-06	protein_coding	consensus_36	1229054	1230632	-	uncharacterized protein GCG54_00006254	-	-
69011478	0.408444	0.174644	0.600141	0.0815816	2.07241	1.03391e-11	2.18516	9.40169e-30	protein_coding	consensus_37	56009	58515	-	putative phosphoketolase	-	-
69011500	-	-	-	-	-5.7689	0.0030215	-8.74443	4.02609e-05	protein_coding	consensus_37	140729	142121	+	Altered inheritance of mitochondria protein 6-like	-	-
69011517	1.51079	0.119091	0.747597	0.271131	-1.58085	0.00462863	-1.25049	0.00130776	protein_coding	consensus_37	211396	213141	+	Oxysterol-binding protein-like protein 1	-	-
69011535	-0.0372777	0.94656	-0.0513826	0.887532	1.39514	0.0456312	0.925772	0.0302551	protein_coding	consensus_37	250920	252563	-	uncharacterized protein GCG54_00004380	PF02330.17	Mitochondrial glycoprotein
69011536	0.257591	0.820739	0.764747	0.308182	5.87584	1.17666e-05	3.42063	0.00640118	protein_coding	consensus_37	253868	254565	-	uncharacterized protein GCG54_00004381	-	-
69011542	-0.501794	0.243831	-1.12762	0.000333015	-1.0365	0.0156305	-0.399499	0.245264	protein_coding	consensus_37	279489	282343	-	UDP-N-acetylglucosamine transporter	-	-
69011557	-	-	-	-	4.30813	0.0128259	-	-	protein_coding	consensus_37	341462	342376	-	uncharacterized protein GCG54_00004402	-	-
69011558	1.77172	0.21859	2.25776	0.102857	2.89828	0.0277169	4.97533	1.92701e-06	protein_coding	consensus_37	345116	347058	-	Pantothenate transporter liz1	-	-
69011569	-	-	1.72225	0.288191	-3.49995	0.00386558	-2.75286	0.000228511	protein_coding	consensus_37	410007	410708	-	uncharacterized protein GCG54_00004414	-	-
69011570	4.48384	0.00119796	2.56846	0.051305	-2.31335	0.0100715	-2.02796	0.0315178	protein_coding	consensus_37	411976	414426	+	putative RNA-binding protein C3H8.09c	PF00076.23	RNA recognition motif. (a.k.a. RRM, RBD, or RNP domain)
69011592	3.74763	0.0266939	1.92187	0.197847	-2.53945	0.0100555	-2.04109	0.000188819	protein_coding	consensus_37	480278	481069	-	uncharacterized protein GCG54_00004437	-	-
69011602	3.44198	0.0467948	2.94683	0.0380128	-2.60147	0.000293006	-2.07214	2.94759e-14	protein_coding	consensus_37	496987	498675	-	uncharacterized protein GCG54_00004447	-	-
69011604	2.51145	0.00541654	3.12883	8.1571e-06	2.08514	0.00100502	1.74516	0.000161832	protein_coding	consensus_37	501082	501821	-	uncharacterized protein GCG54_00004449	PF01323.21	DSBA-like thioredoxin domain
69011606	1.10333	0.408615	0.159651	0.86887	-2.77632	0.02299	-2.68483	8.0835e-05	protein_coding	consensus_37	503896	505327	+	DNA replication regulator SLD2	-	-
69011622	0.207783	0.644792	0.373652	0.271553	1.26914	0.0110099	1.55502	1.00052e-06	protein_coding	consensus_37	554898	558164	-	Translation initiation factor IF-2	PF04760.16	Translation initiation factor IF-2, N-terminal region
69011623	-0.451005	0.519078	-1.55017	0.000800798	2.01098	0.0292147	1.79805	0.00612004	protein_coding	consensus_37	558444	559472	+	uncharacterized protein GCG54_00004468	-	-
69011624	0.0490297	0.925939	0.279235	0.56163	1.06209	0.0472793	1.80731	9.48666e-08	protein_coding	consensus_37	559708	560585	-	uncharacterized protein GCG54_00004469	PF10252.10	Casein kinase substrate phosphoprotein PP28
69011628	-0.121951	0.866153	-0.0748141	0.880095	2.10942	0.0448853	1.71567	0.0266192	protein_coding	consensus_37	567401	570678	+	U3 small nucleolar RNA-associated protein 22	PF03813.15	Nrap protein domain 1
69011629	-0.417775	0.290888	-0.0869684	0.781015	1.20397	0.00970565	1.4653	1.43111e-07	protein_coding	consensus_37	570996	574942	-	Nucleoporin	-	-
69011631	0.493704	0.686571	0.771189	0.417269	3.4117	0.0324576	3.48523	0.00411019	protein_coding	consensus_37	578120	580054	-	uncharacterized protein GCG54_00004476	PF12937.8	F-box-like
69011636	1.02878	0.521821	-1.49408	0.200586	-3.12007	0.00112807	-1.87224	2.42683e-06	protein_coding	consensus_37	605439	606395	+	Oxidation resistance protein 1	PF07534.17	TLD
69011640	1.9113	0.0214965	1.30689	0.0474511	-1.24106	0.0324119	0.444574	0.0664656	protein_coding	consensus_37	620323	622279	-	uncharacterized protein GCG54_00004485	PF00172.19	Fungal Zn(2)-Cys(6) binuclear cluster domain
69011641	-0.138715	0.783856	0.201921	0.532269	3.99663	3.47725e-08	3.75035	6.49808e-10	protein_coding	consensus_37	635171	639587	-	Protein MSN5	-	-
69011642	-0.325962	0.795484	-0.735892	0.29739	4.27659	0.0100633	3.07384	0.0209887	protein_coding	consensus_37	640535	641816	-	uncharacterized protein GCG54_00004487	-	-
69011645	1.5396	0.0318902	0.358846	0.503933	-1.53602	0.00703893	-0.789698	0.00166442	protein_coding	consensus_37	646721	648694	+	Phospholipid:diacylglycerol acyltransferase	-	-
69020656	1.18485	0.0797124	0.789849	0.174782	-1.29826	0.0314836	-0.609562	0.28218	protein_coding	consensus_38	30192	30923	-	Nuclear movement protein nudC	PF04969.17	CS domain
69020667	1.73123	0.0116113	1.25461	0.0167669	2.47021	0.000444626	2.63434	1.34621e-07	protein_coding	consensus_38	74978	76592	-	uncharacterized protein GCG54_00013551	-	-
69020670	-	-	-3.15233	0.0576813	-5.74	3.06908e-05	-8.13137	2.45931e-10	protein_coding	consensus_38	111912	114300	-	uncharacterized protein GCG54_00013554	-	-
69020674	-1.08736	4.62563e-06	0.540104	8.55033e-05	1.89184	8.25357e-07	2.5206	1.5869e-11	protein_coding	consensus_38	125780	126926	-	40S ribosomal protein S2	PF00333.21	Ribosomal protein S5, N-terminal domain
69020679	-	-	-	-	-4.75841	0.00741852	-2.28266	0.00679591	protein_coding	consensus_38	144341	146818	-	Endochitinase A1	PF00704.29	Glycosyl hydrolases family 18
69020692	5.96668	0.00015585	4.53485	0.000448076	2.97838	0.00392411	2.73543	0.00041201	protein_coding	consensus_38	195133	196644	+	putative nicotinate phosphoribosyltransferase	PF17767.2	Nicotinate phosphoribosyltransferase (NAPRTase) N-terminal domain
69020704	-	-	-	-	-3.13397	0.000342535	-3.72553	1.58402e-05	protein_coding	consensus_38	229294	230513	-	uncharacterized protein GCG54_00013588	-	-
69020711	-	-	-	-	-3.74885	0.0112964	-6.54542	0.00028987	protein_coding	consensus_38	244253	245086	-	uncharacterized protein GCG54_00013595	-	-
69020717	-	-	-	-	-3.03965	0.0105283	-2.61517	0.000251234	protein_coding	consensus_38	255807	257652	-	Acetamidase	-	-
69020718	0.906244	0.419371	-0.445536	0.625121	-2.62581	0.0417017	-0.451628	0.581201	protein_coding	consensus_38	259387	261057	+	Pantothenate transporter liz1	-	-
69020732	0.0642014	0.953995	-0.0482145	0.945568	-3.07966	0.00015104	-0.368682	0.339743	protein_coding	consensus_38	293653	294580	+	uncharacterized protein GCG54_00013616, partial	-	-
69020733	0.716671	0.551487	-0.693215	0.411755	-2.68773	0.0255512	-1.51827	0.0290871	protein_coding	consensus_38	294715	302939	-	ABC transporter FUM19	-	-
69020739	-	-	-	-	-2.87295	0.00891174	-2.83996	2.13711e-07	protein_coding	consensus_38	314103	318518	+	Positive regulator of purine utilization	PF00172.19	Fungal Zn(2)-Cys(6) binuclear cluster domain
69020750	-	-	-	-	-5.20246	0.0153499	-8.19074	0.000130164	protein_coding	consensus_38	354803	355819	+	Polyphenol oxidase B, partial	PF00264.21	Common central domain of tyrosinase
69020754	4.93566	0.000476715	1.69134	0.260518	-3.54736	7.48112e-05	-2.62007	3.86324e-13	protein_coding	consensus_38	371052	372393	+	Proteinase T	PF05922.17	Peptidase inhibitor I9
69020755	2.39836	0.00387938	1.84327	0.033253	3.53235	1.87023e-06	2.91324	0.000285642	protein_coding	consensus_38	372743	374299	-	Fumarate reductase 2	-	-
69020756	-1.30215	0.0571249	-1.76392	0.0103329	-1.47558	0.00228721	-0.888472	0.00364711	protein_coding	consensus_38	382110	383466	+	Acetate permease A	-	-
69020764	-	-	-	-	-4.74754	0.00388873	-5.36013	1.79597e-08	protein_coding	consensus_38	414418	415773	-	Tripeptidyl-peptidase sed3	-	-
69020776	0.0505662	0.945984	-0.00320112	0.994916	3.77609	0.00182484	5.0052	1.55666e-05	protein_coding	consensus_38	446242	447437	-	4-amino-5-hydroxymethyl-2-methylpyrimidine phosphate synthase	-	-
69010071	-0.120529	0.900598	-0.502334	0.517179	2.42416	0.00361676	2.24517	0.000310737	protein_coding	consensus_4	6605	7367	+	Guanylate kinase	PF00625.22	Guanylate kinase
69010073	0.74075	0.222483	1.26174	0.00388746	-1.18886	0.0135399	-0.397222	0.0641427	protein_coding	consensus_4	10000	14575	+	putative 54S ribosomal protein L32	-	-
69010076	-1.20141	0.0540311	-1.42113	8.60226e-05	3.1436	0.000164803	2.90649	1.649e-05	protein_coding	consensus_4	18049	20481	+	Ubiquitin-activating enzyme E1-like	PF00899.22	ThiF family
69010100	-0.857682	2.76638e-05	-1.01185	0.00239852	1.27682	6.1976e-06	1.49383	1.03318e-14	protein_coding	consensus_4	131489	133159	+	Pectin lyase	PF00544.20	Pectate lyase
69010106	-	-	-	-	-2.24901	0.0364452	-6.09408	1.82041e-10	protein_coding	consensus_4	148568	151114	+	uncharacterized protein GCG54_00002945	-	-
69010117	-	-	-	-	-2.23573	0.0192864	-3.19847	3.33825e-07	protein_coding	consensus_4	180801	182444	+	FAD-dependent monooxygenase OpS4	PF13450.7	NAD(P)-binding Rossmann-like domain
69010119	-2.66935	3.08621e-22	0.346755	0.483004	2.18874	7.1513e-05	2.40232	4.75526e-09	protein_coding	consensus_4	185389	185625	+	uncharacterized protein GCG54_00002958	-	-
69012188	-	-	-1.20556	0.573482	-2.57419	0.00436852	-4.16573	1.2167e-09	protein_coding	consensus_40	6594	7424	-	Multidomain esterase	PF13472.7	GDSL-like Lipase/Acylhydrolase family
69012197	0.481819	0.614442	0.115758	0.863166	1.9751	0.0291555	0.898144	0.258585	protein_coding	consensus_40	45157	48296	+	putative aldehyde dehydrogenase FUS7	-	-
69012200	-	-	-	-	-6.17254	0.000779969	-7.46588	3.22867e-07	protein_coding	consensus_40	53047	54109	-	uncharacterized protein GCG54_00005048	-	-
69012223	0.202963	0.798545	0.613981	0.492824	3.49902	6.18043e-05	4.45635	6.46938e-07	protein_coding	consensus_40	123406	125008	-	putative succinate-semialdehyde dehydrogenase	-	-
69012228	-1.74681	0.00189079	0.634168	0.307404	2.33854	0.000201472	2.58322	2.21568e-07	protein_coding	consensus_40	140341	142129	-	putative sterigmatocystin biosynthesis P450 monooxygenase	PF00067.23	Cytochrome P450
69012264	-	-	-0.671999	0.59135	3.63641	0.0454746	1.5117	0.341328	protein_coding	consensus_40	258939	260756	-	uncharacterized protein GCG54_00005112	PF00172.19	Fungal Zn(2)-Cys(6) binuclear cluster domain
69012276	3.32538	0.0618011	-	-	-1.49347	0.0230677	-4.26249	5.21478e-11	protein_coding	consensus_40	305503	307089	+	putative exopolygalacturonase X	PF00295.18	Glycosyl hydrolases family 28
69012284	3.25869	0.0779582	2.22534	0.112175	4.54784	0.00780814	2.59092	0.0522674	protein_coding	consensus_40	343253	344777	-	FAD-dependent monooxygenase terC	-	-
69012287	-	-	2.65306	0.0459212	3.94297	0.0239176	5.07758	4.65779e-05	protein_coding	consensus_40	358028	358312	-	uncharacterized protein GCG54_00005135	-	-
69012291	-	-	-	-	-3.40497	0.0103896	-3.93499	9.1388e-07	protein_coding	consensus_40	369237	370882	-	uncharacterized protein GCG54_00005139	-	-
69012297	3.87144	0.027193	-	-	-1.79798	0.0305182	-6.28141	3.27339e-15	protein_coding	consensus_40	409991	411743	+	Oxalate decarboxylase OxdD	PF00190.23	Cupin
69012310	-	-	2.37958	0.0972154	4.5892	0.00375675	4.18131	0.000677038	protein_coding	consensus_40	444410	444703	+	uncharacterized protein GCG54_00005158	-	-
69012338	2.02257	0.137446	1.24323	0.261819	3.1401	0.013627	3.09149	0.00315277	protein_coding	consensus_40	514771	517269	+	uncharacterized protein GCG54_00005186	-	-
69012341	-	-	-6.33126	0.000126216	-3.94491	0.00333264	-9.49077	7.10997e-06	protein_coding	consensus_40	532110	534548	-	uncharacterized protein GCG54_00005189	PF11710.9	G protein-coupled glucose receptor regulating Gpa2
69012754	-	-	0.69942	0.553296	3.67712	0.0414837	3.59931	0.00693984	protein_coding	consensus_41	14790	15512	+	uncharacterized protein GCG54_00005603	-	-
69012756	-0.289708	0.741348	-0.574609	0.415477	-2.05626	0.0194922	-0.133221	0.839221	protein_coding	consensus_41	17625	18647	-	Bifunctional protein GAL10	-	-
69012772	-0.701986	0.254356	-0.718055	0.221188	2.45457	3.56184e-05	1.54996	0.000682167	protein_coding	consensus_41	59327	60282	-	putative prefoldin subunit 3	-	-
69012784	5.46918	4.76001e-05	5.1505	4.10694e-05	1.8023	0.00515917	1.60485	0.000195142	protein_coding	consensus_41	106764	111060	-	Superkiller protein 3	-	-
69012791	3.51291	0.00505605	-0.452098	0.740574	-2.54932	0.000307254	-5.18893	7.42859e-10	protein_coding	consensus_41	146714	148288	-	Receptor-type tyrosine-protein phosphatase O	PF00102.28	Protein-tyrosine phosphatase
69012792	4.64191	0.0016507	-	-	-2.31505	0.00205406	-2.09688	2.19869e-08	protein_coding	consensus_41	152271	154127	-	Ultraviolet-B receptor UVR8	-	-
69012806	-	-	-	-	-3.32167	0.0319372	-5.17491	8.53069e-05	protein_coding	consensus_41	200071	200709	+	uncharacterized protein GCG54_00005656, partial	PF05899.13	Protein of unknown function (DUF861)
69012822	0.207736	0.82721	-0.0642685	0.922533	1.67828	0.0363716	0.0975095	0.862803	protein_coding	consensus_41	266830	267690	-	uncharacterized protein GCG54_00005672	-	-
69012838	-0.484448	0.123448	0.44887	0.055621	2.83712	1.28211e-10	2.51064	2.23807e-15	protein_coding	consensus_41	349292	350221	+	uncharacterized protein GCG54_00005688	-	-
69012847	0.577691	0.542583	-0.754881	0.328425	-1.71322	0.0315786	-2.51952	5.76623e-06	protein_coding	consensus_41	382355	383611	-	uncharacterized protein GCG54_00005697	-	-
69009926	0.357784	0.331615	1.43599	0.000388143	1.07146	4.4616e-05	1.17814	1.56735e-14	protein_coding	consensus_42	11732	15395	+	putative ATP-citrate synthase subunit 1	PF02629.20	CoA binding domain
69009928	-	-	1.6043	0.286511	-3.07966	0.00770043	-2.26094	9.42399e-05	protein_coding	consensus_42	20316	21637	+	uncharacterized protein GCG54_00002767	-	-
69009939	0.318952	0.611761	1.11201	0.0234843	1.12757	0.0248465	0.335531	0.354861	protein_coding	consensus_42	53461	54046	-	putative prefoldin subunit 4	-	-
69009943	0.47625	0.510777	-0.924155	0.0272279	-2.70745	6.92492e-06	-2.24633	8.46758e-14	protein_coding	consensus_42	62298	64134	-	FAD-linked oxidoreductase ZEB1	PF01565.24	FAD binding domain
69009950	1.08261	0.078392	0.45181	0.50058	-1.94538	0.000482245	-1.27056	0.000782265	protein_coding	consensus_42	80414	81622	+	CTP-dependent diacylglycerol kinase 1	-	-
69009953	-	-	-	-	-2.04333	0.0285974	-4.50073	2.49307e-11	protein_coding	consensus_42	93131	93742	+	uncharacterized protein GCG54_00002792	-	-
69009961	-0.20597	0.553817	0.571548	0.0424648	1.9419	0.000478128	2.85341	4.39371e-09	protein_coding	consensus_42	128225	129330	-	40S ribosomal protein S0	-	-
69009962	0.59056	0.169659	-0.173834	0.564141	2.10669	0.00707997	1.40458	0.146222	protein_coding	consensus_42	129668	130693	+	30S ribosomal protein S15	PF00312.23	Ribosomal protein S15
69009988	-	-	5.99415	6.3106e-07	3.19122	0.000607812	4.66424	5.6656e-12	protein_coding	consensus_42	222583	223997	+	Leucine aminopeptidase 1, partial	-	-
69009989	2.35488	0.00571029	1.92872	0.00440994	2.15004	0.00685152	-0.19114	0.733898	protein_coding	consensus_42	226786	228766	+	Peptide transporter PTR2, partial	-	-
69009997	3.63296	0.0330539	-	-	-2.30013	0.0273919	-4.54281	1.15535e-11	protein_coding	consensus_42	243160	244572	+	uncharacterized protein GCG54_00002836	-	-
69010011	0.677273	0.033365	0.966834	0.00776256	1.02151	0.0138808	1.36241	6.96376e-07	protein_coding	consensus_42	284788	285699	-	Endoglucanase-7	-	-
69010012	-0.173517	0.72893	0.258567	0.44411	-1.49553	0.0102137	-0.61333	0.0290955	protein_coding	consensus_42	287900	289513	-	uncharacterized protein GCG54_00002851	PF00561.21	alpha/beta hydrolase fold
69010016	-	-	1.93509	0.176215	4.09313	0.0143326	3.34368	0.00802451	protein_coding	consensus_42	302228	303359	+	Glycerol 2-dehydrogenase (NADP(+))	PF00248.22	Aldo/keto reductase family
69010029	1.87882	0.201848	1.86838	0.131182	-1.54285	0.0309678	-0.605533	0.126424	protein_coding	consensus_42	342072	342923	-	ER lumen protein-retaining receptor	-	-
69010031	0.781355	0.223245	0.781751	0.0866737	1.35738	0.0324167	1.16203	0.0024886	protein_coding	consensus_42	345774	346664	-	Protein MNN4	PF04991.14	LicD family
69010038	-0.453629	0.334155	-0.207871	0.63629	2.02509	0.00168668	1.31956	0.00122252	protein_coding	consensus_42	373024	373476	+	37S ribosomal protein S19	PF00203.22	Ribosomal protein S19
69010039	-0.335794	0.716851	-1.3247	0.0332973	-2.65868	0.0134649	-1.14618	0.0103959	protein_coding	consensus_42	373792	374733	-	Transcription initiation factor TFIID subunit 10	-	-
69010043	3.24827	0.0867861	-	-	-4.37158	7.28143e-07	-5.42079	1.6126e-28	protein_coding	consensus_42	386978	388132	+	Carboxyvinyl-carboxyphosphonate phosphorylmutase	PF13714.7	Phosphoenolpyruvate phosphomutase
69010046	-	-	0.47569	0.758464	-2.57998	0.0358941	-2.60775	0.0102517	protein_coding	consensus_42	400574	401823	-	Short chain dehydrogenase sirQ	-	-
69010047	-2.00529	1.73918e-08	-3.24131	3.24852e-10	-1.52787	0.000110763	-0.404819	0.594666	protein_coding	consensus_42	405307	407300	+	Phosphate-repressible phosphate permease pho-4	-	-
69010068	1.42253	0.356965	1.20613	0.304853	5.56802	0.000303604	2.3432	0.0845824	protein_coding	consensus_42	463736	466484	+	Oligopeptide transporter 6	-	-
69015714	3.40949	0.127186	-	-	-5.70841	0.000917507	-3.04929	4.54201e-06	protein_coding	consensus_43	5874	6404	+	uncharacterized protein GCG54_00008574	-	-
69015718	-0.364379	0.479396	-1.09964	0.010526	2.93935	0.000791325	1.98304	0.00377162	protein_coding	consensus_43	20015	20573	-	Ribosomal protein S16	-	-
69015719	0.219424	0.833515	-0.57468	0.435118	3.86822	0.0249726	3.15791	0.0240925	protein_coding	consensus_43	21274	23305	+	putative methyltransferase tdiE	PF13489.7	Methyltransferase domain
69015734	-1.70892	5.75577e-09	-1.76606	1.02488e-19	-1.45253	0.00021828	-0.709806	0.0017207	protein_coding	consensus_43	70970	72088	-	uncharacterized protein GCG54_00008594	PF07470.14	Glycosyl Hydrolase Family 88
69015746	3.75984	0.00871238	2.5574	0.057933	-1.41725	0.020909	-2.11233	6.2105e-07	protein_coding	consensus_43	128904	130285	-	RNA-binding protein with serine-rich domain 1-B	PF00076.23	RNA recognition motif. (a.k.a. RRM, RBD, or RNP domain)
69015753	-	-	-	-	-2.51813	0.0495194	-4.0222	2.45953e-06	protein_coding	consensus_43	155266	156444	+	putative octanoyltransferase	PF03099.20	Biotin/lipoate A/B protein ligase family
69015763	-1.47117	0.346274	-1.74533	0.275679	3.67712	0.0414837	2.6179	0.0836843	protein_coding	consensus_43	196287	197889	+	ustiloxin B cluster transcription factor ustR	PF00172.19	Fungal Zn(2)-Cys(6) binuclear cluster domain
69015775	0.90657	0.125123	1.73135	7.27108e-05	-1.70764	0.00218541	-1.37133	0.00488012	protein_coding	consensus_43	222125	223492	-	Short-chain dehydrogenase reductase 2a	PF13561.7	Enoyl-(Acyl carrier protein) reductase
69015777	1.24314	0.269126	2.13073	0.00616481	1.73846	0.0210539	0.7742	0.168456	protein_coding	consensus_43	232331	233587	+	Secondary metabolism regulator laeA	PF13489.7	Methyltransferase domain
69015785	-	-	-2.71181	0.0144351	-6.11043	0.000895461	-3.00931	0.000158332	protein_coding	consensus_43	254742	255760	-	Beta-lactamase hydrolase-like protein	PF00753.28	Metallo-beta-lactamase superfamily
69013409	0.01308	0.929384	0.816944	0.00176682	1.93366	2.61619e-06	0.729741	0.00156976	protein_coding	consensus_44	21060	25434	+	uncharacterized protein GCG54_00006260	PF06414.13	Zeta toxin
69013410	0.35223	0.627838	-1.6498	0.00275908	-2.44878	0.0187008	-2.46142	0.00527827	protein_coding	consensus_44	26396	27326	+	3 2-trans-enoyl-CoA isomerase	PF00378.21	Enoyl-CoA hydratase/isomerase
69013418	-0.923119	1.78471e-05	0.263269	0.0623174	1.84039	1.1178e-11	2.2076	1.47819e-38	protein_coding	consensus_44	44737	45903	-	60S ribosomal protein L7	PF08079.13	Ribosomal L30 N-terminal domain
69013419	-1.49441	1.28301e-08	-0.0291682	0.86642	1.44716	0.00041599	1.91578	4.66686e-06	protein_coding	consensus_44	46661	47426	+	40S ribosomal protein S14	-	-
69013423	2.35124	0.122529	-0.508465	0.721575	-1.66945	0.0252063	-2.79345	5.26361e-10	protein_coding	consensus_44	59722	61295	-	uncharacterized protein GCG54_00006274	PF13921.7	Myb-like DNA-binding domain
69013426	1.25127	0.432832	1.51781	0.164649	-3.31215	0.000116061	-3.87428	1.1909e-12	protein_coding	consensus_44	85433	86195	+	uncharacterized protein GCG54_00006277	PF01814.24	Hemerythrin HHE cation binding domain
69013429	2.51212	1.72943e-06	3.99626	9.95175e-07	4.86544	1.30065e-44	5.0711	7.15113e-46	protein_coding	consensus_44	98089	98526	+	uncharacterized protein GCG54_00006280	-	-
69009152	-	-	-	-	-5.37794	0.0128336	-7.42773	0.000269439	protein_coding	consensus_45	3937	4584	-	uncharacterized protein GCG54_00001987	-	-
69009153	-1.09679	0.0326524	0.0739878	0.85579	3.98664	3.76639e-06	3.34997	2.76992e-05	protein_coding	consensus_45	5115	8470	-	RNA cytidine acetyltransferase	-	-
69009161	2.00462	0.0451741	0.0338601	0.975519	-2.36964	0.000665937	-1.80681	0.000496404	protein_coding	consensus_45	37469	40615	-	Acetamidase, partial	-	-
69009164	-	-	-	-	-3.80523	0.00137896	-5.63942	1.53584e-12	protein_coding	consensus_45	44327	46490	-	uncharacterized protein GCG54_00002000	-	-
69009173	-	-	-	-	-4.44543	0.00159832	-4.87529	1.61576e-07	protein_coding	consensus_45	91579	92649	-	uncharacterized protein GCG54_00002009	-	-
69009184	0.0946688	0.925735	0.0554008	0.922723	2.48931	0.00197807	1.91638	0.00202289	protein_coding	consensus_45	124688	130089	-	uncharacterized protein GCG54_00002020	-	-
69009188	3.65615	0.0429298	-	-	-1.92225	0.0230885	-6.49856	4.42718e-14	protein_coding	consensus_45	140047	142813	-	uncharacterized protein GCG54_00002024	-	-
69009195	-	-	-	-	-4.64404	0.00447003	-9.18879	1.20228e-05	protein_coding	consensus_45	169903	171039	-	uncharacterized protein GCG54_00002031	-	-
69009200	-0.394778	0.0670481	0.595344	0.06958	1.84421	2.63144e-06	1.38143	4.62324e-06	protein_coding	consensus_45	186166	186816	-	60S ribosomal protein L31	-	-
69009207	-	-	-	-	-2.29611	0.0169161	-2.57718	0.000328999	protein_coding	consensus_45	209972	211183	+	uncharacterized protein GCG54_00002043	-	-
69009213	3.15046	0.0107475	2.23443	0.0421339	-1.40609	0.00493971	-1.35571	2.45772e-07	protein_coding	consensus_45	236451	237764	+	NAP1-binding protein 2	PF00018.29	SH3 domain
69009226	2.43479	0.0161288	0.69431	0.400326	-1.28203	0.0379396	-1.68106	6.52101e-06	protein_coding	consensus_45	277607	278971	+	Cysteine synthase 2	-	-
69009237	-1.10307	0.0259455	-4.42593	4.06119e-22	-2.03145	0.0192342	-6.59756	6.66672e-13	protein_coding	consensus_45	314198	316999	-	uncharacterized protein GCG54_00002073	PF13489.7	Methyltransferase domain
69009240	3.89827	0.0209006	1.90179	0.195033	-1.53999	0.0233592	-3.19401	3.8432e-16	protein_coding	consensus_45	322982	324333	-	Nitrogen permease regulator 2-like	-	-
69009245	1.01997	0.333729	-0.466711	0.553443	-1.45687	0.0359123	-1.95212	1.48195e-07	protein_coding	consensus_45	337628	339037	+	Peroxisomal biogenesis factor 2	-	-
69009249	-1.66189	0.0456302	-0.756457	0.122287	3.55763	0.0494855	5.34374	1.38078e-05	protein_coding	consensus_45	352202	355223	-	putative galactinol--sucrose galactosyltransferase 6	-	-
69009250	-1.02163	1.98559e-07	-0.574933	0.00441356	1.20591	9.23187e-05	1.91688	1.17024e-33	protein_coding	consensus_45	355957	357704	+	Mitochondrial-processing peptidase subunit beta, partial	-	-
69009251	0.601312	0.20032	-0.0420154	0.905618	1.19071	0.0174863	0.825594	0.0172289	protein_coding	consensus_45	358851	361504	-	Histidine biosynthesis trifunctional protein	-	-
69009253	-2.11643	6.00911e-08	-1.78288	5.1e-13	-1.1329	0.0133808	-0.148395	0.507074	protein_coding	consensus_45	363727	366157	-	Nuclear elongation and deformation protein 1	-	-
69012876	-	-	-	-	-2.76594	0.0185117	-4.79888	3.19051e-06	protein_coding	consensus_47	49382	51211	+	Asparagine synthetase domain-containing protein C4F6.11c, partial	PF13537.7	Glutamine amidotransferase domain
69012887	4.21708	0.00566468	4.10166	0.000939715	3.26653	0.011281	2.95844	0.00459393	protein_coding	consensus_47	82013	83813	+	Chromatin structure-remodeling complex subunit SFH1	-	-
69012889	1.48656	0.038506	1.58365	0.00193643	1.44973	0.0108706	1.19604	0.00142757	protein_coding	consensus_47	93632	95999	-	Pyrimidine pathway regulatory protein 1	PF00172.19	Fungal Zn(2)-Cys(6) binuclear cluster domain
69012895	-	-	3.64166	0.00643739	3.98011	0.0181708	4.89917	0.000182986	protein_coding	consensus_47	124523	125703	-	Aryl-alcohol dehydrogenase	PF08240.13	Alcohol dehydrogenase GroES-like domain
69012899	-	-	-	-	-5.99565	0.000299238	-8.98741	2.01468e-10	protein_coding	consensus_47	132654	134661	+	Cytochrome P450 monooxygenase AtmP	PF00067.23	Cytochrome P450
69012903	5.03541	0.000308507	2.93546	0.0256368	-2.24997	0.0137809	-1.01482	0.186876	protein_coding	consensus_47	142286	144709	-	Tissue alpha-L-fucosidase	PF01120.18	Alpha-L-fucosidase
69012908	-	-	-	-	-4.12329	0.00447096	-6.68414	7.14102e-07	protein_coding	consensus_47	161133	163097	+	uncharacterized protein GCG54_00005759	-	-
69012914	-1.84398	0.0100966	-2.36065	4.70996e-05	2.30968	0.0281544	1.01449	0.28478	protein_coding	consensus_47	178338	179481	-	Acetylxylan esterase	PF01083.23	Cutinase
69012933	1.79884	1.27234e-05	1.99733	1.97136e-08	1.73214	9.93187e-06	1.57587	7.15481e-05	protein_coding	consensus_47	232910	234058	-	uncharacterized protein GCG54_00005784	-	-
69012946	-0.754173	0.611087	-3.35385	0.00487339	-5.43286	0.00127398	-7.16171	2.06886e-07	protein_coding	consensus_47	273724	275038	-	D-amino-acid oxidase	PF01266.25	FAD dependent oxidoreductase
69012956	-0.0842208	0.815126	0.538422	0.056036	1.05026	0.00843102	1.57505	5.57054e-12	protein_coding	consensus_47	296406	297956	+	26S proteasome regulatory subunit 6A	PF16450.6	Proteasomal ATPase OB C-terminal domain
69012964	0.624832	0.411288	0.469962	0.450023	1.69602	0.00792085	1.17466	0.00762892	protein_coding	consensus_47	320319	321055	-	Protein mago nashi-like	-	-
69013001	0.503516	0.161036	2.06213	5.24566e-12	2.15619	0.00163772	3.16045	4.61766e-05	protein_coding	consensus_47	457089	459852	+	uncharacterized protein GCG54_00005852	-	-
69013016	1.55208	0.00500227	1.37686	0.000182063	1.007	0.0252234	1.39517	1.58336e-06	protein_coding	consensus_47	501196	504255	-	N-terminal acetyltransferase A complex subunit nat1	-	-
69013022	5.18194	0.0001501	2.9786	0.0249897	-1.33115	0.0421335	-1.51239	0.00149387	protein_coding	consensus_47	524572	527768	+	White-opaque regulator 2	PF00172.19	Fungal Zn(2)-Cys(6) binuclear cluster domain
69013035	-0.539141	0.0309861	1.29157	2.23503e-14	1.01555	0.000575125	2.35704	1.06105e-18	protein_coding	consensus_47	576604	578209	-	Phosphoglycerate kinase	PF00162.20	Phosphoglycerate kinase
69013037	-1.80862	0.00035793	-2.10058	0.00166063	-2.32478	0.00132184	-2.80939	6.70029e-13	protein_coding	consensus_47	582399	583678	-	Arabinogalactan endo-beta-1 4-galactanase	PF07745.14	Glycosyl hydrolase family 53
69013039	2.00827	0.137611	1.89793	0.0796127	4.55475	0.00662478	4.38535	0.000694297	protein_coding	consensus_47	586689	588008	+	GPN-loop GTPase 1	PF03029.18	Conserved hypothetical ATP binding protein
69013042	-0.167609	0.773325	-2.48244	4.3676e-06	-1.2468	0.0452734	-3.69315	3.20299e-30	protein_coding	consensus_47	589894	590942	-	D-galacturonate reductase	PF00248.22	Aldo/keto reductase family
69013043	0.197803	0.778547	0.470033	0.39665	-1.6635	0.00150824	-0.879966	0.032847	protein_coding	consensus_47	595538	596290	-	uncharacterized protein GCG54_00005894	-	-
69013054	-	-	3.43737	0.0080107	2.88076	0.0365072	3.18638	0.00643184	protein_coding	consensus_47	639637	640266	-	uncharacterized protein GCG54_00005905	PF07081.12	Protein of unknown function (DUF1349)
69013058	-0.541617	0.71272	-2.79059	0.0049939	-3.0951	0.00093918	-4.68454	0.00054287	protein_coding	consensus_47	653148	653654	-	uncharacterized protein GCG54_00005909	-	-
69013068	3.36883	0.084993	2.51893	0.0621588	-2.86289	0.0279148	-2.28261	0.00046806	protein_coding	consensus_47	677934	678885	-	uncharacterized protein GCG54_00005919	PF13460.7	NAD(P)H-binding
69013069	1.02511	0.0868306	1.29051	0.0493785	-1.20736	0.00191648	-0.602088	0.269181	protein_coding	consensus_47	681251	683100	+	uncharacterized protein GCG54_00005920	-	-
69011192	-0.54398	0.468717	-0.510149	0.491476	3.64216	0.00366311	3.42025	0.00123482	protein_coding	consensus_48	10417	11740	+	uncharacterized protein GCG54_00004036	-	-
69011196	-	-	-	-	-2.7174	0.0256191	-3.48269	5.25022e-08	protein_coding	consensus_48	37698	41004	-	putative transcriptional regulatory protein C15D4.02	PF00172.19	Fungal Zn(2)-Cys(6) binuclear cluster domain
69011197	-0.680724	0.422808	1.3085	0.0380993	2.21812	2.66902e-08	1.80909	6.79842e-11	protein_coding	consensus_48	41520	42026	-	uncharacterized protein GCG54_00004041	-	-
69011204	-	-	1.77461	0.228531	4.20695	0.00948846	2.74464	0.0340788	protein_coding	consensus_48	85724	86161	+	U6 snRNA-associated Sm-like protein LSm8	PF01423.23	LSM domain
69011209	5.20515	0.00127452	-	-	-1.59685	0.0140202	-3.26387	2.71833e-14	protein_coding	consensus_48	100654	102333	+	uncharacterized protein GCG54_00004053	-	-
69011223	3.8402	0.0187521	-	-	-2.26436	0.0480478	-5.31002	2.38434e-07	protein_coding	consensus_48	175211	176541	-	uncharacterized protein GCG54_00004067	-	-
69011226	-1.39691	6.51174e-05	-0.355711	0.258559	1.03233	0.0197051	0.659773	0.00497223	protein_coding	consensus_48	182426	182706	-	uncharacterized protein GCG54_00004070	-	-
69011227	3.38072	0.06185	-	-	-3.16944	0.000435979	-2.72598	3.16606e-10	protein_coding	consensus_48	183663	187479	-	Calcium-transporting ATPase 2	PF00690.27	Cation transporter/ATPase, N-terminus
69011232	-0.681442	0.0338075	-0.562074	0.0131219	1.28985	0.00322788	1.42446	9.37397e-08	protein_coding	consensus_48	213945	217689	-	Chitin synthase 4	-	-
69011246	-1.67103	0.0370386	-0.130882	0.860352	1.72203	0.00320202	2.29416	4.41421e-09	protein_coding	consensus_48	273798	274614	-	Proteasome subunit beta type-3	PF00227.27	Proteasome subunit
69011248	-1.12164	0.00130392	0.119317	0.725327	1.73731	5.93718e-05	1.85436	2.85994e-05	protein_coding	consensus_48	277432	278158	-	60S ribosomal protein L36	-	-
69011249	3.45164	0.0538198	-	-	-4.61389	0.000157241	-3.81907	1.37557e-09	protein_coding	consensus_48	279634	280231	+	uncharacterized protein GCG54_00004093	PF16541.6	Alternaria alternata allergen 1
69011253	0.187244	0.758984	0.37566	0.385686	2.07294	0.0127826	2.49829	1.58598e-05	protein_coding	consensus_48	292898	297071	-	Inositol-1 4 5-trisphosphate 5-phosphatase 1	-	-
69011257	-0.015684	0.9843	-1.32784	0.0349226	-1.99987	0.0148473	-1.79148	2.70214e-06	protein_coding	consensus_48	312902	315088	-	Sterol esterase 2	-	-
69011260	2.99296	0.0230939	1.47346	0.192864	2.41417	0.0341577	1.93272	0.0281071	protein_coding	consensus_48	327817	328290	+	uncharacterized protein GCG54_00004104	-	-
69011262	0.932558	0.468807	0.284721	0.776454	-2.12335	0.00786765	-1.86731	2.1889e-06	protein_coding	consensus_48	343492	345594	+	Phosphorus acquisition-controlling protein	PF00010.27	Helix-loop-helix DNA-binding domain
69011264	2.01647	0.0319897	1.2216	0.0876023	-1.87721	0.00833264	-0.603668	0.322177	protein_coding	consensus_48	347860	349998	+	Tyrosine-protein phosphatase cdcA	PF14671.7	Dual specificity protein phosphatase, N-terminal half
69011265	-1.31666	0.0572527	-1.67847	0.0188941	-1.38392	0.0303162	-0.602587	0.134649	protein_coding	consensus_48	371407	373074	+	uncharacterized protein GCG54_00004109	-	-
69011275	0.258287	0.467917	0.184443	0.589667	1.04746	0.0116397	1.09867	5.64962e-05	protein_coding	consensus_48	420274	423146	+	uncharacterized protein GCG54_00004119, partial	-	-
69011284	-0.558775	0.561646	-1.70918	0.0170535	-2.03019	0.00164848	-1.21485	0.000110304	protein_coding	consensus_48	462266	464068	+	uncharacterized protein GCG54_00004128	-	-
69011285	4.69201	0.00183266	2.24448	0.155418	-3.6413	0.000293686	-2.74277	0.00228763	protein_coding	consensus_48	464747	466688	-	General amino-acid permease GAP1	-	-
69011286	-0.578994	0.250682	-0.13903	0.695308	1.31447	0.0327398	1.96978	1.1804e-07	protein_coding	consensus_48	468626	471017	-	Mannosyl-oligosaccharide 1 2-alpha-mannosidase	PF01532.21	Glycosyl hydrolase family 47
69011290	1.02144	0.0169729	0.390324	0.291176	1.71388	0.000630369	1.78165	2.08181e-08	protein_coding	consensus_48	477304	483773	+	E3 ubiquitin-protein ligase ubr1	-	-
69011295	-1.16272	7.986e-05	-0.115864	0.62457	2.36567	4.02012e-06	2.5789	2.0494e-12	pseudogene	consensus_48	491712	493362	-	-	-	-
69011299	1.41115	0.0728469	0.339918	0.570398	2.49407	0.00345392	1.7152	0.00701163	protein_coding	consensus_48	511803	513460	+	uncharacterized protein GCG54_00004143	-	-
69011303	3.66156	0.0397693	-	-	-2.78584	0.0337341	-9.16574	1.38757e-05	protein_coding	consensus_48	526475	528451	-	uncharacterized protein GCG54_00004147	-	-
69011310	0.215146	0.831443	-1.47828	0.111248	-2.26858	0.0123194	-2.38913	1.24562e-08	protein_coding	consensus_48	555211	555745	-	uncharacterized protein GCG54_00004154	-	-
69011333	4.43978	0.00283794	-	-	-1.34034	0.0312354	-7.03996	5.01626e-21	protein_coding	consensus_48	670851	672606	-	uncharacterized protein GCG54_00004177	-	-
69011336	0.377992	0.735318	0.949355	0.243618	2.50689	0.00807719	2.52432	0.000266647	protein_coding	consensus_48	693500	695037	-	Velvet complex subunit 2	-	-
69011337	-1.0415	0.297675	0.267464	0.695275	-1.92973	0.00730413	-2.36586	0.000111401	protein_coding	consensus_48	701923	702431	+	uncharacterized protein GCG54_00004181	-	-
69011340	0.560179	0.318241	-1.42316	0.0144989	-1.13372	0.042102	-1.45437	0.000182973	protein_coding	consensus_48	710437	713536	+	putative transcriptional regulatory protein	PF00172.19	Fungal Zn(2)-Cys(6) binuclear cluster domain
69011342	3.46897	0.057551	-	-	-2.62333	0.00294868	-4.5231	4.31579e-14	protein_coding	consensus_48	742644	744508	+	Baeyer-Villiger monooxygenase	-	-
69011348	-0.755609	5.49398e-05	0.357401	0.0219099	1.09392	0.000129161	2.17767	1.53405e-69	protein_coding	consensus_48	775324	777530	+	putative UTP--glucose-1-phosphate uridylyltransferase	-	-
69011350	-0.611413	0.135063	0.964358	0.000803647	2.01391	1.73425e-05	2.82755	2.48885e-14	protein_coding	consensus_48	779307	783404	-	Aminopeptidase 2	PF17900.2	Peptidase M1 N-terminal domain
69011351	-0.592284	0.000286801	0.510313	8.01959e-05	1.08132	2.78701e-05	2.09165	4.50156e-42	protein_coding	consensus_48	786523	788047	+	Enolase	PF03952.17	Enolase, N-terminal domain
69011355	-0.52405	0.389533	0.694605	0.0652545	1.21461	0.0165211	0.977937	0.00217348	protein_coding	consensus_48	798445	801518	-	Tyrosinase	PF00264.21	Common central domain of tyrosinase
69011363	-0.170919	0.847648	0.576708	0.398709	3.41453	0.000877006	3.36669	9.27578e-05	protein_coding	consensus_48	825749	826226	+	Ubiquitin-like protein 1	PF00240.24	Ubiquitin family
69011370	4.2538	0.00631355	2.64135	0.0629772	4.48847	0.00391451	3.8686	0.00206127	protein_coding	consensus_48	841564	842443	+	uncharacterized protein GCG54_00004214	PF01138.22	3' exoribonuclease family, domain 1
69011374	2.27781	0.0952041	2.5699	0.0165064	3.99493	0.00521757	4.19947	0.000526257	protein_coding	consensus_48	857194	858094	-	26S proteasome non-ATPase regulatory subunit 9	PF18265.2	Nas2 N_terminal domain
69011375	3.80467	0.00645031	3.27106	0.00791315	-1.2672	0.0175081	-1.49646	1.90105e-08	protein_coding	consensus_48	858763	860008	+	Serine/arginine repetitive matrix protein 1	-	-
69011388	2.08824	0.146103	2.34861	0.0335151	-2.86722	0.0010047	-1.36965	0.027806	protein_coding	consensus_48	898665	899313	+	uncharacterized protein GCG54_00004233	-	-
69011389	-0.868765	0.0803205	-0.953272	0.00105636	1.91971	0.00270284	1.74171	0.000608207	protein_coding	consensus_48	899435	902670	-	Ribosome biogenesis protein NOC1	-	-
69011393	-1.54929	7.86975e-05	-0.527151	0.106839	1.29483	0.000382828	1.55419	1.34294e-11	protein_coding	consensus_48	907340	908874	+	Dihydrolipoyllysine-residue succinyltransferase	PF00364.23	Biotin-requiring enzyme
69019166	1.27626	0.436535	0.634202	0.664441	1.92427	0.0422362	-0.670466	0.455445	protein_coding	consensus_49	2752	4535	-	N amino acid transport system protein	-	-
69019172	-0.911038	0.541327	-1.57394	0.0586085	4.09217	0.0135435	3.22644	0.0113967	protein_coding	consensus_49	17230	18923	+	Acriflavine sensitivity control protein acr-2	PF00172.19	Fungal Zn(2)-Cys(6) binuclear cluster domain
69019179	3.09533	0.018841	1.55317	0.166657	-1.8769	0.00705115	-2.0161	1.90411e-05	protein_coding	consensus_49	62385	64496	+	Meiotically up-regulated protein 80	-	-
69019187	-0.820075	0.109539	-0.489444	0.255849	1.24165	0.0201467	0.742689	0.0321037	protein_coding	consensus_49	94246	96371	-	NADH dehydrogenase (ubiquinone) complex I assembly factor 6	PF00494.20	Squalene/phytoene synthase
69019196	6.98591	2.0145e-08	2.27146	0.121034	-1.42523	0.0033116	-6.75481	2.30193e-33	protein_coding	consensus_49	126172	145972	+	Non-reducing polyketide synthase terA	-	-
69019197	3.19046	0.0962097	-	-	-3.39044	0.00133416	-6.43026	3.19885e-16	protein_coding	consensus_49	133326	134738	-	O-methyltransferase bik3	PF00891.19	O-methyltransferase domain
69019205	-	-	-	-	-3.32203	0.0117345	-9.10562	2.63946e-08	protein_coding	consensus_49	164740	165910	+	Zinc-type alcohol dehydrogenase-like protein	PF08240.13	Alcohol dehydrogenase GroES-like domain
69019206	0.0287595	0.982697	0.633354	0.503821	4.56187	0.00299137	4.97839	7.14701e-05	protein_coding	consensus_49	167749	169005	+	putative endopolygalacturonase D	PF00295.18	Glycosyl hydrolases family 28
69019209	-	-	-	-	-3.56293	0.0404605	-5.64782	4.0025e-06	pseudogene	consensus_49	171954	174083	+	-	-	-
69019245	-	-	-	-	-3.90693	0.00923507	-5.81774	1.52344e-08	protein_coding	consensus_49	285606	286618	+	putative oxidoreductase	PF00106.26	short chain dehydrogenase
69019248	0.597315	0.525487	0.0808919	0.894881	1.91184	0.0424173	1.1407	0.104284	protein_coding	consensus_49	293383	293836	-	putative U6 snRNA-associated Sm-like protein LSm3	PF01423.23	LSM domain
69019261	-	-	-	-	-3.51338	0.0295734	-5.28302	1.81701e-07	protein_coding	consensus_49	338328	339578	+	uncharacterized protein GCG54_00012138	-	-
69019263	4.16407	0.00970522	-	-	-2.14829	0.0390914	-5.5836	5.202e-05	protein_coding	consensus_49	344582	346003	+	uncharacterized protein GCG54_00012140	-	-
69019276	-0.706888	0.463056	-1.31833	0.0252464	3.7686	0.0320717	4.51182	0.00030239	protein_coding	consensus_49	383129	385000	+	FAD-dependent monooxygenase DEP4	-	-
69019277	-	-	-	-	-2.56612	0.0485029	-2.43208	0.00101319	protein_coding	consensus_49	385158	386163	-	uncharacterized protein GCG54_00012154	PF00722.22	Glycosyl hydrolases family 16
69019279	-	-	-	-	-6.22139	8.08958e-05	-9.20661	6.48084e-12	pseudogene	consensus_49	388947	394556	-	-	-	-
69019289	0.512242	0.355253	0.284884	0.452078	-1.11884	0.0214457	-0.0119709	0.960061	protein_coding	consensus_49	440784	443204	-	uncharacterized protein GCG54_00012166	-	-
69019297	4.2061	0.0137656	-	-	-2.30534	0.0150288	-6.04713	2.64605e-13	protein_coding	consensus_49	492216	493773	+	Glucose/mannose transporter GlcP	-	-
69019316	-0.243737	0.0967011	0.458179	0.0952489	1.71529	6.03052e-07	0.980903	0.000304849	protein_coding	consensus_49	576984	580323	-	DnaJ protein-like xdj1	PF00226.32	DnaJ domain
69019320	1.78583	0.352003	0.353009	0.771395	3.9227	0.0206338	3.08198	0.0193047	protein_coding	consensus_49	595590	596501	+	54S ribosomal protein L23	-	-
69019323	-0.0243862	0.955796	0.724674	0.0145361	1.26159	0.00819902	0.793249	0.00874798	protein_coding	consensus_49	606237	611662	+	ATP-dependent RNA helicase DBP2	-	-
69019325	-1.15338	0.00212813	-1.70452	1.26976e-10	2.57968	0.000195427	2.00654	0.000147165	protein_coding	consensus_49	621305	623004	-	C2H2 finger domain transcription factor CON7	-	-
69019326	-1.00233	0.000208007	0.343785	0.273545	1.52381	6.53252e-06	1.89601	1.58941e-10	protein_coding	consensus_49	652114	652927	-	40S ribosomal protein S16	-	-
69019333	2.95268	0.0435915	1.61365	0.141326	2.07901	0.0123146	0.760567	0.184317	protein_coding	consensus_49	667067	669721	+	Repressible alkaline phosphatase	PF00245.21	Alkaline phosphatase
69019334	3.50286	0.0167406	1.92673	0.14069	-1.8397	0.0110112	-1.83463	1.67271e-06	protein_coding	consensus_49	673148	673771	-	uncharacterized protein GCG54_00012212	PF03101.16	FAR1 DNA-binding domain
69019344	-0.972602	0.103605	-2.02409	1.43446e-05	-1.5237	0.00852103	-4.23478	1.65136e-23	protein_coding	consensus_49	711615	713791	+	Dehydrogenase xptC	PF00732.20	GMC oxidoreductase
69019375	-0.18028	0.685211	0.704178	0.0989887	1.23978	0.00707241	2.17197	3.16878e-07	pseudogene	consensus_49	814843	815597	+	-	-	-
69010768	-	-	-	-	-3.33763	0.0191128	-6.47362	3.34364e-07	protein_coding	consensus_5	15187	21339	-	Chitotriosidase-1	PF00704.29	Glycosyl hydrolases family 18
69010778	-	-	2.88555	0.0327693	-2.24551	1.49772e-05	-2.95871	7.27993e-21	protein_coding	consensus_5	44525	46492	-	Alpha-amylase, partial	PF00128.25	Alpha amylase, catalytic domain
69010802	1.88649	0.0535106	0.742247	0.338878	-1.54112	0.0480347	-3.06283	0.000124358	protein_coding	consensus_5	160859	162319	+	Adenine deaminase	PF00962.23	Adenosine/AMP deaminase
69010803	-0.0328598	0.955336	-1.21066	0.0107501	-2.39157	1.18399e-05	-3.26522	3.38484e-07	protein_coding	consensus_5	166222	168467	-	uncharacterized protein GCG54_00003645	PF07859.14	alpha/beta hydrolase fold
69010810	2.36956	0.0119698	0.120762	0.887728	-2.17522	0.00402125	-2.07289	2.21521e-06	protein_coding	consensus_5	206959	213060	-	Regulator of drug sensitivity 2	-	-
69010811	0.00078771	0.99922	0.310094	0.57457	-1.30047	0.00575033	-1.41967	0.0033963	protein_coding	consensus_5	215360	219571	-	Xanthine dehydrogenase	PF00111.28	2Fe-2S iron-sulfur cluster binding domain
69010826	-	-	-	-	-2.4498	0.0499123	-4.50316	7.29285e-07	protein_coding	consensus_5	269006	273776	+	putative sterigmatocystin biosynthesis monooxygenase stcW	-	-
69010854	0.499459	0.530015	0.022263	0.971884	-1.91518	0.0287395	-1.20348	0.00654266	protein_coding	consensus_5	362652	363998	-	Glycerol uptake/efflux facilitator protein	-	-
69010857	-0.114768	0.886029	0.474271	0.35756	-1.41496	0.00502378	-1.18751	1.41465e-06	protein_coding	consensus_5	371152	373619	+	uncharacterized protein GCG54_00003699	PF00172.19	Fungal Zn(2)-Cys(6) binuclear cluster domain
69007654	-	-	-	-	-3.75545	0.00225462	-5.82839	2.44814e-11	protein_coding	consensus_50	29637	32522	-	putative transcriptional regulatory protein	PF00172.19	Fungal Zn(2)-Cys(6) binuclear cluster domain
69007686	-	-	-	-	-5.84649	0.00273741	-2.93904	0.00477546	protein_coding	consensus_50	116930	118337	+	L-arabinitol 4-dehydrogenase	PF08240.13	Alcohol dehydrogenase GroES-like domain
69007696	2.3336	0.014123	-2.8306	0.00758152	-3.05015	5.98901e-07	-5.68369	1.0099e-34	protein_coding	consensus_50	146645	150370	-	Psi-producing oxygenase A	PF03098.16	Animal haem peroxidase
69007701	3.67388	0.0300803	-	-	-4.01384	0.00131657	-3.1349	0.000444495	protein_coding	consensus_50	162901	164902	-	uncharacterized protein GCG54_00000529	-	-
69007734	2.84548	0.0110475	-6.52364	0.00177885	-2.05612	0.0165183	-10.0416	3.57717e-15	protein_coding	consensus_50	265018	266619	+	Liver carboxylesterase 2	PF00135.29	Carboxylesterase family
69007740	-	-	3.74258	0.00378369	4.39953	0.00523855	4.65405	0.000175384	protein_coding	consensus_50	283985	285527	-	uncharacterized protein GCG54_00000568	PF13489.7	Methyltransferase domain
69007743	-	-	-	-	-5.65477	0.00423929	-5.74304	6.10591e-06	protein_coding	consensus_50	294672	296455	-	Cytochrome P450 monooxygenase patI	PF00067.23	Cytochrome P450
69007750	-1.09221	0.171621	-2.70392	6.46956e-06	4.63626	0.00228503	3.64058	0.00414587	protein_coding	consensus_50	309364	311325	-	uncharacterized protein GCG54_00000578	-	-
69007758	0.850493	0.231735	0.27493	0.588012	2.16719	0.0066317	2.83851	3.73824e-07	protein_coding	consensus_50	336569	338958	-	putative dipeptidyl peptidase 4	-	-
69007759	3.94563	0.0130543	-	-	-2.61483	0.0448581	-3.61603	2.588e-09	protein_coding	consensus_50	343155	344186	+	uncharacterized protein GCG54_00000587	PF00069.26	Protein kinase domain
69007782	-	-	-	-	-4.52454	0.00282914	-7.73981	9.32876e-08	protein_coding	consensus_50	404069	405810	+	putative quinate permease	-	-
69007784	3.98846	0.0117736	3.86774	0.00648154	3.68157	0.0381561	4.97765	4.86311e-05	protein_coding	consensus_50	410197	411708	+	FAD-dependent monooxygenase OpS4	-	-
69007787	3.82501	0.0389381	2.86962	0.0317945	4.2795	0.0149343	4.30727	0.000657055	protein_coding	consensus_50	417825	419842	-	Phenol hydroxylase	-	-
69007797	-	-	0.396667	0.780754	-3.27746	0.0195252	-1.88578	0.0310465	protein_coding	consensus_50	441558	448590	+	D-threonine aldolase	PF01168.21	Alanine racemase, N-terminal domain
69007801	-0.732393	0.403674	-3.18669	5.09065e-06	3.89667	0.0300044	2.54083	0.0531742	protein_coding	consensus_50	456633	457903	-	Mitochondrial inner membrane magnesium transporter mrs2	-	-
69007806	2.84951	0.0676355	-	-	-4.27251	0.000284743	-3.03981	0.000607552	protein_coding	consensus_50	469533	470255	+	uncharacterized protein GCG54_00000634	-	-
69007807	-0.575383	0.000302101	0.806564	0.0249467	1.44719	7.37529e-05	1.72143	7.43721e-07	protein_coding	consensus_50	470446	471693	-	Nucleoside diphosphate kinase	PF00334.20	Nucleoside diphosphate kinase
69007808	0.306729	0.496304	1.02026	0.00197915	1.31919	0.00347224	2.43318	3.35563e-17	protein_coding	consensus_50	472722	475930	+	Glucosidase 2 subunit alpha	PF13802.7	Galactose mutarotase-like
69007827	-	-	-	-	-2.1489	0.0347846	-8.12723	7.11877e-10	protein_coding	consensus_50	544207	546035	+	Cytochrome P450 monooxygenase psoD, partial	PF00067.23	Cytochrome P450
69007837	-0.173013	0.823	-1.13138	0.0622548	2.40694	0.047336	1.92772	0.0310973	protein_coding	consensus_50	564825	566464	-	Ceramide glucosyltransferase	PF13641.7	Glycosyltransferase like family 2
69007852	4.7539	0.00104436	2.0297	0.15675	4.1283	0.00387219	1.50771	0.260653	protein_coding	consensus_50	610232	616386	+	uncharacterized protein GCG54_00000680	-	-
69007854	-2.85658	0.000184305	-5.72685	3.80382e-14	3.66576	0.0384787	0.969452	0.588563	protein_coding	consensus_50	619625	620620	+	uncharacterized protein GCG54_00000682	-	-
69007864	0.313872	0.734931	-0.463975	0.454691	-1.23319	0.00620583	-3.27168	1.48572e-11	protein_coding	consensus_50	645129	645606	-	uncharacterized protein GCG54_00000692	-	-
69007870	4.58407	0.00218096	2.96897	0.0225388	-1.6403	0.0309568	-2.39623	8.16374e-08	protein_coding	consensus_50	666114	667229	-	uncharacterized protein GCG54_00000698	-	-
69007872	3.78333	0.00847224	0.710274	0.645015	4.36306	0.00569596	2.51861	0.087615	protein_coding	consensus_50	671844	673868	+	Heterokaryon incompatibility protein 6	-	-
69007874	-1.19059	0.0247998	-0.216708	0.48817	2.25314	0.00425076	2.90413	3.11131e-07	protein_coding	consensus_50	683991	686550	-	Endothelin-converting enzyme-like	-	-
69007882	0.559905	0.533122	-1.78043	0.0117101	3.95802	0.00860081	2.95788	0.0291936	protein_coding	consensus_50	703471	704982	-	Berberine bridge enzyme-like 6	PF01565.24	FAD binding domain
69007909	-	-	3.84211	0.00244804	3.24495	0.0370735	1.41509	0.241967	protein_coding	consensus_50	785048	786772	+	uncharacterized protein GCG54_00000737	-	-
69007913	0.280021	0.844687	-1.37415	0.145772	4.06968	0.0209119	0.732504	0.66536	protein_coding	consensus_50	796090	798206	+	uncharacterized protein GCG54_00000741	-	-
69007916	0.655146	0.359856	1.76865	4.45608e-05	1.99364	0.0020653	2.30085	3.90264e-09	protein_coding	consensus_50	809672	810668	-	Protein GstA	PF13417.7	Glutathione S-transferase, N-terminal domain
69007920	1.15618	0.239024	0.206679	0.779909	4.052	0.0148109	4.18025	0.000607138	protein_coding	consensus_50	822547	823272	-	Alpha-acetolactate decarboxylase	PF03306.14	Alpha-acetolactate decarboxylase
69007931	3.3659	0.0205115	-	-	4.0318	0.0164502	-	-	protein_coding	consensus_50	863229	864295	+	uncharacterized protein GCG54_00000759	-	-
69007938	-0.539865	0.201588	0.328314	0.395012	1.41526	0.00227469	1.97432	1.30948e-10	protein_coding	consensus_50	894267	895942	+	Protein transport protein SEC61 subunit alpha	PF10559.10	Plug domain of Sec61p
69007946	2.23482	0.0273373	0.950968	0.248822	-1.72946	0.0433374	-1.04533	0.00477915	protein_coding	consensus_50	966861	968841	+	uncharacterized protein GCG54_00000775	-	-
69007947	-0.335836	0.518043	0.981909	0.00125349	1.98963	4.7193e-06	2.42435	2.77968e-18	protein_coding	consensus_50	971263	974453	-	Importin alpha re-exporter	-	-
69007957	2.00519	0.0271018	0.917582	0.215171	-1.62775	0.0400853	-0.112091	0.763921	protein_coding	consensus_50	1010056	1011903	-	Protein farnesyltransferase/geranylgeranyltransferase type-1 subunit alpha	-	-
69007960	-0.516438	0.0169301	0.404344	0.193683	1.93394	7.06001e-06	0.808987	0.0429867	protein_coding	consensus_50	1019424	1020047	-	60S ribosomal protein L38	-	-
69007965	3.4199	0.0182302	4.37609	0.000854734	-2.227	8.91893e-06	-1.46181	4.29208e-08	protein_coding	consensus_50	1026390	1029222	-	putative beta-glucosidase F	PF00933.22	Glycosyl hydrolase family 3 N terminal domain
69007966	1.1478	0.16325	0.126634	0.822116	-2.82311	0.000239409	-1.67362	2.24815e-06	protein_coding	consensus_50	1033297	1034439	+	Lipase	-	-
69007967	1.45567	0.122805	0.739523	0.32934	-1.2828	0.0118844	-1.63577	5.31615e-10	protein_coding	consensus_50	1035423	1038845	-	DNA repair protein RAD16	-	-
69007977	-0.25522	0.495226	-0.789801	0.0144101	1.07278	0.0150849	0.566639	0.0732062	protein_coding	consensus_50	1108862	1112180	-	uncharacterized protein GCG54_00000806	-	-
69007979	-0.354243	0.525322	-0.537186	0.218903	1.52425	0.0442151	1.49001	0.0247644	protein_coding	consensus_50	1118998	1120371	-	Ornithine decarboxylase	PF02784.17	Pyridoxal-dependent decarboxylase, pyridoxal binding domain
69007981	-0.356564	0.680198	-0.354669	0.482667	-1.2721	0.0307765	-0.314916	0.353055	protein_coding	consensus_50	1128184	1130130	+	uncharacterized protein GCG54_00000810	-	-
69007998	0.0243177	0.962142	-1.42655	0.000541369	-2.12815	0.00920333	-0.41645	0.246005	protein_coding	consensus_50	1172899	1174142	-	Eukaryotic translation initiation factor 4E type 2	PF01652.19	Eukaryotic initiation factor 4E
69008000	-	-	-	-	-3.52281	0.0395837	-5.03416	2.91747e-05	protein_coding	consensus_50	1178727	1179329	+	uncharacterized protein GCG54_00000829	-	-
69008013	4.31249	0.0020679	2.06971	0.108311	-1.74829	0.00317442	-2.09566	4.15703e-10	protein_coding	consensus_50	1238873	1240913	-	uncharacterized protein GCG54_00000842	PF14200.7	Ricin-type beta-trefoil lectin domain-like
69008017	0.570141	0.482508	-2.90411	2.18374e-05	-2.09335	0.00201075	-2.75206	6.05433e-07	protein_coding	consensus_50	1251989	1253905	-	Large neutral amino acids transporter small subunit 1	-	-
69008032	0.717005	0.321937	-0.540775	0.306248	3.55819	0.00515518	4.11526	5.23737e-05	protein_coding	consensus_50	1306830	1307870	-	Porphobilinogen deaminase	PF01379.21	Porphobilinogen deaminase, dipyromethane cofactor binding domain
69008036	-0.573115	0.0522265	0.269833	0.167301	1.05215	0.00231639	1.40926	6.34408e-13	protein_coding	consensus_50	1315946	1318284	-	Vacuolar protein sorting-associated protein 1	PF00350.24	Dynamin family
69008037	0.271174	0.635644	-0.349043	0.337762	1.92128	0.0069583	2.38204	6.95353e-07	protein_coding	consensus_50	1320900	1323379	+	putative WD repeat-containing protein, partial	-	-
69008038	-	-	-	-	-3.38038	0.00334015	-6.4569	4.11567e-09	protein_coding	consensus_50	1324441	1325696	+	uncharacterized protein GCG54_00000867	-	-
69008043	-0.44672	0.352271	-0.540383	0.142172	-1.21626	0.00578765	-1.59021	8.76833e-08	protein_coding	consensus_50	1335482	1339327	+	Gramicidin S synthase 2	-	-
69008063	-1.38666	0.000263125	-0.387085	0.176096	1.65992	0.000889136	1.53614	2.18805e-06	protein_coding	consensus_50	1388855	1390416	-	3-hydroxyisobutyryl-CoA hydrolase	PF16113.6	Enoyl-CoA hydratase/isomerase
69008064	-1.59228	0.171985	-1.57634	0.0420615	3.68486	0.00707355	2.22121	0.0568651	protein_coding	consensus_50	1390918	1391491	+	Small nuclear ribonucleoprotein Sm D2	PF01423.23	LSM domain
69008065	4.71673	0.000324881	3.87678	0.00154049	-1.4052	0.0135045	-0.947479	0.0752693	protein_coding	consensus_50	1391983	1394662	-	Dihydroxyacetone kinase 1	-	-
69008068	-0.405262	0.223703	0.473821	0.0807542	1.29324	0.000338031	2.31794	2.94063e-44	protein_coding	consensus_50	1409726	1411167	+	60S ribosomal protein L4-A, partial	-	-
69008074	-	-	-	-	-3.34079	0.0457999	-6.23536	4.46162e-06	protein_coding	consensus_50	1443547	1444830	-	FAD-dependent monooxygenase terC	-	-
69008075	-0.73109	0.230418	-2.95817	1.47813e-06	-2.32518	0.00123346	-2.82705	6.67591e-10	protein_coding	consensus_50	1448465	1449498	-	uncharacterized protein GCG54_00000904	PF13668.7	Ferritin-like domain
69008077	2.64354	0.0383005	2.39815	0.0458264	2.22755	0.0299081	2.43775	0.00201151	protein_coding	consensus_50	1462240	1463909	+	Nucleoporin GLE1	-	-
69014968	-2.50022	0.0839728	-0.316602	0.750583	-1.74141	0.0256578	-1.52045	0.000151556	protein_coding	consensus_51	14954	15890	+	uncharacterized protein GCG54_00007825	-	-
69014969	-0.746345	0.17874	-1.77863	8.79114e-06	1.81839	0.0267201	0.718839	0.205428	protein_coding	consensus_51	15994	16908	-	Pre-mRNA-splicing factor SYF2	PF08231.13	SYF2 splicing factor
69014979	-0.54963	0.0382598	-0.601713	0.00127938	1.92994	0.00058001	1.72007	0.00660881	protein_coding	consensus_51	59342	66433	-	putative helicase mot1	-	-
69014980	-0.484085	0.182706	-0.143419	0.559037	1.13784	0.0020457	0.802188	0.000190182	protein_coding	consensus_51	71176	74888	+	Chromosome segregation protein sudA	PF02463.20	RecF/RecN/SMC N terminal domain
69014989	1.034	0.0556957	0.733552	0.0672578	-1.12122	0.00254116	-0.509232	0.00193616	protein_coding	consensus_51	136179	140971	-	Bud site selection protein BUD4	PF08174.12	Cell division protein anillin
69014997	4.42009	0.0115277	-	-	-2.37784	0.0235459	-5.20833	3.63342e-06	protein_coding	consensus_51	183827	184797	+	Carbonic anhydrase, partial	PF00194.22	Eukaryotic-type carbonic anhydrase
69015009	0.599805	0.232225	-0.423931	0.306784	1.41853	0.036075	1.11614	0.0109941	pseudogene	consensus_51	210941	212940	-	-	-	-
69015010	-0.419018	0.677974	0.386968	0.552364	2.62529	0.0162385	2.46602	0.00169974	protein_coding	consensus_51	213495	213940	+	Dolichol phosphate-mannose biosynthesis regulatory protein	-	-
69015011	0.0268605	0.954752	-0.964884	0.00527829	-1.40711	0.00704736	-1.14965	0.00243218	protein_coding	consensus_51	214363	217848	-	uncharacterized protein GCG54_00007868	-	-
69015012	3.93806	0.0171206	-	-	-3.61491	1.69107e-05	-5.88098	1.90592e-18	protein_coding	consensus_51	221261	221814	-	uncharacterized protein GCG54_00007869	-	-
69015028	0.876999	0.363298	1.19788	0.0619183	-1.27749	0.0460244	-0.37557	0.34794	protein_coding	consensus_51	266519	267716	+	4-nitrophenylphosphatase	PF13344.7	Haloacid dehalogenase-like hydrolase
69015040	2.30334	0.0163454	1.53241	0.0531931	-2.20667	0.00569046	-0.331375	0.622472	protein_coding	consensus_51	318224	319909	-	uncharacterized protein GCG54_00007898	-	-
69015043	0.569118	0.70585	-2.72065	0.068014	-4.12423	1.71835e-05	-7.19467	3.46353e-12	protein_coding	consensus_51	332670	334440	-	Vacuolar membrane amino acid uptake transporter fnx2	-	-
69015045	3.89158	0.0151379	-	-	-1.72817	0.0332641	-4.25667	3.17972e-14	protein_coding	consensus_51	342097	343968	+	uncharacterized protein GCG54_00007903	-	-
69015059	1.73418	0.000883404	0.314052	0.526929	1.23452	0.0191426	0.666744	0.0646952	protein_coding	consensus_51	396224	399992	-	uncharacterized protein GCG54_00007917	-	-
69015477	1.67311	0.24345	0.0949511	0.958965	-2.87295	0.00891174	-2.42022	2.83059e-06	protein_coding	consensus_52	6368	7176	-	DNA replication complex GINS protein PSF2	-	-
69015509	-	-	-	-	-4.78893	0.00510487	-8.71023	6.51847e-08	protein_coding	consensus_52	109474	110499	-	uncharacterized protein GCG54_00008368	-	-
69015513	-	-	3.12874	0.0162834	3.94481	0.000159208	-2.92758	0.107277	protein_coding	consensus_52	119884	121143	+	putative alpha-ketoglutarate-dependent sulfonate dioxygenase	PF02668.17	Taurine catabolism dioxygenase TauD, TfdA family
69015515	2.07393	0.0372822	-0.349617	0.725597	4.52213	0.00365879	3.38101	0.00727323	protein_coding	consensus_52	124825	127753	-	Uncharacterized UPF0442 protein C7D4.12c	-	-
69015562	5.19603	0.000178796	-	-	-1.48699	0.0331284	-4.59582	4.15308e-18	protein_coding	consensus_52	317992	319906	+	putative sterigmatocystin biosynthesis P450 monooxygenase	PF00067.23	Cytochrome P450
69015564	-	-	-	-	-2.65203	0.0289759	-5.55514	6.04152e-08	protein_coding	consensus_52	325694	327622	+	uncharacterized protein GCG54_00008423	PF00172.19	Fungal Zn(2)-Cys(6) binuclear cluster domain
69015574	3.94024	0.0133536	1.89408	0.18542	-2.08606	0.0017962	-1.4127	0.0307342	protein_coding	consensus_52	373211	373939	+	uncharacterized protein GCG54_00008433	-	-
69015581	1.35923	0.352679	0.667311	0.558466	-1.63497	0.0307825	-1.68287	0.00025121	protein_coding	consensus_52	396858	399818	-	Xylanolytic transcriptional activator xlnR-like	PF00172.19	Fungal Zn(2)-Cys(6) binuclear cluster domain
69015594	1.0288	0.357506	-2.74207	0.00253629	-2.46497	0.0232681	-4.56283	3.94583e-08	protein_coding	consensus_52	455840	457711	-	H/ACA ribonucleoprotein complex non-core subunit NAF1	PF04410.15	Gar1/Naf1 RNA binding region
69015598	2.03837	0.0246051	-0.782648	0.272975	-2.23874	0.000176582	-3.38125	4.1282e-20	protein_coding	consensus_52	476523	478131	+	Protein TOS4	-	-
69015625	2.29903	0.0963462	0.0126686	0.991446	-4.23958	0.000767189	-2.27626	0.000313378	protein_coding	consensus_52	566664	567759	+	uncharacterized protein GCG54_00008484	-	-
69015626	-	-	-	-	3.89629	0.0227588	0.524507	0.776578	protein_coding	consensus_52	568034	572181	-	uncharacterized protein GCG54_00008485	PF00293.29	NUDIX domain
69015637	-	-	-	-	-4.59077	0.0149787	-3.60158	5.15987e-05	protein_coding	consensus_52	599893	602717	-	Sterol 3-beta-glucosyltransferase UGT80A2	-	-
69015644	0.512978	0.667432	0.786115	0.332696	2.88214	0.0424871	2.587	0.0137458	protein_coding	consensus_52	618171	618890	+	uncharacterized protein GCG54_00008503	-	-
69015645	-0.513279	0.0606766	0.3317	0.0711164	1.26163	0.00066741	1.32031	1.78115e-08	protein_coding	consensus_52	619604	624815	+	Cytochrome b-c1 complex subunit Rieske	PF10433.10	Mono-functional DNA-alkylating methyl methanesulfonate N-term
69015651	-0.361164	0.38838	-0.0175957	0.949129	2.2406	9.07192e-05	2.40307	9.46809e-10	protein_coding	consensus_52	636675	638508	-	T-complex protein 1 subunit alpha	-	-
69015663	1.4719	0.0430015	1.74426	0.0466672	-2.56178	9.94939e-05	-1.13171	0.211794	protein_coding	consensus_52	672454	674185	-	uncharacterized protein GCG54_00008522	-	-
69011675	0.279365	0.682018	-0.307991	0.656572	1.20214	0.0251811	1.24481	0.000107598	protein_coding	consensus_54	33791	35774	-	Cohesin subunit rad21	-	-
69011677	0.294227	0.415562	0.815202	0.0339065	2.51572	0.000188533	1.9773	0.0111305	protein_coding	consensus_54	49119	49843	-	putative coatomer subunit zeta	PF01217.21	Clathrin adaptor complex small chain
69011689	-0.921876	0.0238801	-0.000658781	0.998086	1.10772	0.0484861	1.48951	0.00840144	protein_coding	consensus_54	86245	87091	+	Proliferating cell nuclear antigen	PF00705.19	Proliferating cell nuclear antigen, N-terminal domain
69011704	-1.31089	2.69825e-05	-0.527916	0.0315764	1.72307	0.000262769	1.79266	2.0908e-05	protein_coding	consensus_54	136223	138352	+	putative succinate dehydrogenase [ubiquinone] flavoprotein subunit	-	-
69011707	1.09482	0.426996	-0.403115	0.704545	-2.0983	0.0271887	-2.03056	0.000218649	pseudogene	consensus_54	144988	146405	+	-	-	-
69011710	2.19017	0.00712187	1.31296	0.0469293	3.52256	0.00539104	3.59526	0.0004481	protein_coding	consensus_54	156722	158302	+	Serine/threonine-protein kinase psk1	PF00069.26	Protein kinase domain
69011720	-0.758965	0.154858	-0.979987	0.0024502	1.41341	0.0453248	1.85265	0.000217476	protein_coding	consensus_54	191049	192368	+	Ran GTPase-activating protein 1	-	-
69011732	4.4371	0.00299274	2.79961	0.033814	-2.40473	0.0276061	-2.24117	0.0210855	protein_coding	consensus_54	226275	227444	-	RNA-binding protein 42	PF00076.23	RNA recognition motif. (a.k.a. RRM, RBD, or RNP domain)
69011733	3.70222	0.0301076	-	-	4.0604	0.015835	1.73355	0.235505	protein_coding	consensus_54	229466	229798	-	uncharacterized protein GCG54_00004579, partial	-	-
69011741	4.16352	0.00375982	1.72606	0.201385	4.25758	0.00780641	4.08893	0.00118679	protein_coding	consensus_54	251123	253485	-	pH-response regulator protein palF/RIM8	PF00339.30	Arrestin (or S-antigen), N-terminal domain
69011742	0.512548	0.468155	-0.571561	0.273448	2.87363	0.000842427	2.2306	0.00191391	protein_coding	consensus_54	256594	258464	-	Cell division control protein 18	PF13401.7	AAA domain
69011757	-0.190384	0.59206	0.2411	0.288605	1.01126	0.00289219	1.35506	1.0547e-09	protein_coding	consensus_54	311573	313156	+	Dolichyl-diphosphooligosaccharide--protein glycosyltransferase subunit 1	-	-
69011758	-	-	-	-	-4.88927	0.0023943	-4.73409	5.3457e-09	protein_coding	consensus_54	316645	317731	+	Sphingolipid long chain base-responsive protein LSP1	-	-
69011763	0.811578	0.083998	0.286006	0.468185	1.21256	0.0145786	1.10974	0.00110559	protein_coding	consensus_54	351384	356322	+	putative cation exchanger C3A12.06c	-	-
69011766	1.08072	0.267177	0.530187	0.455087	-1.5024	0.0154883	-1.15666	0.000188866	protein_coding	consensus_54	389997	391577	+	uncharacterized protein GCG54_00004613	-	-
69011768	-0.882725	0.000580883	-0.594679	0.000983751	1.12728	0.00287483	1.35272	0.000185537	protein_coding	consensus_54	398724	401248	+	Glutamine--fructose-6-phosphate aminotransferase [isomerizing]	PF13522.7	Glutamine amidotransferase domain
69011772	0.664053	0.425219	-0.95322	0.139492	2.76359	0.00878387	1.97905	0.00920261	protein_coding	consensus_54	407098	408318	+	Sterol-4-alpha-carboxylate 3-dehydrogenase decarboxylating	-	-
69011784	-0.934585	2.02338e-08	0.229513	0.12725	1.60606	6.40542e-07	1.5302	2.31751e-07	protein_coding	consensus_54	456035	457579	+	ATP-dependent RNA helicase eIF4A	PF00270.30	DEAD/DEAH box helicase
69011788	-0.795797	0.00166711	0.544731	0.0308234	1.32968	0.00015157	1.7465	4.08647e-07	protein_coding	consensus_54	470210	471392	+	60S acidic ribosomal protein P0	-	-
69011792	1.85131	0.0765237	0.671954	0.438387	1.89359	0.0450587	1.57745	0.0214766	protein_coding	consensus_54	484666	486055	-	Serine/threonine-protein kinase ENV7	PF00069.26	Protein kinase domain
69011794	1.19576	0.270464	1.2066	0.166328	1.32192	0.0363551	0.372961	0.432995	protein_coding	consensus_54	493159	494228	-	uncharacterized protein GCG54_00004641	-	-
69011795	-0.549926	0.156055	-0.83446	0.00937037	1.18691	0.0197375	0.281849	0.429418	protein_coding	consensus_54	494537	497312	+	putative nucleolar complex protein 14	-	-
69011796	-	-	2.00343	0.155993	-2.46411	0.0354003	-2.09094	0.00588793	protein_coding	consensus_54	498577	499593	+	G patch domain-containing protein 11	-	-
69011798	-0.328997	0.522178	-0.726135	0.107601	4.77982	0.000384551	4.05848	0.00150309	protein_coding	consensus_54	502621	503829	+	RNA 3'-terminal phosphate cyclase-like protein	PF01137.22	RNA 3'-terminal phosphate cyclase
69011811	-	-	2.05822	0.143564	4.20031	0.00938245	4.15951	0.000852131	protein_coding	consensus_54	539318	541102	+	Ubiquitin-conjugating enzyme E2 Z	PF00179.27	Ubiquitin-conjugating enzyme
69011816	-0.0836296	0.888586	-0.686945	0.179787	-1.40309	0.000888985	-0.549857	0.0481342	protein_coding	consensus_54	559233	561162	+	Oxysterol-binding protein-like protein OBPalpha	-	-
69011822	-1.181	0.253064	-0.215154	0.732206	3.03517	0.0129451	1.48275	0.134742	protein_coding	consensus_54	580689	581163	-	rRNA-processing protein CGR1	-	-
69011826	1.50558	0.23494	2.17033	0.0191161	1.90859	0.028752	0.93092	0.0824728	pseudogene	consensus_54	597300	599077	+	-	-	-
69011835	0.502049	0.74482	-0.426783	0.67006	-4.08697	2.25841e-05	-3.56278	3.33754e-16	protein_coding	consensus_54	625777	628284	-	Diphthine--ammonia ligase	-	-
69011839	0.548625	0.204486	0.430069	0.400668	1.74654	0.00149436	3.08007	0.000233143	protein_coding	consensus_54	663624	665790	+	Phenol hydroxylase	-	-
69011842	-0.67684	0.000782406	-0.244383	0.121629	1.50496	2.25471e-06	2.69418	1.3896e-27	protein_coding	consensus_54	671509	673568	-	Calnexin-like	-	-
69011849	-1.88031	1.18819e-06	-1.09916	2.90094e-05	1.89858	0.00786042	2.57653	1.42461e-10	protein_coding	consensus_54	688104	688962	-	uncharacterized protein GCG54_00004696	-	-
69011852	0.564687	0.404168	0.174386	0.79483	-1.27036	0.00963463	-0.503139	0.023115	protein_coding	consensus_54	699857	703586	+	uncharacterized protein GCG54_00004699	PF12937.8	F-box-like
69011854	2.30173	0.00161895	2.58276	5.48712e-06	1.6537	0.00148191	2.68165	2.26474e-09	protein_coding	consensus_54	711118	713379	-	Transcriptional regulatory protein pro1	PF00172.19	Fungal Zn(2)-Cys(6) binuclear cluster domain
69011867	1.02874	0.269579	0.381205	0.5562	2.28983	0.023207	2.1573	0.0056803	protein_coding	consensus_54	759561	764981	+	Pseudouridine-metabolizing bifunctional protein C1861.05	-	-
69011869	2.36694	0.0106508	1.23079	0.120712	-1.24946	0.0154226	-1.71709	0.00768378	protein_coding	consensus_54	771146	774769	+	uncharacterized protein GCG54_00004716	-	-
69011871	0.00175384	0.999111	-0.329558	0.746026	-3.233	0.00853799	-1.53596	0.00688698	protein_coding	consensus_54	777113	778397	+	putative lactate 2-monooxygenase	PF01070.19	FMN-dependent dehydrogenase
69011877	-0.0726453	0.857882	0.807727	0.0591312	1.92835	1.25248e-05	2.14325	3.11223e-07	protein_coding	consensus_54	789879	791175	-	Phospho-2-dehydro-3-deoxyheptonate aldolase phenylalanine-inhibited	PF00793.21	DAHP synthetase I family
69011882	-0.372548	0.269587	0.21317	0.3563	1.76077	1.63612e-05	1.96983	1.594e-15	protein_coding	consensus_54	805185	806848	+	Eukaryotic translation initiation factor 2 subunit gamma	PF00009.28	Elongation factor Tu GTP binding domain
69011883	0.248625	0.607738	-0.257242	0.574458	1.20525	0.0220715	1.27083	0.000157219	protein_coding	consensus_54	807164	808810	-	uncharacterized protein GCG54_00004730	-	-
69011885	0.129176	0.663961	0.187463	0.653885	1.27266	0.000765819	0.876179	1.03946e-05	protein_coding	consensus_54	812293	812756	-	uncharacterized protein GCG54_00004732	-	-
69011887	-1.00206	0.0552927	-0.850038	0.015358	2.59638	0.000594969	2.04041	0.000485462	protein_coding	consensus_54	817295	819071	-	Diphthamide biosynthesis protein 4, partial	PF18126.2	Mitochondrial ribosomal protein mL59
69011894	-0.0241067	0.9832	-2.03824	0.0473144	-2.68566	0.0492452	-2.56271	0.0282945	pseudogene	consensus_54	836775	838094	-	-	-	-
69011898	-0.907698	0.0169872	-0.241391	0.445583	1.4236	0.00577742	1.31297	0.00182043	protein_coding	consensus_54	849378	850942	-	Nuclear localization sequence-binding protein	PF00076.23	RNA recognition motif. (a.k.a. RRM, RBD, or RNP domain)
69011906	2.5842	0.000914235	1.73571	0.00992351	1.39519	0.0134375	0.649489	0.114815	protein_coding	consensus_54	872765	875722	-	Kinesin-related protein 11	PF00225.24	Kinesin motor domain
69011910	4.96067	0.0007351	3.19188	0.0180135	-4.43727	0.0014672	-0.442143	0.404281	protein_coding	consensus_54	899984	901025	-	uncharacterized protein GCG54_00004757	-	-
69011912	-1.34981	0.0316226	0.0474269	0.887296	2.14524	0.00256449	2.67815	1.40262e-10	protein_coding	consensus_54	908775	909558	-	Endosomal protein P24B	PF01105.25	emp24/gp25L/p24 family/GOLD
69011913	-0.472077	0.0148099	0.246009	0.218097	1.08272	2.2079e-05	1.29588	9.12796e-26	protein_coding	consensus_54	910990	911845	+	ADP-ribosylation factor, partial	PF00025.22	ADP-ribosylation factor family
69011915	-0.443553	0.0440485	0.0297714	0.844549	1.3537	0.00093675	1.60126	0.000310322	protein_coding	consensus_54	916026	917113	+	60S ribosomal protein L6-A	-	-
69011921	-1.11934	1.73828e-05	-0.266731	0.1353	1.64855	0.000676269	1.77372	0.00156817	protein_coding	consensus_54	932339	933379	+	60S ribosomal protein L35	-	-
69011923	-0.59497	0.0715207	-0.273067	0.207479	1.30391	0.00668529	1.70196	3.43034e-05	protein_coding	consensus_54	941577	943487	-	Bifunctional purine biosynthesis protein ADE17	PF02142.23	MGS-like domain
69011926	3.53692	0.0438763	-	-	-2.95603	0.0359506	-3.14129	0.00450039	protein_coding	consensus_54	950040	951006	+	uncharacterized protein GCG54_00004773	-	-
69011931	-0.525483	0.627668	-1.46899	0.0497442	4.21717	0.0164823	2.84715	0.0363517	protein_coding	consensus_54	962771	963769	-	uncharacterized protein GCG54_00004778	PF13472.7	GDSL-like Lipase/Acylhydrolase family
69011933	3.79651	0.0261804	1.52119	0.314282	3.78633	0.0475437	1.68886	0.234992	protein_coding	consensus_54	969623	970054	-	uncharacterized protein GCG54_00004780	-	-
69011935	4.4206	0.0040817	1.64045	0.299729	-3.40808	6.87047e-05	-2.14938	1.49969e-05	protein_coding	consensus_54	978542	979133	-	uncharacterized protein GCG54_00004782	-	-
69011936	4.70137	0.0021952	2.38806	0.0812294	-2.02589	0.0323197	-2.33524	0.00847397	protein_coding	consensus_54	981348	982355	-	putative endo-1 3(4)-beta-glucanase	PF00722.22	Glycosyl hydrolases family 16
69011940	2.80028	0.0317676	1.55086	0.218752	-1.37592	0.0197062	-0.989263	0.000627782	protein_coding	consensus_54	997629	999624	+	E3 ubiquitin-protein ligase znrf1	PF01363.22	FYVE zinc finger
69011944	-0.205245	0.68929	0.390212	0.298126	1.51081	0.00741763	1.87164	9.709e-09	protein_coding	consensus_54	1013144	1014079	+	Proteasome subunit beta type-5	PF00227.27	Proteasome subunit
69011947	3.31352	0.0611013	-	-	3.75415	0.0358806	-	-	protein_coding	consensus_54	1018306	1020703	-	3-hydroxybenzoate 6-hydroxylase 1	-	-
69011954	0.304313	0.521728	0.982445	0.0037344	1.10368	0.0149723	1.54946	1.75908e-09	pseudogene	consensus_54	1058101	1059507	-	-	-	-
69011959	2.06154	0.0475125	-1.30265	0.169201	-1.51917	0.0397563	-1.7011	1.9719e-05	protein_coding	consensus_54	1080077	1081936	+	Aromatic amino acid aminotransferase C56E4.03	PF00155.22	Aminotransferase class I and II
69011960	-0.635944	0.669007	-1.72811	0.108889	-2.79044	1.1363e-05	-4.53436	2.29633e-21	protein_coding	consensus_54	1082595	1084360	-	Cytochrome P450 52A13	PF00067.23	Cytochrome P450
69011963	0.87897	0.230551	0.65326	0.187165	1.60726	0.0332727	1.51055	0.000499703	protein_coding	consensus_54	1093909	1095906	+	Protoporphyrinogen oxidase	PF01593.25	Flavin containing amine oxidoreductase
69011966	-0.521072	0.0198625	-0.0534365	0.851735	1.6353	2.86982e-06	0.871177	0.00720947	protein_coding	consensus_54	1106999	1107808	+	60S ribosomal protein L33-A	PF01247.19	Ribosomal protein L35Ae
69011974	1.14381	0.340614	-5.15558	0.00069851	-5.52284	0.000270353	-4.977	2.33066e-12	protein_coding	consensus_54	1137680	1138006	-	uncharacterized protein GCG54_00004821	-	-
69011975	-0.37957	0.385171	-0.0323163	0.905839	1.18077	0.0129038	1.52107	4.19195e-07	protein_coding	consensus_54	1140306	1141282	-	F-actin-capping protein subunit beta	-	-
69011977	-0.431589	0.476558	0.019398	0.962586	-1.43248	0.00879617	-1.18623	9.28205e-06	protein_coding	consensus_54	1144516	1146776	-	Autophagy-related protein 22	-	-
69011981	-0.721359	0.658973	0.226691	0.81266	4.57935	0.00281382	4.16866	0.000632762	protein_coding	consensus_54	1165097	1165576	-	Protein transport protein YOS1	-	-
69011990	-	-	1.52119	0.314282	4.57182	0.0054717	1.86355	0.19001	protein_coding	consensus_54	1196294	1198068	-	uncharacterized protein GCG54_00004838	PF14474.7	RTC4-like domain
69011991	-0.190252	0.851638	-0.293538	0.586041	-1.47911	0.00687064	-1.13931	1.85116e-05	protein_coding	consensus_54	1198745	1200141	+	uncharacterized protein GCG54_00004839	-	-
69011992	-0.815263	0.000336461	0.313901	0.105334	1.92176	1.30378e-07	1.50301	2.30165e-05	protein_coding	consensus_54	1200697	1202361	+	40S ribosomal protein S28	-	-
69012002	0.218354	0.601356	0.911252	0.00180495	1.46778	0.0018767	1.81013	2.03688e-09	pseudogene	consensus_54	1228921	1230084	+	-	-	-
69012014	-0.472245	0.15395	-0.459663	0.0656709	1.30488	0.000565786	1.25858	1.11445e-07	protein_coding	consensus_54	1297763	1299260	+	uncharacterized protein GCG54_00004862	PF13850.7	Endoplasmic Reticulum-Golgi Intermediate Compartment (ERGIC)
69012017	-0.797536	0.00280385	0.23299	0.296556	1.22229	0.00143713	1.3888	2.04247e-06	protein_coding	consensus_54	1309749	1310824	+	ATP synthase subunit 4, partial	-	-
69012021	1.24101	0.0889482	1.63357	0.0276763	2.08851	0.000115754	1.12604	0.00713699	protein_coding	consensus_54	1318472	1319363	+	putative endonuclease LCL3	PF00565.18	Staphylococcal nuclease homologue
69012024	0.312798	0.735591	0.845255	0.180014	1.61275	0.0318837	1.14877	0.0321839	protein_coding	consensus_54	1326189	1327868	+	NEDD8-activating enzyme E1 catalytic subunit	PF00899.22	ThiF family
69012025	-0.507964	0.356658	-0.612321	0.097038	1.73394	0.0285785	1.3978	0.00634801	protein_coding	consensus_54	1328105	1329442	-	DNA-directed RNA polymerases I and III subunit RPAC1	PF01193.25	RNA polymerase Rpb3/Rpb11 dimerisation domain
69012033	0.500392	0.749575	0.600517	0.571178	3.38	0.0304424	2.46507	0.0528091	protein_coding	consensus_54	1355515	1356569	+	Geranylgeranyl transferase type-2 subunit beta	-	-
69012035	0.82841	0.434736	-1.0975	0.221655	-3.61458	1.76175e-07	-4.07234	3.31395e-30	protein_coding	consensus_54	1362564	1365896	-	DNA mismatch repair protein MSH3	PF01624.21	MutS domain I
69012037	-1.38143	0.0146141	-0.463302	0.439174	1.44045	0.0164388	0.0808987	0.837912	protein_coding	consensus_54	1368511	1368894	+	uncharacterized protein GCG54_00004885	-	-
69012040	1.2888	0.394367	-0.124819	0.926486	-2.04966	0.0332795	-1.15442	0.0318783	protein_coding	consensus_54	1375614	1376603	-	uncharacterized protein GCG54_00004888	-	-
69012051	1.84396	0.102285	1.02855	0.325382	-2.17742	0.000682944	-0.279801	0.752635	protein_coding	consensus_54	1425666	1426604	-	uncharacterized protein GCG54_00004899	-	-
69012064	-1.40593	2.57042e-11	-0.0853442	0.763934	1.95273	3.41338e-13	1.91392	5.42077e-42	protein_coding	consensus_54	1482581	1483274	+	60S ribosomal protein L11	PF00281.20	Ribosomal protein L5
69012072	3.26541	0.153359	2.65518	0.0918193	-2.5681	0.00117847	-2.05493	1.19359e-07	protein_coding	consensus_54	1507273	1508187	+	uncharacterized protein GCG54_00004920	-	-
69012075	-	-	-	-	-5.34833	0.0001798	-6.51575	4.89456e-09	protein_coding	consensus_54	1515310	1517139	-	uncharacterized protein GCG54_00004923	-	-
69012091	5.29774	0.000950718	-	-	-2.66442	0.0150667	-3.15875	7.26107e-08	protein_coding	consensus_54	1605007	1607627	-	uncharacterized protein GCG54_00004939	-	-
69012096	-0.593677	0.04064	-0.0316466	0.885734	1.09	0.0046519	1.95282	1.10835e-07	protein_coding	consensus_54	1623825	1629060	-	putative clathrin heavy chain	-	-
69012129	-	-	-	-	-3.99974	0.000849957	-4.96798	2.22513e-06	protein_coding	consensus_54	1727688	1729633	+	Non-reducing end beta-L-arabinofuranosidase	-	-
69020406	0.794397	0.505836	-0.629799	0.497932	-2.02448	0.00633535	-2.31741	8.34585e-07	protein_coding	consensus_55	45487	48021	+	putative chloride channel protein	-	-
69020412	0.451679	0.485819	0.281606	0.546337	1.29168	0.0238585	0.912365	0.0163208	protein_coding	consensus_55	57677	58239	-	Transcription initiation factor IIA subunit 2	PF02268.17	Transcription initiation factor IIA, gamma subunit, helical domain
69020421	5.25874	0.000203369	-	-	-1.63652	0.0201693	-4.88102	3.35633e-21	protein_coding	consensus_55	77960	79141	-	Mannan endo-1 6-alpha-mannosidase DFG5	-	-
69020439	-1.34899	1.05836e-05	-0.139152	0.426072	1.55823	1.43823e-05	2.05782	5.80077e-10	protein_coding	consensus_55	137375	138035	+	40S ribosomal protein S17	-	-
69020450	-	-	-	-	-3.93189	0.015346	-6.62729	3.36883e-07	protein_coding	consensus_55	185170	186135	-	uncharacterized protein GCG54_00013334	-	-
69020471	0.101083	0.949084	-0.141504	0.882051	4.61804	0.00251206	3.34853	0.00791114	protein_coding	consensus_55	257781	259133	-	uncharacterized protein GCG54_00013355	-	-
69020474	1.29141	0.105501	1.84067	0.000325805	2.46572	9.27231e-05	3.42661	1.61926e-15	protein_coding	consensus_55	266362	268155	+	Tannase	-	-
69020487	0.949658	0.364991	2.10631	0.00288922	1.91699	0.0207846	2.89216	1.67569e-07	protein_coding	consensus_55	303718	305414	+	putative leucine aminopeptidase 2	-	-
69020492	4.61979	0.00518903	2.28408	0.0965559	3.4969	0.0200691	2.59053	0.0363605	protein_coding	consensus_55	317166	318748	-	Phosphomevalonate kinase	-	-
69020498	0.121163	0.915609	-0.0416272	0.96839	-1.45936	0.0147964	-1.30757	0.000376752	protein_coding	consensus_55	347363	348471	-	2-keto-3-deoxy-L-rhamnonate aldolase	-	-
69020503	-	-	-3.50077	0.0785442	-5.81866	0.000595322	-3.40421	6.38559e-07	protein_coding	consensus_55	360980	362586	+	Bifunctional solanapyrone synthase	PF01565.24	FAD binding domain
69020508	-	-	-	-	-2.26875	0.0107173	-5.87088	2.29544e-10	protein_coding	consensus_55	374113	375537	-	Trichothecene 3-O-acetyltransferase	-	-
69020515	3.43249	0.123666	-	-	-2.37118	0.00060243	-6.86787	1.26988e-22	protein_coding	consensus_55	399329	400999	+	Itaconate transport protein	-	-
69020518	0.670457	0.338113	-0.387139	0.450276	-2.20676	0.00648283	-0.652581	0.231425	protein_coding	consensus_55	411715	412538	+	uncharacterized protein GCG54_00013402	PF13881.7	Ubiquitin-2 like Rad60 SUMO-like
69020520	-	-	-	-	-4.62288	0.0130756	-2.62928	0.00118757	protein_coding	consensus_55	414231	416198	+	putative ABC transporter ATP-binding protein	PF00005.28	ABC transporter
69020525	-	-	3.28082	0.0195558	3.26692	0.0358274	-1.93636	0.166957	protein_coding	consensus_55	429075	430914	+	Thiol-specific monooxygenase	PF13450.7	NAD(P)-binding Rossmann-like domain
69020537	3.29165	0.0150345	1.72374	0.130843	-2.07717	0.000356412	-1.79977	0.000434137	protein_coding	consensus_55	463391	465019	+	Tuberculostearic acid methyltransferase UfaA1	-	-
69020552	-0.645987	0.295227	-0.889738	0.0410893	5.82695	1.58244e-05	5.69464	2.11649e-06	protein_coding	consensus_55	505920	506713	+	NADH-ubiquinone oxidoreductase 21 kDa subunit	-	-
69020566	-	-	-	-	-5.08544	0.00368502	-8.97061	2.20232e-05	protein_coding	consensus_55	557485	558714	-	uncharacterized protein GCG54_00013450	-	-
69018871	0.821865	0.42298	0.978446	0.16352	-1.67993	0.00553164	-0.900714	0.00480272	protein_coding	consensus_56	7806	8507	+	ADP-ribosylation factor 6	PF00025.22	ADP-ribosylation factor family
69018876	3.76983	0.0273983	-	-	-5.09117	0.00873934	-2.53231	0.00344865	protein_coding	consensus_56	29703	30629	+	uncharacterized protein GCG54_00011750	-	-
69018878	-0.0258274	0.963222	0.323275	0.422699	1.2888	0.0464142	0.885877	0.0311699	protein_coding	consensus_56	34642	35059	-	NADH dehydrogenase [ubiquinone] 1 beta subcomplex subunit 7	-	-
69018879	0.850091	0.495501	-0.967153	0.402182	4.18668	0.00968417	5.75114	3.93707e-06	protein_coding	consensus_56	36584	38564	+	uncharacterized protein GCG54_00011753, partial	PF05577.13	Serine carboxypeptidase S28
69018882	-1.02695	0.0723418	-4.57659	1.17959e-16	-2.10648	0.000529575	-3.94995	3.56917e-22	protein_coding	consensus_56	42813	44132	-	Acid phosphatase	-	-
69018885	1.57432	0.136989	-4.05437	0.0272537	-2.25551	0.0100177	-4.53323	1.53494e-15	protein_coding	consensus_56	54214	55386	+	Endopolygalacturonase 1	PF00295.18	Glycosyl hydrolases family 28
69018895	5.08672	0.000348663	2.4705	0.0678266	-2.04284	0.00308263	-1.93417	5.24647e-08	protein_coding	consensus_56	83809	84615	+	putative phosphosugar isomerase	PF01380.23	SIS domain
69018905	4.792	0.000808341	2.67334	0.0449582	-1.27345	0.0402588	-1.86613	6.74392e-08	protein_coding	consensus_56	115644	119110	-	Beta-galactosidase	PF02837.19	Glycosyl hydrolases family 2, sugar binding domain
69018906	2.65338	0.0179874	0.842508	0.396104	-2.42277	0.0116542	-1.55394	0.112101	protein_coding	consensus_56	121255	123397	+	Lactose permease	-	-
69018908	4.43303	0.00270723	3.26072	0.0125587	3.16016	0.0208276	3.4782	0.00128959	protein_coding	consensus_56	129007	129390	+	uncharacterized protein GCG54_00011783	-	-
69018910	-	-	-	-	-4.62288	0.0130756	-3.3099	8.09627e-05	protein_coding	consensus_56	133138	135265	+	Transcriptional regulatory protein moc3	PF00172.19	Fungal Zn(2)-Cys(6) binuclear cluster domain
69018916	-	-	-5.99727	0.0100081	-5.65627	0.00205408	-4.00537	9.72783e-06	protein_coding	consensus_56	148774	149854	-	uncharacterized protein GCG54_00011791	PF13415.7	Galactose oxidase, central domain
69018930	0.0817969	0.92733	-0.589041	0.39552	3.96826	0.0282879	4.01856	0.00123641	protein_coding	consensus_56	223083	224711	-	uncharacterized protein GCG54_00011807	-	-
69018932	-0.0205781	0.986314	-0.439275	0.566246	-1.43438	0.0422868	-1.6303	9.46356e-06	protein_coding	consensus_56	228959	231224	+	Cell division cycle-related protein res1/sct1	PF04383.14	KilA-N domain
69018933	3.3082	0.0645302	-	-	-2.26642	0.0321998	-3.12442	0.000150403	protein_coding	consensus_56	239400	240470	+	uncharacterized protein GCG54_00011810	-	-
69018938	3.54164	0.0407392	-	-	-2.71162	0.016488	-5.67157	2.58114e-09	protein_coding	consensus_56	264773	266660	+	Multicopper oxidase GIP1	PF07732.16	Multicopper oxidase
69018949	0.323266	0.596839	-2.17197	0.000281515	-2.78644	1.62344e-05	-2.07643	1.29107e-06	protein_coding	consensus_56	302845	304849	+	Ethanolamine-phosphate cytidylyltransferase	PF01467.27	Cytidylyltransferase-like
69018958	1.56125	0.225242	-1.63993	0.161348	-1.9137	0.00914552	-4.52412	5.03738e-24	protein_coding	consensus_56	334152	335973	+	Maltose permease MAL31	-	-
69018964	-1.07434	0.0926312	-0.452937	0.330174	-1.20576	0.0259306	-0.0871597	0.762722	protein_coding	consensus_56	351994	353564	-	putative mannose-1-phosphate guanyltransferase	-	-
69018966	3.4044	0.0557663	-	-	-4.75813	0.0100949	-4.81112	0.000292575	protein_coding	consensus_56	362195	364038	+	High-affinity glucose transporter, partial	-	-
69016783	1.76107	0.00121451	1.70894	0.0235399	1.18496	0.00438822	0.559762	0.166564	protein_coding	consensus_57	14026	17693	+	putative acetate kinase, partial	-	-
69016786	-0.0833484	0.896665	0.0811081	0.836952	1.4345	0.0146997	0.707158	0.0461767	protein_coding	consensus_57	34917	36994	+	Pre-mRNA-splicing factor CLF1	PF14559.7	Tetratricopeptide repeat
69016788	1.01415	0.220714	0.477433	0.412789	2.40227	0.0154541	2.70712	0.000371985	protein_coding	consensus_57	44306	45362	+	uncharacterized protein GCG54_00009655	-	-
69016789	0.39367	0.445882	0.823481	0.0322121	1.3343	0.0163534	1.07783	0.00665557	protein_coding	consensus_57	46643	49531	-	putative HTH La-type RNA-binding protein	PF05383.18	La domain
69016791	0.439665	0.560691	-0.179082	0.765358	-1.02001	0.0458562	-1.0025	0.000162263	protein_coding	consensus_57	60746	62344	+	uncharacterized protein GCG54_00009658	PF00010.27	Helix-loop-helix DNA-binding domain
69016797	-1.2598	0.318522	-1.24077	0.140719	3.3452	0.0125981	2.31559	0.0267593	protein_coding	consensus_57	86747	87926	-	uncharacterized protein GCG54_00009664	-	-
69016798	0.697753	0.114986	0.939643	0.00493565	1.71704	0.00010367	1.43878	3.07073e-06	protein_coding	consensus_57	88715	89696	+	26S proteasome regulatory subunit rpn10, partial	PF13519.7	von Willebrand factor type A domain
69016804	-0.593566	0.484193	-0.57957	0.328716	3.29779	0.0211119	1.71952	0.11119	protein_coding	consensus_57	98223	99347	-	putative assembly chaperone of rpl4	-	-
69016807	-	-	-	-	-5.9974	0.0013754	-8.97061	2.20232e-05	protein_coding	consensus_57	111067	111759	-	PMS1 protein-like 1	PF13589.7	Histidine kinase-, DNA gyrase B-, and HSP90-like ATPase
69016809	-0.258279	0.524326	0.292482	0.298581	1.22587	0.00976192	1.18257	0.000317452	protein_coding	consensus_57	113908	117128	-	uncharacterized protein GCG54_00009676	-	-
69016819	-0.443622	0.153351	0.536878	0.0690574	1.56438	1.25301e-06	1.66363	2.4271e-11	protein_coding	consensus_57	167995	175758	+	60S ribosomal protein L9-B	PF00347.24	Ribosomal protein L6
69016821	-0.979117	0.073283	0.295661	0.645932	1.91328	0.00606103	0.891339	0.0870618	protein_coding	consensus_57	176780	177834	+	Ribulose-phosphate 3-epimerase	PF00834.20	Ribulose-phosphate 3 epimerase family
69016823	0.236916	0.621376	0.185874	0.76275	1.74437	2.56315e-05	0.945471	0.00383837	protein_coding	consensus_57	180512	182542	+	Prolyl 3 4-dihydroxylase ofd1	PF13661.7	2OG-Fe(II) oxygenase superfamily
69016835	0.71235	0.564751	-0.164096	0.849511	-4.54341	0.0258712	-0.445034	0.697533	protein_coding	consensus_57	246663	248080	-	DNA polymerase epsilon subunit D	PF00808.24	Histone-like transcription factor (CBF/NF-Y) and archaeal histone
69016840	-0.263798	0.596996	-0.115671	0.748168	1.23196	0.0139874	1.09171	0.0191696	protein_coding	consensus_57	275608	277720	-	Translation initiation factor RLI1	-	-
69016846	-1.36436	0.00101275	0.105125	0.765361	1.25986	0.00119165	1.50908	3.04369e-11	protein_coding	consensus_57	305448	306884	+	Protein arginine N-methyltransferase 1	PF13649.7	Methyltransferase domain
69016847	1.82881	0.092668	-2.07216	0.0490913	5.29302	0.000946129	0.853814	0.614215	protein_coding	consensus_57	308043	309443	-	Transcription factor gsfR2	PF00172.19	Fungal Zn(2)-Cys(6) binuclear cluster domain
69016857	1.90868	0.00766083	2.2584	0.000636077	1.42078	0.00173408	2.91492	1.24037e-19	protein_coding	consensus_57	338451	340563	-	putative inorganic phosphate transporter 1-4	-	-
69016862	-0.754513	0.0137809	-0.0694177	0.712882	1.22927	0.000744291	1.60482	1.19031e-13	protein_coding	consensus_57	368998	370879	+	Eukaryotic translation initiation factor 3 subunit D	-	-
69016865	0.391547	0.408994	0.429355	0.227035	2.3034	0.000191499	2.60435	5.36796e-10	protein_coding	consensus_57	377899	378994	-	Eukaryotic translation initiation factor 3 subunit J	-	-
69016878	0.885669	0.477113	-0.531503	0.625422	4.1182	0.0119754	3.29995	0.0128519	protein_coding	consensus_57	447585	448315	+	uncharacterized protein GCG54_00009745	-	-
69016886	-1.72596	0.000301013	-1.56901	0.000837689	2.21538	5.74268e-05	2.70059	1.06268e-06	protein_coding	consensus_57	474039	475971	-	Delta-1-pyrroline-5-carboxylate dehydrogenase	-	-
69016890	1.99039	0.00560962	2.04876	0.00223497	2.19671	0.00208872	1.2373	0.140566	protein_coding	consensus_57	491676	492066	+	U6 snRNA-associated Sm-like protein LSm6	PF01423.23	LSM domain
69016893	0.31669	0.57454	-0.106127	0.796152	-1.74626	0.00168937	-1.16029	0.0014772	protein_coding	consensus_57	501340	502196	+	uncharacterized protein GCG54_00009760	-	-
69016906	-0.734442	0.44474	-1.02392	0.10849	3.65557	0.0197832	2.35493	0.0604266	protein_coding	consensus_57	559514	560527	-	Citrate lyase subunit beta	-	-
69007358	4.58281	0.00286863	-	-	-2.50092	0.016425	-9.92252	1.01808e-10	protein_coding	consensus_59	83161	84230	-	Versatile peroxidase VPL1	PF00141.24	Peroxidase
69007360	-	-	1.55453	0.315122	-3.98355	0.000114535	-2.98498	1.32212e-08	protein_coding	consensus_59	92616	94281	+	FAD-dependent monooxygenase fsr3	-	-
69007388	-0.58001	0.478213	-0.303726	0.552042	1.19617	0.0370028	0.350611	0.330962	protein_coding	consensus_59	186386	189546	-	uncharacterized protein GCG54_00000215	-	-
69007397	-	-	-	-	-5.16111	0.00458321	-8.15652	4.93293e-05	protein_coding	consensus_59	219713	220684	+	uncharacterized protein GCG54_00000224	-	-
69007413	1.0529	0.0414875	0.0492252	0.892474	2.27449	0.000787758	1.03541	0.0444391	protein_coding	consensus_59	287591	289549	-	Pescadillo-like	-	-
69007421	2.07713	0.000226806	3.41887	1.42531e-15	1.11572	0.00343172	2.76298	1.31745e-15	protein_coding	consensus_59	342971	344748	-	uncharacterized protein GCG54_00000248	PF13641.7	Glycosyltransferase like family 2
69007425	2.16764	0.0274482	1.63631	0.0370375	-1.46758	0.0274591	-1.39344	0.0205921	protein_coding	consensus_59	373247	374976	-	Cutinase palindrome-binding protein	PF08447.13	PAS fold
69007432	3.57544	0.00501374	3.52322	0.000780844	1.89534	0.00303738	2.28444	3.79894e-07	protein_coding	consensus_59	404571	405440	+	uncharacterized protein GCG54_00000259	-	-
69007437	1.74212	0.204295	0.0761109	0.952345	-2.42599	6.50588e-05	-1.88864	2.99514e-08	protein_coding	consensus_59	418051	421048	-	Vacuolar calcium ion transporter	-	-
69007440	3.66313	0.0277258	-	-	-3.16937	0.00251173	-6.79148	9.60026e-14	protein_coding	consensus_59	440053	441446	+	uncharacterized protein GCG54_00000267	-	-
69007447	-0.542192	0.24761	-0.120743	0.780764	2.07873	0.000778219	0.636917	0.133188	protein_coding	consensus_59	476194	476573	+	Mitochondrial import inner membrane translocase subunit TIM10	PF02953.16	Tim10/DDP family zinc finger
69007460	-0.184098	0.547865	1.46011	1.7242e-14	1.60641	2.6372e-08	2.32846	1.32355e-38	protein_coding	consensus_59	524561	525696	-	NmrA-like family domain-containing protein 1	-	-
69007470	-0.880111	0.0308149	-1.28857	4.34224e-05	-1.48378	0.000200204	-1.52623	0.000214334	protein_coding	consensus_59	564187	565374	+	L-arabinitol 4-dehydrogenase	PF08240.13	Alcohol dehydrogenase GroES-like domain
69007471	1.18588	0.119602	0.790073	0.2071	5.93028	9.13412e-06	6.62446	2.39586e-08	protein_coding	consensus_59	566337	567127	+	uncharacterized protein GCG54_00000298	-	-
69007477	0.421369	0.366468	-0.244646	0.537238	1.75933	0.0362734	2.08606	6.35141e-05	protein_coding	consensus_59	611778	612554	+	Respiratory supercomplex factor 2-like	-	-
69007481	4.40585	0.00408484	2.09536	0.157159	-2.81688	0.00361425	-1.21836	0.00180047	protein_coding	consensus_59	623375	626505	-	uncharacterized protein GCG54_00000308	-	-
69021547	3.99734	0.0132113	-	-	-2.25353	0.0267379	-2.10298	0.00123403	protein_coding	consensus_6	91013	97442	-	putative cytochrome c1 heme lyase	-	-
69021561	-0.0253229	0.986445	-3.87092	0.00497646	-3.49676	0.00989624	-7.33395	1.26977e-07	protein_coding	consensus_6	152203	152961	-	uncharacterized protein GCG54_00014450	-	-
69021562	-	-	-	-	-3.87164	0.000300729	-7.80963	1.17099e-11	protein_coding	consensus_6	153562	155141	-	Fujikurins efflux protein	-	-
69021566	-0.371185	0.371626	-0.237135	0.555488	-1.58015	0.00189657	-1.2181	0.0123261	protein_coding	consensus_6	167646	172264	+	ZEB2-regulated ABC transporter 1	PF14510.7	ABC-transporter N-terminal
69021572	-	-	1.78017	0.519425	-3.09926	0.0147374	-3.57062	5.93156e-05	protein_coding	consensus_6	188448	190862	+	uncharacterized protein GCG54_00014461	-	-
69021659	-	-	-	-	-4.31795	0.000328582	-4.29177	5.51325e-14	protein_coding	consensus_6	492245	493699	-	uncharacterized protein GCG54_00014548	PF00172.19	Fungal Zn(2)-Cys(6) binuclear cluster domain
69021685	1.70394	0.0523243	-0.341426	0.654762	-2.04144	0.0294779	-1.00312	0.0128788	protein_coding	consensus_6	587920	589419	+	Nuclear distribution protein PAC1	-	-
69021689	1.72511	0.0339381	2.56426	2.25504e-05	1.8523	0.0139416	1.66369	0.000895229	protein_coding	consensus_6	603089	604872	-	Aldehyde reductase 2	-	-
69021692	3.6271	0.00280938	0.0670938	0.95813	-1.18364	0.0214674	-4.12241	1.80676e-31	protein_coding	consensus_6	624069	632263	+	Nonribosomal peptide synthetase 12	PF00550.26	Phosphopantetheine attachment site
69021701	0.849518	0.261235	0.3108	0.61714	1.98537	0.00172809	0.930291	0.0405687	protein_coding	consensus_6	658392	659598	+	uncharacterized protein GCG54_00014591	PF00385.25	Chromo (CHRromatin Organisation MOdifier) domain
69021712	-	-	-	-	-3.35483	0.0338214	-4.80308	0.000304435	protein_coding	consensus_6	681071	681708	+	uncharacterized protein GCG54_00014602	-	-
69021030	2.23882	0.023324	1.94001	0.0134429	2.81797	0.0179357	3.49817	5.78479e-05	protein_coding	consensus_60	127256	128959	-	GPI transamidase component GPI17	-	-
69021046	3.04169	0.0372965	-0.200713	0.874006	-2.92369	0.00276272	-2.26127	0.000480024	protein_coding	consensus_60	191805	194120	-	uncharacterized protein GCG54_00013930	-	-
69021047	2.74294	0.0122782	0.446174	0.585727	-1.82036	0.0439177	-0.914665	0.307345	protein_coding	consensus_60	196285	198746	+	High-affinity methionine permease	-	-
69021052	0.0585433	0.947702	-0.196241	0.738419	4.21145	0.00950477	2.94181	0.0632138	protein_coding	consensus_60	213518	215080	+	3-dehydroshikimate dehydratase	PF01261.25	Xylose isomerase-like TIM barrel
69021056	1.86254	0.0722656	-0.234471	0.772995	4.6102	0.00253696	3.9796	0.00137831	protein_coding	consensus_60	219333	220861	-	WD repeat-containing protein JIP5	-	-
69021060	-	-	-	-	-3.07359	0.000669976	-7.14673	3.30178e-16	protein_coding	consensus_60	229883	231021	-	putative arabinan endo-1 5-alpha-L-arabinosidase A	-	-
69021061	-0.213901	0.727942	-2.60653	6.36871e-07	-1.71944	0.0264785	-1.70094	0.00158184	protein_coding	consensus_60	238808	241828	+	uncharacterized protein GCG54_00013945	-	-
69021063	2.5114	0.0160135	-0.825589	0.370119	-1.26065	0.0233911	-2.63734	3.08164e-13	protein_coding	consensus_60	246104	247636	-	2-(3-amino-3-carboxypropyl)histidine synthase subunit 2	-	-
69021068	-0.137203	0.888641	-0.92887	0.145419	-1.58592	0.0422972	-0.0264352	0.944895	protein_coding	consensus_60	259319	260992	+	Vacuolar calcium ion transporter, partial	-	-
69021069	0.967178	0.302008	-0.222395	0.744097	5.71289	3.10135e-05	4.77668	7.61789e-05	protein_coding	consensus_60	261338	264866	-	putative transcriptional regulatory protein	PF00172.19	Fungal Zn(2)-Cys(6) binuclear cluster domain
69021130	2.4806	2.04162e-07	4.09948	1.2595e-18	1.15197	0.0187055	2.44118	5.87163e-05	protein_coding	consensus_60	487485	489026	+	Aldehyde dehydrogenase	-	-
69021133	-	-	-	-	-2.64075	0.00282119	-2.55662	1.03935e-07	protein_coding	consensus_60	500397	501155	-	uncharacterized protein GCG54_00014017	PF00385.25	Chromo (CHRromatin Organisation MOdifier) domain
69013903	-0.303997	0.30602	0.13801	0.460348	1.23047	0.000327433	1.54415	5.85848e-12	pseudogene	consensus_61	18735	22142	-	-	-	-
69021390	-0.419031	0.693072	-8.80684	2.21265e-07	-2.27152	0.00252831	-3.82328	6.66063e-07	protein_coding	consensus_62	11533	13736	+	Carboxylic acid transporter protein-like	-	-
69021391	4.32174	0.00438378	5.69541	2.69171e-06	1.35108	0.0479832	2.76407	6.52478e-10	protein_coding	consensus_62	15226	18702	+	PII-type proteinase	PF00082.23	Subtilase family
69021404	-	-	1.78619	0.237693	-3.40115	0.00364391	-3.1298	0.000694111	protein_coding	consensus_62	49511	50005	+	uncharacterized protein GCG54_00014290	PF08592.12	Domain of unknown function (DUF1772)
69021420	3.84103	0.0207592	-	-	-3.26463	0.000497532	-6.4319	2.80677e-17	protein_coding	consensus_62	97902	100155	+	uncharacterized protein GCG54_00014306	-	-
69021430	-0.917935	2.18446e-05	-0.160983	0.189533	1.18356	1.26536e-05	1.42482	1.74793e-10	protein_coding	consensus_62	134390	137928	-	Elongation factor 3	PF17947.2	Four helical bundle domain
69021440	-	-	1.52546	0.326282	3.97275	0.0369176	2.3631	0.103001	protein_coding	consensus_62	162211	163073	-	Chitin deacetylase	-	-
69021447	-0.233033	0.532866	0.97133	0.00404092	1.16307	0.0142394	2.28092	5.55516e-12	protein_coding	consensus_62	179140	180397	-	D/L-glyceraldehyde reductase	PF00248.22	Aldo/keto reductase family
69010350	-	-	-	-	-3.97342	0.0156045	-8.63375	4.49722e-05	protein_coding	consensus_63	54679	55185	+	uncharacterized protein GCG54_00003189	-	-
69010361	1.30686	0.220978	2.03516	0.0474033	-1.43246	0.0240471	1.34689	1.09596e-05	protein_coding	consensus_63	87271	88410	-	uncharacterized protein GCG54_00003200	PF00775.22	Dioxygenase
69010362	1.06173	0.276506	0.408272	0.590374	-2.10389	0.034111	-0.749934	0.109622	protein_coding	consensus_63	90063	91102	-	3-oxoacyl-[acyl-carrier-protein] reductase FabG	PF13561.7	Enoyl-(Acyl carrier protein) reductase
69010371	-	-	-	-	3.8443	0.0340271	-	-	protein_coding	consensus_63	128929	130677	-	uncharacterized protein GCG54_00003210	-	-
69010391	3.61271	0.0388413	-	-	-3.66718	0.0170774	-1.79081	0.0639919	protein_coding	consensus_63	210118	211133	+	putative 4-hydroxy-2-oxoglutarate aldolase	PF00701.23	Dihydrodipicolinate synthetase family
69010394	4.0001	0.0169652	-	-	-1.96736	0.0326754	-4.69468	3.17478e-12	protein_coding	consensus_63	213805	215642	+	uncharacterized protein GCG54_00003234	-	-
69010397	4.8999	0.000879039	-	-	-2.27161	0.00463421	-7.18007	1.96061e-14	protein_coding	consensus_63	241020	248961	+	Highly reducing polyketide synthase azaB	PF00109.27	Beta-ketoacyl synthase, N-terminal domain
69010405	5.67859	2.16791e-05	6.09752	8.88258e-07	2.48326	0.00999998	2.68588	2.43227e-09	protein_coding	consensus_63	286875	287750	+	Polysaccharide monooxygenase Cel61a	-	-
69010427	-0.562045	0.000708305	0.0292836	0.818161	1.12815	0.0105194	1.04604	0.0376532	protein_coding	consensus_63	371571	372099	-	60S ribosomal protein L26-1	-	-
69010429	-2.25832	7.57165e-34	0.70617	0.150653	1.50035	0.00095093	1.68255	3.87122e-05	protein_coding	consensus_63	377349	377588	+	uncharacterized protein GCG54_00003269, partial	-	-
69010430	-0.321239	0.73196	-1.18871	0.0693284	-2.07776	0.00802464	-1.39039	0.000626928	protein_coding	consensus_63	379305	380122	+	Vesicle transport v-SNARE protein vti1	-	-
69010434	5.74698	2.12933e-05	2.87993	0.0302668	-1.95725	0.00422144	-2.98392	2.31573e-12	protein_coding	consensus_63	394805	396673	-	uncharacterized protein GCG54_00003274	-	-
69010440	2.68663	0.0509505	2.18399	0.0472038	-1.27797	0.0389209	-1.68588	2.3766e-05	protein_coding	consensus_63	409732	413576	-	Meiotically up-regulated protein	PF00168.31	C2 domain
69010448	-0.154118	0.678906	-0.141421	0.620202	1.00204	0.0121351	1.86233	7.22875e-15	protein_coding	consensus_63	440577	443469	+	V-type proton ATPase subunit a	-	-
69010451	5.32397	0.000261293	2.65178	0.0474793	-3.58659	4.75379e-06	-2.356	1.04358e-10	protein_coding	consensus_63	450025	451444	+	2-(3-amino-3-carboxypropyl)histidine synthase subunit 1	-	-
69010452	-2.07288	0.0428863	-1.63456	0.0380595	-1.67561	0.0217864	-0.583034	0.161201	protein_coding	consensus_63	451754	453036	-	putative aldose 1-epimerase	-	-
69010459	1.17422	0.183814	1.95362	0.00172314	1.68987	0.0420139	1.70839	0.00418698	protein_coding	consensus_63	489265	490757	-	Ribose-phosphate pyrophosphokinase 2	PF13793.7	N-terminal domain of ribose phosphate pyrophosphokinase
69010462	-0.432952	0.215473	0.263917	0.363534	2.56249	1.64466e-14	3.08039	2.26856e-32	protein_coding	consensus_63	512998	513685	-	40S ribosomal protein S8-A	-	-
69010469	-	-	-	-	-2.93426	0.0385694	-7.73582	4.27537e-06	protein_coding	consensus_63	537839	538468	-	uncharacterized protein GCG54_00003309	PF09351.11	Domain of unknown function (DUF1993)
69010474	-	-	-	-	-3.85127	0.00741135	-1.68968	0.00228351	protein_coding	consensus_63	555126	557267	+	Transcription factor 25	-	-
69010475	0.0633996	0.905325	1.01271	0.00916269	1.18113	0.0184052	1.73779	5.23612e-13	protein_coding	consensus_63	558256	558685	+	Metal homeostasis factor ATX1	PF00403.27	Heavy-metal-associated domain
69010477	-0.693467	0.00018751	0.2798	0.106939	1.48302	0.000159789	2.11751	2.57023e-07	protein_coding	consensus_63	562086	562976	-	40S ribosomal protein S5	PF00177.22	Ribosomal protein S7p/S5e
69010478	-0.435156	0.0689981	0.553427	0.0767503	1.81325	8.55212e-05	1.20493	0.00980404	protein_coding	consensus_63	563566	564011	+	40S ribosomal protein S25	-	-
69010483	3.22666	0.10137	-	-	-3.69137	0.0160098	-3.18624	4.80034e-06	protein_coding	consensus_63	578039	580117	-	uncharacterized protein GCG54_00003323	-	-
69010489	-1.41468	6.68219e-12	-0.486847	2.78888e-05	1.15746	3.05792e-05	1.80286	1.77801e-20	protein_coding	consensus_63	601397	604010	-	ADP ATP carrier protein	-	-
69010496	-	-	-	-	4.0225	0.0187187	1.99447	0.223746	protein_coding	consensus_63	630836	633023	-	uncharacterized protein GCG54_00003336	-	-
69010497	0.0245348	0.960365	-0.649909	0.0477639	1.65752	0.0160789	0.999312	0.0226897	protein_coding	consensus_63	641865	644468	+	Fusarisetin A cluster transcription factor fsa6	PF00172.19	Fungal Zn(2)-Cys(6) binuclear cluster domain
69010524	-	-	-	-	-2.54128	0.0105912	-4.25233	8.16745e-12	protein_coding	consensus_63	717567	718639	-	uncharacterized protein GCG54_00003364	-	-
69010525	4.12413	0.00799494	-	-	-3.06055	6.3614e-06	-4.30831	4.16173e-18	protein_coding	consensus_63	721251	722975	+	1-phosphatidylinositol 4 5-bisphosphate phosphodiesterase 1	-	-
69010527	-	-	-	-	-5.15957	0.0186333	-8.1406	0.000315342	protein_coding	consensus_63	725388	727163	+	Rhamnogalacturonan endolyase YesW	PF18370.2	Rhamnogalacturonan I lyases beta-sheet domain
69010990	5.5468	3.63507e-05	-	-	-1.80831	0.0319503	-6.64996	1.276e-12	protein_coding	consensus_64	502882	507739	+	putative glucan endo-1 3-beta-glucosidase	-	-
69010994	4.99422	0.000356483	-	-	-1.88667	0.0414541	-7.28454	3.81434e-07	protein_coding	consensus_64	536145	538220	+	Siderophore iron transporter mirC	-	-
69019388	-1.93271	0.00287985	-0.781323	0.0844964	1.89939	0.00422361	2.01647	1.86245e-05	protein_coding	consensus_65	41334	42799	+	uncharacterized protein GCG54_00012267	PF13489.7	Methyltransferase domain
69019397	-	-	-	-	-5.24247	0.0136309	-8.23256	0.00011089	protein_coding	consensus_65	61932	62497	+	uncharacterized protein GCG54_00012276	-	-
69019415	-0.732733	0.475216	-0.254673	0.722581	3.03359	0.00806029	2.05468	0.0207663	protein_coding	consensus_65	117648	118928	-	Serine-threonine kinase receptor-associated protein	-	-
69019423	-3.53636	8.53593e-05	-2.14239	0.00139064	3.10539	0.0148759	3.39591	0.00129724	protein_coding	consensus_65	138693	139679	+	putative carboxylesterase	PF07859.14	alpha/beta hydrolase fold
69019450	-	-	-	-	-2.76817	0.0268881	-6.71486	1.14534e-06	protein_coding	consensus_65	226889	227495	+	uncharacterized protein GCG54_00012330	-	-
69019451	1.79122	0.00141189	2.64311	1.20282e-07	3.6076	4.84049e-09	3.5281	7.13864e-32	protein_coding	consensus_65	227819	228656	-	uncharacterized protein GCG54_00012331	-	-
69019452	3.0143	2.10283e-09	4.43783	4.66956e-29	2.63549	3.82251e-08	2.02096	1.74977e-24	protein_coding	consensus_65	230319	232034	+	Laccase-2	PF07732.16	Multicopper oxidase
69019467	0.620736	0.346835	0.0488225	0.919376	1.41337	0.00673045	0.520247	0.0793717	protein_coding	consensus_65	293753	294714	-	uncharacterized protein GCG54_00012347	PF00722.22	Glycosyl hydrolases family 16
69019479	-	-	-	-	-3.6445	0.021354	-3.50544	4.68407e-06	protein_coding	consensus_65	320496	321401	-	Glucose 1-dehydrogenase 2	PF00106.26	short chain dehydrogenase
69019487	-0.72682	0.000106283	-0.0878468	0.714851	1.12172	0.000206422	0.877003	4.75864e-05	protein_coding	consensus_65	342745	345277	-	ATP synthase subunit d	-	-
69019488	-0.67614	2.22639e-05	-0.124669	0.416044	1.27741	0.00032665	1.22491	0.000585232	protein_coding	consensus_65	346262	346829	-	60S ribosomal protein L14-B	-	-
69019492	1.02323	0.0804063	0.719247	0.182529	1.31587	0.0020564	0.832564	0.00187039	protein_coding	consensus_65	355497	356024	-	NADH-ubiquinone oxidoreductase 10.5 kDa subunit	PF05047.17	Mitochondrial ribosomal protein L51 / S25 / CI-B8 domain
69019502	-1.14969	0.000247808	0.285422	0.244753	1.52536	0.00103884	2.52841	7.8667e-25	protein_coding	consensus_65	381557	382385	+	Nascent polypeptide-associated complex subunit beta	-	-
69019505	-0.302834	0.227476	0.229623	0.249765	1.37756	4.37231e-05	1.76528	8.35801e-21	protein_coding	consensus_65	387474	388351	-	Peroxiredoxin Asp f3	PF08534.11	Redoxin
69019523	-1.33048	2.13461e-05	-0.160765	0.552108	1.83101	5.0348e-07	1.84708	1.21465e-07	protein_coding	consensus_65	444841	446789	-	60S ribosomal protein L37	-	-
69019524	0.737009	0.591245	-2.15471	0.0982989	-3.42079	0.00649723	-2.52834	0.00564182	protein_coding	consensus_65	447356	448524	+	uncharacterized protein GCG54_00012404	-	-
69019555	2.9043	0.00646804	2.35478	0.0132268	-2.02742	0.0275929	0.410414	0.311451	protein_coding	consensus_65	547285	549139	+	uncharacterized protein GCG54_00012435	-	-
69019569	-0.576415	0.232148	-1.33033	0.00589964	-1.18999	0.0220212	-1.34971	0.00215148	protein_coding	consensus_65	582688	584163	-	putative aspartic-type endopeptidase opsB	-	-
69019570	3.60408	0.0314775	-	-	-5.26285	0.00489808	-3.53703	0.000369177	protein_coding	consensus_65	587803	589666	-	uncharacterized protein GCG54_00012451	-	-
69019596	-0.722986	0.0641367	-0.620966	0.0622094	3.59343	5.5079e-09	3.0738	3.30067e-10	protein_coding	consensus_65	663145	663412	-	putative protein transport protein Sec61 subunit gamma	-	-
69019614	-1.1978	0.00103806	-0.412429	0.108216	1.48342	0.00154359	1.62135	4.34032e-08	protein_coding	consensus_65	717273	719200	-	Sulfate adenylyltransferase	PF14306.7	PUA-like domain
69019627	0.554611	0.583078	-1.54168	0.0831867	-1.43087	0.0384951	-2.41073	8.66453e-07	protein_coding	consensus_65	757627	758932	-	putative aspartate-semialdehyde dehydrogenase	PF01118.25	Semialdehyde dehydrogenase, NAD binding domain
69019632	-1.28073	0.00271713	-0.203974	0.366446	2.45325	5.85078e-07	3.29306	6.94276e-22	protein_coding	consensus_65	773182	774011	-	uncharacterized protein GCG54_00012513	-	-
69019637	0.115015	0.467545	0.588667	0.00379413	1.60499	3.44529e-06	0.958549	0.00449039	protein_coding	consensus_65	792257	792967	-	60S ribosomal protein L21-A	-	-
69019638	-0.550776	0.00258539	0.519516	9.45359e-05	1.7274	1.08226e-08	1.84894	7.25186e-14	protein_coding	consensus_65	793317	794125	+	40S ribosomal protein S9	-	-
69019643	0.735591	0.461206	0.273107	0.705766	-1.75536	0.0266667	-0.306454	0.385963	protein_coding	consensus_65	818766	819906	+	Autophagy-related protein 3	PF03987.16	Autophagocytosis associated protein, active-site domain
69019650	0.622965	0.27404	0.675635	0.0610902	1.81124	0.00311894	2.33907	8.94809e-08	protein_coding	consensus_65	873677	874928	-	uncharacterized protein GCG54_00012531	-	-
69019654	1.17184	0.15047	0.717852	0.178772	2.75812	0.00947871	3.0788	3.98479e-05	protein_coding	consensus_65	901963	903463	-	Phosphatidylinositol transfer protein sfh5	PF03765.16	CRAL/TRIO, N-terminal domain
69019663	1.16603	0.22833	0.66474	0.352872	-1.63183	0.0299176	-0.710677	0.0816141	protein_coding	consensus_65	962529	964332	-	uncharacterized protein GCG54_00012544	PF00790.20	VHS domain
69019667	3.66271	0.00217667	2.25066	0.0366248	-1.27735	0.0432147	-0.266217	0.563644	protein_coding	consensus_65	980185	982252	+	uncharacterized protein GCG54_00012548	-	-
69019670	-0.426613	0.337633	0.0656767	0.881589	1.05733	0.00829259	1.57855	1.59198e-09	protein_coding	consensus_65	991412	994621	+	Dolichyl-phosphate-mannose--protein mannosyltransferase 1	-	-
69019685	-0.801732	0.00149257	-0.184484	0.645483	1.33573	0.00750352	0.637993	0.238067	protein_coding	consensus_65	1044492	1045694	+	uncharacterized protein GCG54_00012566	-	-
69021769	-2.6762	7.82969e-05	-2.23477	1.82192e-06	3.74082	0.0336445	3.77566	0.00219902	protein_coding	consensus_66	13389	14926	-	uncharacterized protein GCG54_00014660	PF05903.15	PPPDE putative peptidase domain
69021770	4.04554	0.00991696	-	-	-3.1847	9.51413e-05	-6.0679	7.34366e-20	protein_coding	consensus_66	16690	18349	-	Cytochrome P450 monooxygenase yanC	PF00067.23	Cytochrome P450
69021777	-3.5303	4.15875e-12	-5.34823	2.30629e-29	-2.32255	0.023054	-3.64798	1.4451e-05	protein_coding	consensus_66	57977	59796	-	uncharacterized protein GCG54_00014668	-	-
69021845	-	-	-	-	-3.32994	0.000414784	-9.78416	3.45064e-14	protein_coding	consensus_66	266428	267753	-	uncharacterized protein GCG54_00014737	PF01979.21	Amidohydrolase family
69021853	-	-	3.89685	0.0103956	5.08822	0.00143157	4.84842	5.73994e-05	protein_coding	consensus_66	287396	288257	+	Dehydrogenase/reductase SDR family protein 7-like	PF00106.26	short chain dehydrogenase
69021867	3.23248	0.0856315	1.72501	0.400596	-2.95649	0.0185826	-2.96084	0.000342467	protein_coding	consensus_66	343004	344651	-	7-alpha-hydroxycholest-4-en-3-one 12-alpha-hydroxylase	PF00067.23	Cytochrome P450
69021868	-1.14941	0.335219	-3.59771	0.000463202	-2.40174	0.0319729	-2.97336	9.57798e-07	protein_coding	consensus_66	346778	348442	+	uncharacterized protein GCG54_00014760	PF00172.19	Fungal Zn(2)-Cys(6) binuclear cluster domain
69021874	-	-	-	-	-2.51436	0.00274039	-9.78416	3.45064e-14	protein_coding	consensus_66	365989	368076	+	uncharacterized protein GCG54_00014766	-	-
69021875	-	-	-	-	3.91056	0.0267321	0.431663	0.837654	protein_coding	consensus_66	369674	371699	+	Transcriptional regulatory protein moc3	PF00172.19	Fungal Zn(2)-Cys(6) binuclear cluster domain
69021892	-	-	-	-	-5.53038	0.00609582	-8.51321	5.32549e-05	protein_coding	consensus_66	429300	430723	+	putative protein lysine methyltransferase SET5	-	-
69021896	-0.966874	3.13388e-07	-0.10285	0.620641	1.04136	0.010026	1.62442	0.000112716	protein_coding	consensus_66	452731	453553	+	putative pectate lyase E	-	-
69021898	3.57747	0.039124	-	-	-5.20246	0.0153499	-3.03996	0.0284034	protein_coding	consensus_66	459827	462721	-	putative D-xylulose reductase A	PF08240.13	Alcohol dehydrogenase GroES-like domain
69021904	0.0618351	0.94678	-0.055797	0.93031	-1.66296	0.0155636	-1.80058	5.75498e-08	protein_coding	consensus_66	503117	506499	-	uncharacterized protein GCG54_00014796	PF08550.11	Fungal protein of unknown function (DUF1752)
69021912	4.42488	0.00358929	-	-	-2.26406	0.00224329	-4.60763	4.76553e-14	protein_coding	consensus_66	560012	562444	-	Protein N-terminal and lysine N-methyltransferase EFM7	-	-
69021914	1.92059	0.0568991	0.60707	0.470405	-1.79662	0.00645049	-1.46098	0.0012346	protein_coding	consensus_66	568904	571405	-	uncharacterized protein GCG54_00014806	-	-
69021915	-1.63159	1.09755e-08	-0.227442	0.368557	2.18021	5.53676e-07	2.41881	1.92791e-14	protein_coding	consensus_66	573795	576121	-	Polyadenylate-binding protein cytoplasmic and nuclear	PF00076.23	RNA recognition motif. (a.k.a. RRM, RBD, or RNP domain)
69021922	-0.85726	0.302342	1.19714	0.0242136	1.46915	0.0162555	1.10801	0.0209683	protein_coding	consensus_66	602289	603231	+	Calmodulin	PF13499.7	EF-hand domain pair
69021929	0.0836953	0.849632	-0.735049	0.0696011	1.62274	0.0382814	2.00873	6.01417e-05	protein_coding	consensus_66	635963	638741	-	uncharacterized protein GCG54_00014821	-	-
69021934	-	-	0.120368	0.936488	-3.41791	0.0469596	-1.39233	0.0280176	protein_coding	consensus_66	653868	655148	-	uncharacterized protein GCG54_00014826	-	-
69021935	-0.517234	0.464725	-1.02119	0.0178858	-1.11534	0.0117413	-0.969847	0.000142026	protein_coding	consensus_66	656057	661094	+	DNA replication ATP-dependent helicase/nuclease dna2	-	-
69021942	1.19931	0.186809	0.662476	0.309724	-1.02466	0.0454013	-1.38697	8.85896e-07	protein_coding	consensus_66	692627	693961	-	uncharacterized protein GCG54_00014834	-	-
69021945	3.86514	0.0199334	3.54842	0.00627641	-1.6371	0.0206771	-1.58193	0.00030243	protein_coding	consensus_66	698176	700362	+	DNA replication licensing factor mcm10	PF09329.12	Primase zinc finger
69021952	1.31548	0.0516115	1.75337	0.00114141	-1.60255	0.00183568	0.315924	0.298339	protein_coding	consensus_66	729776	730917	+	NADP-dependent alcohol dehydrogenase 6	PF08240.13	Alcohol dehydrogenase GroES-like domain
69021953	-	-	1.65381	0.267589	-3.17729	0.00532044	-1.29207	0.0201329	protein_coding	consensus_66	731512	732671	+	NAD-dependent protein deacylase	-	-
69021962	-0.380742	0.592978	-0.418044	0.390442	2.7068	0.0066808	1.9958	0.00923087	protein_coding	consensus_66	761158	762741	+	Intermediate cleaving peptidase 55	PF05195.17	Aminopeptidase P, N-terminal domain
69021963	1.64742	0.00662084	0.696898	0.1875	1.86095	0.000772999	1.19673	0.0271854	protein_coding	consensus_66	763600	765212	-	Sterol regulatory element-binding protein 1	PF00010.27	Helix-loop-helix DNA-binding domain
69021968	-0.480461	0.130593	0.0217203	0.955723	3.16598	2.27316e-17	3.10122	1.45488e-25	protein_coding	consensus_66	781536	782676	-	uncharacterized protein GCG54_00014860	PF09229.12	Activator of Hsp90 ATPase, N-terminal
69021972	-0.437311	0.420271	-0.206645	0.654451	1.35613	0.0151954	0.81019	0.0325698	protein_coding	consensus_66	793039	794073	-	54S ribosomal protein L6	PF00347.24	Ribosomal protein L6
69021976	1.83693	0.0100262	0.545774	0.322153	-1.49132	0.001187	-1.01675	5.18116e-06	protein_coding	consensus_66	814517	821695	-	uncharacterized protein GCG54_00014868	-	-
69021978	0.935952	0.263834	1.17127	0.0616478	2.00962	0.0348603	2.28449	0.000234303	protein_coding	consensus_66	825788	827626	-	uncharacterized protein GCG54_00014870	PF01564.18	Spermine/spermidine synthase domain
69021983	1.15397	0.309627	1.0099	0.476402	-2.16949	0.00291502	-2.73795	0.00288446	protein_coding	consensus_66	841757	842801	+	Protein CCC1	-	-
69021984	-1.46299	0.0186632	-0.753418	0.0648172	-1.78002	0.000401913	-1.71413	1.03104e-06	protein_coding	consensus_66	843546	844882	-	N-acyl-phosphatidylethanolamine-hydrolyzing phospholipase D	PF12706.8	Beta-lactamase superfamily domain
69021989	-0.49051	0.0683055	0.376665	0.238617	1.19614	0.0124315	1.22957	0.0141428	protein_coding	consensus_66	856864	858548	-	Hydroxymethylglutaryl-CoA synthase	PF01154.18	Hydroxymethylglutaryl-coenzyme A synthase N terminal
69021990	0.362321	0.700069	-1.40503	0.0387514	2.8099	0.0424182	1.10038	0.36695	protein_coding	consensus_66	863092	865252	-	putative mitochondrial chaperone BCS1-B	PF08740.12	BCS1 N terminal
69021995	0.33543	0.675666	0.272863	0.604161	4.01695	0.000920572	2.49246	0.0171072	protein_coding	consensus_66	877448	878434	+	tRNA (guanine-N(7)-)-methyltransferase	-	-
69022000	-	-	2.31388	0.0925662	-4.13398	0.00127891	-2.7394	0.000340191	protein_coding	consensus_66	895155	896301	-	uncharacterized protein GCG54_00014892	-	-
69022002	0.445163	0.594943	-0.227607	0.70217	5.73947	2.47599e-05	4.70315	0.00012755	protein_coding	consensus_66	898349	904201	-	uncharacterized protein GCG54_00014894	-	-
69022014	0.683177	0.00171044	0.588331	0.0853192	1.3225	0.000655286	0.194184	0.0943814	protein_coding	consensus_66	1039496	1040080	+	Nuclear transport factor 2, partial	PF02136.21	Nuclear transport factor 2 (NTF2) domain
69022016	-0.756793	8.16828e-05	0.238973	0.138057	1.48302	7.50725e-05	1.65875	3.7971e-05	protein_coding	consensus_66	1044637	1045813	-	60S ribosomal protein L8-B	PF01248.27	Ribosomal protein L7Ae/L30e/S12e/Gadd45 family
69022018	0.338619	0.415047	-0.105244	0.821638	1.91669	0.000325577	1.00639	0.000916174	protein_coding	consensus_66	1047990	1048314	-	uncharacterized protein GCG54_00014910	-	-
69022021	-0.581203	0.0797664	-0.797194	0.000487278	1.70456	0.000311105	1.62014	4.38771e-08	protein_coding	consensus_66	1058148	1064876	+	Nucleoporin	-	-
69022026	0.733322	0.328247	-0.888524	0.133479	-1.62082	0.035682	-2.41442	0.000661685	protein_coding	consensus_66	1089647	1094201	+	Bacteriophytochrome	PF08446.12	PAS fold
69022035	0.871854	0.453415	0.219796	0.794389	-5.82225	0.000599	-1.11546	0.0477347	protein_coding	consensus_66	1118331	1120085	-	Cytochrome P450 94C1	PF00067.23	Cytochrome P450
69022041	1.49299	0.35848	1.93786	0.0882907	-1.3598	0.0452215	-0.639276	0.0736394	protein_coding	consensus_66	1135954	1139349	+	putative ATP-dependent helicase	-	-
69022052	3.86015	0.0064976	2.12791	0.0949099	-2.41145	1.10247e-06	-2.47071	1.20217e-15	protein_coding	consensus_66	1183654	1185417	-	uncharacterized protein GCG54_00014944	-	-
69022054	-0.0311218	0.978709	-0.410513	0.595043	4.60003	0.00258995	4.35443	0.000363426	protein_coding	consensus_66	1187807	1188918	-	Iron-sulfur protein IND1	-	-
69022055	-1.52095	0.226568	-1.8553	0.0739836	4.57638	0.00299228	3.54703	0.00659551	protein_coding	consensus_66	1189674	1190284	+	Cell division control protein 31	PF13499.7	EF-hand domain pair
69022058	3.98434	0.0173339	2.22169	0.176244	-2.24921	0.0057362	-3.1423	7.03266e-13	protein_coding	consensus_66	1195892	1197337	-	Type III polyketide synthase B	PF00195.20	Chalcone and stilbene synthases, N-terminal domain
69022074	-	-	-	-	-3.38199	0.035392	-4.38688	0.000543828	protein_coding	consensus_66	1258649	1260027	-	uncharacterized protein GCG54_00014967	-	-
69022075	-	-	4.03435	0.00135315	4.57628	0.000305094	-2.1052	0.2844	protein_coding	consensus_66	1260949	1262910	-	putative transporter	-	-
69022077	-	-	-	-	-5.24247	0.0136309	-6.08051	3.70241e-06	protein_coding	consensus_66	1267114	1271064	+	Vegetative incompatibility protein HET-E-1	-	-
69022078	3.36122	0.0825455	-	-	3.70598	0.035009	1.76231	0.309658	protein_coding	consensus_66	1271145	1272950	-	uncharacterized protein GCG54_00014971	-	-
69022085	1.82542	0.00237656	3.1646	0.000192457	4.12679	8.13371e-15	3.51646	8.33599e-09	protein_coding	consensus_66	1288215	1288971	+	uncharacterized protein GCG54_00014978, partial	-	-
69022086	3.6328	0.00634601	-0.0569562	0.967831	-2.8662	0.0103446	-2.75329	0.000598955	protein_coding	consensus_66	1290297	1291761	+	Homogentisate 1 2-dioxygenase	-	-
69022093	1.28063	0.261408	0.522887	0.551681	3.88698	0.00810925	2.94903	0.0175979	protein_coding	consensus_66	1332115	1332902	-	Carboxypeptidase Y inhibitor	PF01161.21	Phosphatidylethanolamine-binding protein
69022103	-0.970949	0.323245	2.11225	0.000276454	4.41118	0.00136905	2.84783	0.0285996	protein_coding	consensus_66	1384414	1386462	+	Amino-acid permease inda1	-	-
69022107	-	-	3.57139	0.0113372	-3.38576	0.00729375	0.737835	0.382426	protein_coding	consensus_66	1393421	1395254	-	Cytochrome P450 monooxygenase eqxH	PF00067.23	Cytochrome P450
69022137	-	-	1.93519	0.0937933	-2.91299	0.0179622	-1.78996	0.0374236	protein_coding	consensus_66	1478318	1479157	-	uncharacterized protein GCG54_00015030	PF13460.7	NAD(P)H-binding
69022152	-1.29478	0.0501199	-0.617625	0.509218	-2.42155	0.00254768	-2.29043	0.0538363	protein_coding	consensus_66	1533899	1534394	+	uncharacterized protein GCG54_00015045	-	-
69022157	4.35762	0.00604396	-	-	-2.22868	0.0141658	-4.51081	1.2233e-14	protein_coding	consensus_66	1552358	1554095	+	uncharacterized protein GCG54_00015050	-	-
69022182	2.12432	0.119418	0.418195	0.72116	-2.57336	6.02095e-05	-1.96258	4.15427e-07	protein_coding	consensus_66	1622958	1623914	+	putative 4-hydroxy-2-oxoglutarate aldolase	PF00701.23	Dihydrodipicolinate synthetase family
69022186	-4.29713	0.00108383	-6.51246	2.88502e-07	-3.84553	0.00480839	-4.52051	6.70633e-06	protein_coding	consensus_66	1633949	1635973	+	Baeyer-Villiger monooxygenase	-	-
69022188	2.08134	0.216549	-0.762681	0.560672	-1.69663	0.0145579	-2.25876	5.22735e-10	protein_coding	consensus_66	1642553	1643760	-	uncharacterized protein GCG54_00015083	-	-
69022193	2.76004	0.0389854	-1.334	0.359215	-2.69958	0.00327026	-3.21212	1.28592e-11	protein_coding	consensus_66	1654951	1656204	+	uncharacterized protein GCG54_00015088	-	-
69022194	3.58374	0.0467453	2.99891	0.0214104	-3.16665	0.0033302	-4.21443	0.000372784	protein_coding	consensus_66	1657271	1661289	+	uncharacterized protein GCG54_00015089	-	-
69022208	1.61277	0.0809524	-0.601057	0.421848	2.98831	0.0214128	2.44593	0.0341902	protein_coding	consensus_66	1706902	1710820	+	uncharacterized protein GCG54_00015103	-	-
69022216	4.29094	0.00503704	-	-	3.75141	0.0418694	-	-	protein_coding	consensus_66	1744097	1745530	+	Endo-beta-1 6-galactanase	PF14587.7	O-Glycosyl hydrolase family 30
69022231	3.7176	0.0825905	-	-	-1.91771	0.0361072	-3.50739	1.77249e-06	protein_coding	consensus_66	1777202	1780974	+	Calcium-transporting ATPase 2	PF00690.27	Cation transporter/ATPase, N-terminus
69022257	4.7207	0.00177076	2.93049	0.0248774	4.99433	0.00116972	5.37486	0.00806587	protein_coding	consensus_66	1875639	1876515	+	uncharacterized protein GCG54_00015152	PF11563.9	Protoglobin
69022319	4.99804	0.00040684	4.23201	0.000596524	-2.49305	0.000420346	-1.64557	5.93195e-06	protein_coding	consensus_66	2079122	2081167	+	putative transporter	-	-
69022337	-	-	-	-	-2.77031	0.0343932	-5.43171	8.97176e-08	protein_coding	consensus_66	2132920	2133690	+	uncharacterized protein GCG54_00015232	-	-
69022339	5.12162	0.000832753	-	-	-2.01648	0.0135009	-7.50756	1.1643e-13	protein_coding	consensus_66	2143161	2144757	-	Methyltransferase fsa4	PF00891.19	O-methyltransferase domain
69012573	3.59352	0.0386593	-	-	4.45659	0.00777407	2.87334	0.0254664	protein_coding	consensus_67	109210	110538	+	uncharacterized protein GCG54_00005422	-	-
69012595	-	-	-	-	-2.64661	0.0341417	-4.82986	3.64849e-09	protein_coding	consensus_67	172277	175386	-	uncharacterized protein GCG54_00005444	-	-
69012601	-2.21349	8.7797e-16	-1.58756	0.00657083	1.3627	0.0176562	-0.0318519	0.961762	protein_coding	consensus_67	187637	189102	+	putative proline dehydrogenase	-	-
69012603	-0.577249	0.469479	0.55501	0.314736	5.62097	4.13088e-05	5.61823	2.7108e-06	protein_coding	consensus_67	195418	196055	-	Fusaric acid biosynthesis protein 2	PF03795.15	YCII-related domain
69012606	1.34139	4.50855e-05	1.87669	2.88901e-05	1.99737	3.4842e-14	1.60943	2.06301e-28	protein_coding	consensus_67	205104	205576	-	uncharacterized protein GCG54_00005455	-	-
69012608	0.127917	0.735048	1.35908	3.33324e-08	2.71021	1.63107e-10	3.59919	1.16355e-62	protein_coding	consensus_67	207237	207941	+	uncharacterized protein GCG54_00005457	-	-
69012614	1.84391	0.014836	1.91415	0.00129726	-1.55878	0.000193292	-0.72205	0.00471901	protein_coding	consensus_67	226644	229036	-	UDP-glucose 6-dehydrogenase	PF03721.15	UDP-glucose/GDP-mannose dehydrogenase family, NAD binding domain
69012621	-	-	-	-	3.88125	0.0250964	2.3832	0.095995	protein_coding	consensus_67	264899	265345	+	uncharacterized protein GCG54_00005470	-	-
69012639	-	-	-	-	-5.87439	0.00219983	-7.85935	2.77925e-05	protein_coding	consensus_67	313390	315500	-	Protein-arginine deiminase type-1	-	-
69012648	0.84501	0.316296	0.443893	0.549357	1.40118	0.0137874	0.907599	0.0279665	protein_coding	consensus_67	344725	346737	+	uncharacterized protein GCG54_00005497	-	-
69012672	-	-	-5.05332	0.0117489	-4.86242	8.59973e-05	-10.0465	6.15765e-11	protein_coding	consensus_67	422264	423364	+	Initiation-specific alpha-1 6-mannosyltransferase	-	-
69012689	0.052488	0.940967	-1.20584	0.0769044	-1.16939	0.0381844	-1.00707	0.000672615	protein_coding	consensus_67	459600	460820	+	uncharacterized protein GCG54_00005538	PF07859.14	alpha/beta hydrolase fold
69012691	-0.626498	0.297176	-2.22679	4.12144e-06	-2.22146	0.0348588	-2.04886	0.0973255	protein_coding	consensus_67	473622	474880	-	uncharacterized protein GCG54_00005540	PF00561.21	alpha/beta hydrolase fold
69012699	1.02586	0.0899279	0.153084	0.760212	-2.12178	0.00113323	-3.7504	9.38942e-09	protein_coding	consensus_67	512747	513497	+	uncharacterized protein GCG54_00005548	PF07510.12	Protein of unknown function (DUF1524)
69012707	-	-	-	-	-4.87032	0.00414094	-6.35112	2.946e-07	protein_coding	consensus_67	556580	557894	+	FAD-dependent monooxygenase cctM	-	-
69012723	-0.27376	0.538316	0.446455	0.108898	1.4421	0.00185141	1.87483	5.39408e-12	protein_coding	consensus_67	601192	603034	+	putative T-complex protein 1 subunit eta	-	-
69012736	-	-	-	-	-6.30719	0.000586248	-9.2702	3.13543e-05	protein_coding	consensus_67	657143	659106	-	Cytochrome P450 monooygenase 1	PF00067.23	Cytochrome P450
69012737	-	-	-	-	3.63766	0.0465124	0.761628	0.658927	pseudogene	consensus_67	662463	663912	-	-	-	-
69013854	0.908211	0.580461	-2.86251	0.100978	-5.53038	0.00609582	-4.15167	5.34633e-06	protein_coding	consensus_68	20616	21333	-	Dihydrofolate reductase	PF00186.20	Dihydrofolate reductase
69013856	0.512908	0.568369	-0.0823565	0.903806	-2.42359	6.32758e-05	-1.75172	2.01778e-08	protein_coding	consensus_68	25281	26872	+	DNA damage tolerance protein RHC31	PF00899.22	ThiF family
69013857	3.81381	0.0020388	1.39526	0.239353	-1.65463	0.0199814	-2.25549	3.52293e-09	protein_coding	consensus_68	31437	34777	-	uncharacterized protein GCG54_00006709	-	-
69013862	2.63991	0.0145937	1.41864	0.123396	4.70865	0.00198154	4.81834	6.87407e-05	protein_coding	consensus_68	53083	56046	-	H(+)/Cl(-) exchange transporter 5	-	-
69013864	-0.676846	0.06788	-0.145045	0.68892	1.38394	0.0101026	1.36723	7.81863e-05	protein_coding	consensus_68	62129	63069	+	Eukaryotic translation initiation factor 6	-	-
69013866	-	-	2.88219	0.0295861	-1.72598	0.0186696	-1.82173	1.20837e-06	protein_coding	consensus_68	68197	69354	+	uncharacterized protein GCG54_00006718	-	-
69013868	0.99145	0.276263	1.13407	0.098347	1.74259	0.0471861	2.38832	0.000103569	protein_coding	consensus_68	71629	73216	+	CCR4-NOT transcription complex subunit 7, partial	-	-
69013871	1.62562	0.0543915	2.39382	0.000201641	5.44272	2.58781e-05	6.18344	1.83596e-07	protein_coding	consensus_68	86571	88577	-	uncharacterized protein GCG54_00006723	-	-
69013878	5.05876	0.000255366	3.09776	0.0177002	-1.6609	0.0110824	-1.55946	6.72608e-06	protein_coding	consensus_68	124661	127204	-	Target of rapamycin complex 2 subunit sin1	-	-
69013880	3.82799	0.0723024	-	-	-2.89796	0.00554756	-3.96662	8.66802e-09	protein_coding	consensus_68	129000	130467	-	uncharacterized protein GCG54_00006732	-	-
69013888	0.0170792	0.975542	0.207597	0.560945	1.17412	0.031837	1.8793	1.13851e-08	protein_coding	consensus_68	158899	160201	-	Serine/threonine-protein kinase ark1	PF00069.26	Protein kinase domain
69013891	-0.194202	0.773508	-0.256665	0.620797	4.86743	0.000997075	4.74676	0.000136325	protein_coding	consensus_68	167168	168982	-	ATP-dependent RNA helicase MRH4	PF00270.30	DEAD/DEAH box helicase
69017926	4.03069	0.00335472	2.69728	0.0318846	6.03931	1.08145e-05	4.35531	0.000367817	protein_coding	consensus_69	4288	5491	-	Hydrolase FUB4	PF03959.14	Serine hydrolase (FSH1)
69017929	4.15738	0.014748	-	-	3.84141	0.0119011	-1.5667	0.373172	protein_coding	consensus_69	21925	23521	+	Glucan endo-1 3-alpha-glucosidase agn1	-	-
69017930	-	-	-	-	-2.8352	0.0298553	-2.09393	0.060939	protein_coding	consensus_69	24602	26047	+	uncharacterized protein GCG54_00010803	PF00557.25	Metallopeptidase family M24
69017932	-	-	-	-	-3.55044	0.0032979	-4.22324	0.000236641	pseudogene	consensus_69	27897	29435	+	-	-	-
69017933	0.522329	0.284164	0.733816	0.0349129	1.46953	0.014285	1.89687	4.15469e-06	protein_coding	consensus_69	42458	46463	+	Serine/threonine-protein kinase ssp1	PF00069.26	Protein kinase domain
69017950	-1.46123	3.86788e-08	-0.455185	0.0614684	1.6006	0.000341301	2.26265	1.19071e-07	protein_coding	consensus_69	98918	100162	-	Mitochondrial phosphate carrier protein	-	-
69017955	0.629685	0.324876	-2.47716	4.82581e-05	-2.5286	0.00157392	-2.65236	3.04222e-12	protein_coding	consensus_69	129493	132417	+	Carboxylesterase NlhH	PF07859.14	alpha/beta hydrolase fold
69017960	0.878987	0.450171	-2.25932	0.0586986	-3.14936	0.000875042	-2.81155	0.000222373	protein_coding	consensus_69	153286	156670	+	Linear gramicidin synthase subunit D	-	-
69017974	1.33576	0.138316	2.4214	0.00191108	2.07274	0.00997665	1.54175	0.0182403	protein_coding	consensus_69	187814	188776	+	uncharacterized protein GCG54_00010847	-	-
69017988	3.94311	0.017734	4.56292	0.000652445	4.07701	0.015095	4.86701	5.37658e-05	protein_coding	consensus_69	227052	228766	+	Cytochrome P450 26A1	PF00067.23	Cytochrome P450
69008608	-0.3432	0.519233	0.334817	0.309103	1.80875	9.53737e-05	2.34456	7.83021e-14	protein_coding	consensus_7	24266	26695	+	uncharacterized protein GCG54_00001439	-	-
69008610	-0.678872	0.25695	-0.125174	0.742469	1.74028	0.0212414	0.6451	0.443713	protein_coding	consensus_7	30520	32303	+	putative tRNA pseudouridine synthase 4, partial	-	-
69008616	-1.30742	0.0452569	-1.64238	2.74465e-05	4.52512	0.00510458	3.24906	0.0117721	protein_coding	consensus_7	57026	57949	-	rRNA-processing protein FCF1-like	-	-
69008626	0.299207	0.455297	0.460096	0.105077	1.2284	0.00626953	1.35909	2.33202e-07	protein_coding	consensus_7	100422	102630	-	putative RNA-binding protein C17H9.04c	-	-
69008632	2.58729	0.0608952	2.31548	0.0342958	-1.89736	0.0327236	-1.4521	0.12428	protein_coding	consensus_7	143867	145093	+	uncharacterized protein GCG54_00001463	-	-
69008636	-0.941103	0.158534	-1.22015	0.0197548	2.06338	0.0345791	2.35351	0.000675269	protein_coding	consensus_7	174074	178924	+	uncharacterized protein GCG54_00001467	PF09423.11	PhoD-like phosphatase
69008641	-0.135255	0.832731	-0.573806	0.277872	-1.74838	6.11709e-06	-3.58169	1.88773e-10	protein_coding	consensus_7	188176	189209	+	L-xylulose reductase	PF13561.7	Enoyl-(Acyl carrier protein) reductase
69008645	4.30569	0.00537054	3.36899	0.0175743	-2.79291	1.05682e-07	-3.48839	1.05649e-27	protein_coding	consensus_7	196084	201686	+	putative ATP-dependent RNA helicase DHR1	PF00270.30	DEAD/DEAH box helicase
69008646	-	-	-	-	-3.71388	0.0288299	-8.38049	7.04744e-05	protein_coding	consensus_7	202443	203345	+	uncharacterized protein GCG54_00001477	-	-
69008661	0.470339	0.533631	0.723811	0.123655	-1.06903	0.0286218	-0.148391	0.528176	protein_coding	consensus_7	248263	252402	+	uncharacterized protein GCG54_00001492	-	-
69008680	1.26266	0.43389	0.254831	0.831536	4.17553	0.0100094	3.89356	0.00229306	protein_coding	consensus_7	291876	292523	-	uncharacterized protein GCG54_00001511	-	-
69008682	1.01276	0.201383	0.788664	0.154175	1.93229	0.017628	1.72799	0.00155233	protein_coding	consensus_7	303707	305786	+	Serine/threonine-protein kinase svkA	PF00069.26	Protein kinase domain
69008693	1.14063	0.0640442	0.0476964	0.920177	-1.81728	1.48497e-05	-1.84421	3.60901e-12	protein_coding	consensus_7	358874	366527	+	Vacuolar cation-chloride cotransporter 1	-	-
69008700	0.345995	0.713242	-1.59207	0.0726186	-3.29681	7.93026e-05	-3.96639	1.22472e-14	protein_coding	consensus_7	389992	391019	+	uncharacterized protein GCG54_00001531	PF01161.21	Phosphatidylethanolamine-binding protein
69008701	2.12914	0.0373766	3.03617	5.82555e-05	2.5449	0.0274012	2.14469	0.0147956	protein_coding	consensus_7	392707	393925	+	uncharacterized protein GCG54_00001532	PF07992.15	Pyridine nucleotide-disulphide oxidoreductase
69008704	2.84298	0.0255735	0.711311	0.458783	4.75425	0.00147669	4.355	0.000336982	protein_coding	consensus_7	399431	400534	+	putative GTP-binding protein YjiA	PF02492.20	CobW/HypB/UreG, nucleotide-binding domain
69008728	2.34343	0.0753136	-0.0356189	0.97798	-1.61032	0.00713508	1.35432	2.11759e-08	pseudogene	consensus_7	493613	499100	+	-	-	-
69008729	3.55284	0.0364274	-	-	-4.45282	0.000196998	2.71342	1.01231e-14	protein_coding	consensus_7	499758	500671	+	uncharacterized protein GCG54_00001560	PF01965.25	DJ-1/PfpI family
69008734	3.48859	0.0443859	3.74089	0.00444728	-2.0524	0.012712	0.00860639	0.987598	protein_coding	consensus_7	527660	529101	+	Protein urg3	-	-
69008738	-1.68788	0.00195054	-1.66729	6.03072e-12	2.26977	0.0135832	2.83181	4.11501e-06	protein_coding	consensus_7	540386	541929	+	putative esterase	PF00561.21	alpha/beta hydrolase fold
69008742	-	-	0.534193	0.598503	3.88879	0.022388	3.65652	0.00360594	protein_coding	consensus_7	548654	549097	+	uncharacterized protein GCG54_00001573	-	-
69008748	0.48848	0.358961	0.403998	0.288542	1.70184	0.0114112	1.374	0.00414075	protein_coding	consensus_7	556266	558345	-	Large subunit GTPase 1	-	-
69008753	-1.55623	1.67884e-10	-0.167479	0.500372	2.53263	1.27556e-10	2.35441	1.13285e-20	protein_coding	consensus_7	572522	577186	-	Centromere/microtubule-binding protein cbf5	PF08068.13	DKCLD (NUC011) domain
69008758	-1.02521	0.0993677	-0.711214	0.135567	1.59506	0.0145907	0.924391	0.0307951	protein_coding	consensus_7	595199	596525	-	uncharacterized protein GCG54_00001589	-	-
69008763	1.63775	0.086953	1.95781	0.00503601	-1.22426	0.0247208	0.0477022	0.863569	protein_coding	consensus_7	610010	613043	+	uncharacterized protein GCG54_00001594	-	-
69008771	-1.26647	0.126908	0.217768	0.745348	1.71957	0.0127602	2.52907	0.00037254	protein_coding	consensus_7	633030	633998	+	L-threo-3-deoxy-hexylosonate aldolase	PF00701.23	Dihydrodipicolinate synthetase family
69008775	3.66054	0.00662784	-0.540968	0.659528	-1.72	0.00322681	-4.44893	5.06495e-23	protein_coding	consensus_7	662183	664837	-	uncharacterized protein GCG54_00001606	-	-
69008777	-0.442888	0.42865	0.362966	0.33687	1.82942	0.000144591	2.07038	8.11521e-12	protein_coding	consensus_7	668562	670378	-	uncharacterized protein GCG54_00001608	-	-
69008803	-1.83746	2.30746e-05	-0.988679	0.0196471	-1.38831	0.00248454	0.319123	0.20142	protein_coding	consensus_7	803793	805836	+	FAD-linked oxidoreductase ZEB1	PF01565.24	FAD binding domain
69008805	3.52605	0.00384594	1.26135	0.281178	-1.96326	0.000260758	-2.36456	3.06744e-13	protein_coding	consensus_7	811524	813207	+	putative endo-1 3(4)-beta-glucanase	-	-
69008815	0.474254	0.459392	-0.406048	0.420284	1.67121	0.0117572	1.53117	0.00173875	protein_coding	consensus_7	843801	845946	-	White-opaque regulator 2	PF00172.19	Fungal Zn(2)-Cys(6) binuclear cluster domain
69008818	4.7879	0.00107796	2.85015	0.0402619	-2.01529	0.00840985	-2.03715	7.085e-08	protein_coding	consensus_7	856314	858830	-	Transmembrane E3 ubiquitin-protein ligase 1	PF12678.8	RING-H2 zinc finger domain
69008820	-0.244938	0.435829	0.875256	2.82046e-05	1.63621	5.15767e-07	2.65081	1.01799e-50	protein_coding	consensus_7	859975	861146	-	Protein disulfide-isomerase erp38	PF00085.21	Thioredoxin
69008821	-0.698785	0.00811643	0.156755	0.609414	1.71252	2.82538e-07	0.914498	0.000283169	protein_coding	consensus_7	861652	862071	+	40S ribosomal protein S29, partial	-	-
69008823	-0.949999	0.000451525	-0.0229111	0.918577	2.24312	1.43337e-06	2.3749	1.16006e-21	protein_coding	consensus_7	862801	864251	-	Elongation factor Tu	PF00009.28	Elongation factor Tu GTP binding domain
69008840	0.513846	0.606751	0.0151066	0.982997	4.20684	0.000293669	2.89113	0.00706269	protein_coding	consensus_7	930909	931970	-	uncharacterized protein GCG54_00001673	-	-
69008847	-	-	4.28897	0.000522193	-3.87909	1.92873e-05	-2.70848	2.22891e-09	protein_coding	consensus_7	982913	983188	+	uncharacterized protein GCG54_00001680	-	-
69008849	-0.478176	0.727681	-2.39667	0.0791763	-3.21697	0.00134588	-2.19816	1.52441e-06	protein_coding	consensus_7	993913	996000	+	uncharacterized protein GCG54_00001682	-	-
69008862	-0.488653	0.0956531	0.476228	0.0330039	1.376	0.000737169	2.08185	1.59301e-07	protein_coding	consensus_7	1053352	1054445	-	Peptidyl-prolyl cis-trans isomerase B	PF00160.22	Cyclophilin type peptidyl-prolyl cis-trans isomerase/CLD
69008866	-0.610973	0.140388	-0.650537	0.0184969	1.23496	0.0304652	1.75241	1.18554e-07	protein_coding	consensus_7	1064984	1067743	+	Rho-GTPase-activating protein 8	-	-
69008868	4.4717	0.0106012	2.28499	0.185945	-2.90889	0.005892	-2.47614	0.0101856	protein_coding	consensus_7	1072632	1073267	+	Coenzyme Q-binding protein coq10	-	-
69008872	-0.342406	0.42457	-0.206528	0.67435	1.41096	0.00884286	1.71281	1.59047e-06	protein_coding	consensus_7	1084363	1085635	-	uncharacterized protein GCG54_00001705	PF13350.7	Tyrosine phosphatase family
69008874	-0.258116	0.678738	-0.414506	0.33569	-2.03431	0.000546868	-2.07492	0.000267718	protein_coding	consensus_7	1091022	1091871	-	Protein SFK1	-	-
69008878	-1.72227	0.0135509	-0.353253	0.398102	-1.0826	0.0467806	-0.512777	0.0731406	protein_coding	consensus_7	1104010	1104690	+	uncharacterized protein GCG54_00001711	PF09597.11	IGR protein motif
69008881	0.358779	0.625915	0.154462	0.771039	3.01924	0.000580523	1.57973	0.0289623	protein_coding	consensus_7	1116527	1117871	+	uncharacterized protein GCG54_00001714	-	-
69008882	1.41205	0.0416877	1.32905	0.0312772	3.29641	0.00019692	2.54098	6.27822e-05	protein_coding	consensus_7	1118396	1118809	-	uncharacterized protein GCG54_00001715	-	-
69008885	-0.171895	0.755421	0.834447	0.00327103	1.15307	0.0425764	1.80941	0.00113481	protein_coding	consensus_7	1124270	1124998	-	Protein YOP1	-	-
69008887	-0.75824	0.126223	-0.692973	0.00803313	1.31294	0.0222429	1.54411	3.05468e-05	protein_coding	consensus_7	1130983	1132791	+	Aspartate kinase FUB3, partial	-	-
69008893	-1.04771	0.181298	-0.941156	0.0500809	3.6396	0.0198344	2.4365	0.0532728	protein_coding	consensus_7	1143043	1144016	-	rRNA biogenesis protein RRP36	-	-
69008894	3.90097	0.0146582	-	-	-4.17819	0.00813203	-4.1863	1.24799e-06	protein_coding	consensus_7	1144371	1145578	+	uncharacterized protein GCG54_00001727	-	-
69008896	-0.654284	0.118114	-0.344761	0.255761	1.74194	0.000427408	1.7214	3.7679e-07	protein_coding	consensus_7	1148011	1149074	+	37S ribosomal protein S9	-	-
69008897	0.933816	0.421476	-3.57886	0.00199748	-2.89565	0.0242287	-4.25697	0.000706946	protein_coding	consensus_7	1158532	1159071	-	uncharacterized protein GCG54_00001730, partial	-	-
69008899	1.75951	0.210594	-1.99494	0.241701	-2.83949	0.00332009	-5.69437	4.26018e-19	protein_coding	consensus_7	1164327	1166010	+	uncharacterized protein GCG54_00001732	-	-
69008914	2.84803	0.0341696	0.0815727	0.946423	-1.54328	0.0237007	-2.00391	1.67518e-08	protein_coding	consensus_7	1215063	1217573	-	uncharacterized protein GCG54_00001747	PF17389.3	Bacterial alpha-L-rhamnosidase 6 hairpin glycosidase domain
69008920	1.58985	0.0225057	1.04003	0.0441621	-1.39622	0.0215931	-0.609704	0.193394	protein_coding	consensus_7	1241278	1243431	+	putative transcriptional regulatory protein C56F2.05c	-	-
69008921	-0.168854	0.90807	0.105904	0.912164	2.40854	0.0103858	0.675122	0.407755	protein_coding	consensus_7	1246903	1248305	+	uncharacterized protein GCG54_00001754	-	-
69008923	-0.707761	0.423187	0.0348653	0.964267	3.16826	0.0173639	4.81352	2.50615e-06	protein_coding	consensus_7	1253886	1255455	+	uncharacterized protein GCG54_00001756	-	-
69008935	0.0358593	0.909217	-0.0238138	0.937615	1.29996	0.00129986	1.12679	0.000324577	protein_coding	consensus_7	1286935	1289259	+	Calcium-binding mitochondrial carrier protein Aralar2	PF13499.7	EF-hand domain pair
69008937	-	-	-	-	-2.72768	0.0337192	-4.95642	1.62332e-08	protein_coding	consensus_7	1291570	1292139	-	uncharacterized protein GCG54_00001770	-	-
69008938	0.566255	0.582426	0.324156	0.59409	2.96066	0.0312383	3.17758	0.00260581	protein_coding	consensus_7	1292892	1294466	-	putative glutamine amidotransferase DUG3	PF13230.7	Glutamine amidotransferases class-II
69008946	-0.943878	0.0309675	-1.30539	0.00191335	2.78434	8.50513e-06	1.6124	0.000595928	protein_coding	consensus_7	1322667	1323709	+	uncharacterized protein GCG54_00001779	-	-
69008949	-0.952738	0.227175	0.548143	0.276092	1.72316	0.00225617	1.36692	0.000359771	protein_coding	consensus_7	1332795	1333120	+	NADH dehydrogenase [ubiquinone] 1 beta subcomplex subunit 2, partial	-	-
69008952	-1.25356	0.0079485	0.150389	0.578655	1.6441	4.67372e-05	2.65276	7.98856e-24	protein_coding	consensus_7	1345569	1347243	+	D-3-phosphoglycerate dehydrogenase 1	PF00389.31	D-isomer specific 2-hydroxyacid dehydrogenase, catalytic domain
69008953	0.0777505	0.754891	0.743351	4.18552e-05	1.24382	0.000176243	1.54399	2.8199e-11	protein_coding	consensus_7	1350660	1355786	+	Myosin-2	PF00063.22	Myosin head (motor domain)
69008957	-0.225791	0.79526	1.28662	0.106185	1.87979	0.0118455	2.13168	0.000165959	protein_coding	consensus_7	1367643	1368744	+	Uracil phosphoribosyltransferase	PF14681.7	Uracil phosphoribosyltransferase
69008960	-0.558969	0.000880277	0.105519	0.473347	1.08484	0.00956715	1.15296	0.0138837	protein_coding	consensus_7	1377026	1378174	+	40S ribosomal protein S1	-	-
69008969	0.503596	0.492287	0.808572	0.096899	1.27157	0.0291394	1.73155	3.68687e-06	protein_coding	consensus_7	1499057	1501910	+	DNA replication licensing factor mcm3	PF14551.7	MCM N-terminal domain
69008974	-1.2995	0.00534489	-0.633028	0.0513325	1.4159	0.0401592	1.76981	0.00450145	protein_coding	consensus_7	1524460	1525578	+	putative electron transfer flavoprotein subunit alpha	PF01012.22	Electron transfer flavoprotein domain
69008980	0.571548	0.260657	0.688193	0.0444217	1.65644	0.000822482	1.67913	4.08195e-07	protein_coding	consensus_7	1547341	1548910	+	Membrane protein TMS1	-	-
69008983	4.16126	0.0108058	3.88183	0.00355164	-1.49691	0.024161	-1.22319	0.00389154	protein_coding	consensus_7	1554153	1555897	+	Monopolin complex subunit pcs1	-	-
69008986	0.897505	0.374771	-0.58993	0.572703	-1.80636	0.0131753	-0.512608	0.149244	protein_coding	consensus_7	1569275	1571224	-	uncharacterized protein GCG54_00001819	-	-
69008989	-0.601006	0.199148	-0.180842	0.671434	1.98624	0.00485176	1.71057	3.91344e-05	protein_coding	consensus_7	1576902	1579012	+	Amino-acid acetyltransferase	-	-
69008994	-0.584044	0.356723	-0.715011	0.0726941	1.54652	0.0368013	2.00863	1.37006e-05	protein_coding	consensus_7	1596077	1597109	+	Protein YIP4	PF04893.18	Yip1 domain
69009001	0.254034	0.386541	0.680794	0.0138508	1.36768	7.87801e-06	1.46552	4.50206e-16	protein_coding	consensus_7	1627239	1629861	+	Heat shock protein hsp88	-	-
69009002	-0.641086	0.017212	-0.0376696	0.853997	1.16488	0.000453424	1.33038	3.02735e-13	protein_coding	consensus_7	1630509	1639083	-	Eukaryotic translation initiation factor 5B	PF10433.10	Mono-functional DNA-alkylating methyl methanesulfonate N-term
69009005	-0.580762	0.00688099	0.0925408	0.426528	1.01391	0.0016703	1.33249	7.36074e-09	protein_coding	consensus_7	1647523	1648431	+	Eukaryotic translation initiation factor 5A	PF01287.21	Eukaryotic elongation factor 5A hypusine, DNA-binding OB fold
69009006	-0.56353	0.0322162	0.127182	0.677486	1.7297	2.27958e-06	1.65402	5.35078e-06	protein_coding	consensus_7	1649215	1652381	+	Ubiquitin-60S ribosomal protein L40	PF11781.9	Zinc-finger of RNA-polymerase I-specific TFIIB, Rrn7
69009008	-0.0800033	0.927406	-0.776532	0.270916	-1.39668	0.0391863	-1.43988	0.000744135	protein_coding	consensus_7	1654384	1655077	-	putative thiosulfate sulfurtransferase	PF00581.21	Rhodanese-like domain
69009013	-	-	2.16538	0.120137	-2.30062	0.0113066	-2.63152	5.36263e-07	protein_coding	consensus_7	1670308	1672011	-	RNA polymerase I-specific transcription initiation factor rrn5	-	-
69009016	0.810083	0.144711	0.42585	0.36415	-1.25653	0.00642176	-1.1593	2.63022e-07	protein_coding	consensus_7	1684904	1687522	-	uncharacterized protein GCG54_00001849	-	-
69009017	2.98504	0.0697472	3.31209	0.00776439	2.28558	0.0415285	1.63387	0.18815	protein_coding	consensus_7	1688424	1689295	+	uncharacterized protein GCG54_00001850	-	-
69009018	2.43267	0.0647545	2.12346	0.0526832	1.94431	0.0317757	0.854041	0.182193	protein_coding	consensus_7	1689521	1690058	-	Mediator of RNA polymerase II transcription subunit 21	-	-
69009027	-0.0623082	0.929113	-0.0785745	0.90486	1.59756	0.0206176	1.17061	0.0347085	protein_coding	consensus_7	1714544	1715579	+	KRR1 small subunit processome component	PF17903.2	Krr1 KH1 domain
69009038	-0.324406	0.580273	-0.603116	0.136976	1.38164	0.018422	0.466564	0.23417	protein_coding	consensus_7	1768834	1769850	+	54S ribosomal protein L4	-	-
69009042	4.21014	0.0177751	1.55118	0.328551	4.0118	0.0164502	2.65158	0.0613191	protein_coding	consensus_7	1777504	1778686	-	uncharacterized protein GCG54_00001877	PF13673.8	Acetyltransferase (GNAT) domain
69009060	-0.288761	0.276264	1.40275	9.44975e-13	1.2213	0.000223557	2.92646	4.75216e-18	protein_coding	consensus_7	1853071	1856164	+	Glycogen phosphorylase	-	-
69009070	4.58344	0.00556191	-	-	-3.02827	0.000176639	-3.82981	1.10897e-14	protein_coding	consensus_7	1895692	1898032	+	Endo-1 3(4)-beta-glucanase	PF00722.22	Glycosyl hydrolases family 16
69009071	1.51435	0.261198	-1.38539	0.269375	3.7551	0.0441918	1.7588	0.22123	protein_coding	consensus_7	1898210	1899455	-	putative rhamnogalacturonate lyase C	PF00149.29	Calcineurin-like phosphoesterase
69009073	0.470923	0.568788	-2.43383	0.00107417	-1.93021	0.00215996	-3.71246	7.70969e-15	protein_coding	consensus_7	1909522	1911985	+	uncharacterized protein GCG54_00001908	-	-
69009080	-0.698968	0.00330076	0.33383	0.230311	1.1843	0.00174933	1.13029	4.59556e-06	protein_coding	consensus_7	1940975	1941453	+	Profilin, partial	PF00235.20	Profilin
69009088	0.256044	0.511387	0.614231	0.0587302	1.37749	0.000118246	1.22579	4.32842e-08	pseudogene	consensus_7	1960086	1964387	+	-	-	-
69009089	3.45852	0.071717	3.01372	0.0224739	-1.92786	0.0461522	-2.34956	1.90472e-05	protein_coding	consensus_7	1964967	1966874	-	uncharacterized protein GCG54_00001924	-	-
69009090	4.81664	0.00236795	1.9108	0.220843	-2.62016	0.0092618	-2.52104	1.99722e-06	protein_coding	consensus_7	1967523	1969844	+	ATPase family protein 2	PF00004.30	ATPase family associated with various cellular activities (AAA)
69009095	0.94353	0.361845	0.56743	0.473943	-1.35904	0.0332593	-1.27032	0.0112723	protein_coding	consensus_7	1994009	1997026	-	uncharacterized protein GCG54_00001930	-	-
69009099	-0.0684644	0.855806	0.420916	0.116467	1.0967	0.0139356	1.73153	5.50232e-12	protein_coding	consensus_7	2004007	2005106	+	Eukaryotic translation initiation factor 2 subunit alpha	PF00575.24	S1 RNA binding domain
69009116	-0.292227	0.294105	0.109835	0.570751	2.18679	2.79388e-06	2.78261	2.49794e-23	protein_coding	consensus_7	2071117	2072731	+	Single-stranded TG1-3 DNA-binding protein, partial	PF00076.23	RNA recognition motif. (a.k.a. RRM, RBD, or RNP domain)
69009118	-	-	-	-	-3.15108	0.0134556	-5.97973	8.06294e-09	protein_coding	consensus_7	2077621	2078596	-	2 3-dimethylmalate lyase	PF13714.7	Phosphoenolpyruvate phosphomutase
69009128	3.95854	0.0056896	3.26025	0.00804339	2.43926	0.0209389	2.76576	0.000233878	protein_coding	consensus_7	2112475	2113993	+	putative secreted beta-glucosidase adg3	-	-
69009134	2.41602	0.169482	1.38004	0.294768	-2.98146	0.000283415	-3.60001	3.13447e-05	protein_coding	consensus_7	2128254	2129395	+	Leucine carboxyl methyltransferase 1	-	-
69009135	-2.15889	0.0837382	-0.874368	0.350368	-2.55687	3.60807e-05	-2.73465	2.29072e-19	protein_coding	consensus_7	2131631	2132207	+	AP-2 complex subunit sigma	PF01217.21	Clathrin adaptor complex small chain
69009141	1.30902	0.0950529	0.48935	0.386064	1.64814	0.031194	1.20547	0.0297972	protein_coding	consensus_7	2151462	2154275	-	DnaJ-related protein rsp1	PF00226.32	DnaJ domain
69009144	-0.091959	0.87001	-0.321876	0.456775	1.14984	0.0207482	1.28392	1.5482e-05	protein_coding	consensus_7	2163702	2167467	+	Structural maintenance of chromosomes protein 2	PF02463.20	RecF/RecN/SMC N terminal domain
69017253	-0.75491	0.415524	-0.0195414	0.971462	2.09493	0.00780357	0.306301	0.59912	protein_coding	consensus_70	5156	5647	+	uncharacterized protein GCG54_00010121	PF00366.21	Ribosomal protein S17
69017257	-1.4144	0.000208358	-0.795395	0.0319194	1.70511	0.00573692	2.1377	8.57719e-09	protein_coding	consensus_70	17953	24784	+	Autophagy-related protein 9	-	-
69017262	-	-	-	-	-2.94683	0.031341	-4.22952	8.80465e-06	protein_coding	consensus_70	41617	42863	-	Cell surface mannoprotein MP65	PF00332.19	Glycosyl hydrolases family 17
69017265	1.14071	0.472008	1.23136	0.264283	3.88267	0.0259668	4.0234	0.00109152	protein_coding	consensus_70	60304	62272	+	HMG box-containing protein C19G7.04	PF10263.10	SprT-like family
69017272	-0.796467	0.218276	-0.551632	0.38467	1.90045	0.00072866	1.85155	5.30778e-07	protein_coding	consensus_70	75405	76663	-	putative 26S proteasome regulatory subunit rpn9	PF01399.28	PCI domain
69017273	-0.358966	0.185775	-0.0789031	0.742185	1.24397	0.000345211	1.21242	1.84482e-10	protein_coding	consensus_70	77292	80300	+	NADH-ubiquinone oxidoreductase 40 kDa subunit	-	-
69017280	-0.0141655	0.970759	0.673471	0.00632832	1.31727	0.000606207	2.06609	4.56452e-21	protein_coding	consensus_70	98235	101881	+	Importin subunit beta-3	-	-
69017285	3.155	0.0124621	2.75037	0.0472362	-2.53539	0.000344418	-2.13829	2.50602e-07	protein_coding	consensus_70	121764	123731	-	putative formamidase	-	-
69017286	3.28044	0.0670572	3.52938	0.00916592	-2.0038	0.0164308	-0.850385	0.088408	protein_coding	consensus_70	124434	125778	-	uncharacterized protein GCG54_00010154	-	-
69017290	4.21136	0.00928875	-	-	-3.52007	0.00417454	-9.75576	4.3804e-06	protein_coding	consensus_70	143120	144082	-	Thioredoxin reductase gliT	PF07992.15	Pyridine nucleotide-disulphide oxidoreductase
69017298	5.77233	2.1398e-05	3.82605	0.00266535	-2.6651	0.00110712	-0.775113	0.091727	protein_coding	consensus_70	163814	165042	-	26S proteasome regulatory subunit RPN12	-	-
69017312	-	-	-	-	-2.6708	0.00687194	-9.72368	5.63988e-10	protein_coding	consensus_70	201943	204318	+	Alpha-L-fucosidase 2	PF14498.7	Glycosyl hydrolase family 65, N-terminal domain
69017317	0.926893	0.174881	-0.517723	0.307818	-1.23673	0.00225267	-1.73984	1.37239e-15	protein_coding	consensus_71	20453	22222	-	Siderophore iron transporter 1	-	-
69017323	-	-	-	-	-4.25853	0.0336127	-3.0884	0.0340634	protein_coding	consensus_71	32770	34671	-	Heterokaryon incompatibility protein 6, partial	-	-
69017328	-	-	-	-	-5.54986	0.00772022	-8.55969	0.00054007	protein_coding	consensus_71	49830	50768	+	uncharacterized protein GCG54_00010196	-	-
69017335	-	-	-	-	-2.40137	0.0103575	-8.89098	4.8967e-10	protein_coding	consensus_71	68822	70453	-	uncharacterized protein GCG54_00010203	PF01266.25	FAD dependent oxidoreductase
69017339	2.90594	0.0202691	2.5223	0.0504653	-2.04161	3.05534e-05	-1.98457	0.00318319	protein_coding	consensus_71	78158	80328	-	Beta-galactosidase	PF02837.19	Glycosyl hydrolases family 2, sugar binding domain
69017341	-	-	-	-	-2.71714	0.0401548	-4.49676	0.000111509	protein_coding	consensus_71	91395	94199	+	Kelch repeat-containing protein	-	-
69017343	1.62289	0.0367783	2.88597	4.7835e-06	2.507	0.000247019	2.91124	1.2404e-08	protein_coding	consensus_71	98074	99324	+	putative thioredoxin reductase	PF07992.15	Pyridine nucleotide-disulphide oxidoreductase
69017396	-1.44859	0.00194333	-1.27425	2.29625e-05	-1.20752	0.0261486	-1.01378	0.00337767	protein_coding	consensus_71	259810	261489	+	Mitochondrial import inner membrane translocase subunit TIM44	PF04280.16	Tim44-like domain
69017402	0.962505	0.000918737	0.753252	0.00937	1.0497	0.0145079	0.125202	0.282877	protein_coding	consensus_71	301680	302001	+	Translation machinery-associated protein 7	-	-
69017403	-	-	-	-	-3.89416	0.00314893	-3.29416	2.91806e-08	protein_coding	consensus_71	302921	303978	+	ADIPOR-like receptor SPBC12C2.09c, partial	-	-
69017421	3.43445	0.0487338	3.19716	0.0254447	-3.76107	0.000283644	-4.01845	7.19571e-07	protein_coding	consensus_71	387531	388721	-	putative lipid phosphate phosphatase 4	-	-
69017433	2.51253	0.139287	1.43897	0.288723	-3.25394	0.00311937	-1.31109	0.00613174	protein_coding	consensus_71	451652	453121	+	uncharacterized protein GCG54_00010304	PF12906.8	RING-variant domain
69016586	4.54515	0.00207685	4.91021	5.71091e-05	2.56348	0.0056041	2.57052	0.000227189	protein_coding	consensus_72	29832	33226	-	N-acetylglucosaminyltransferase	-	-
69016592	2.3525	0.146015	1.27581	0.370357	-3.4654	0.00037843	-2.64783	0.000154561	protein_coding	consensus_72	43400	45811	-	Dipeptidyl-peptidase 5, partial	PF00326.22	Prolyl oligopeptidase family
69016603	0.0681843	0.933644	0.89028	0.108367	1.58773	0.0373136	1.18932	0.171147	protein_coding	consensus_72	77921	78841	+	Mitochondrial fission process protein 1	-	-
69016630	-1.22339	0.288748	-0.774987	0.210195	2.94103	0.0247952	3.14212	0.00243393	protein_coding	consensus_72	161570	162173	-	putative 37S ribosomal protein S12	-	-
69016653	-	-	0.478622	0.774335	-2.72653	0.0120726	-2.83918	6.55906e-06	protein_coding	consensus_72	245780	247491	-	4-hydroxyacetophenone monooxygenase	-	-
69016657	-0.00061538	0.999084	0.250117	0.654207	5.09673	4.55166e-10	4.63799	2.63397e-10	protein_coding	consensus_72	253762	254582	+	uncharacterized protein GCG54_00009524	-	-
69016671	-	-	-	-	-3.84637	0.00191448	-4.54117	1.12784e-05	protein_coding	consensus_72	296339	297347	+	D-arabinitol 2-dehydrogenase	PF13561.7	Enoyl-(Acyl carrier protein) reductase
69016682	-2.01535	0.000131772	-3.3027	1.49738e-05	-2.81227	1.22899e-08	-3.79707	8.67162e-06	protein_coding	consensus_72	341701	344201	+	Alcohol oxidase 1	PF00732.20	GMC oxidoreductase
69016703	-0.557935	0.357771	-2.03509	0.012668	-2.01456	4.47463e-05	-3.91594	5.98845e-22	protein_coding	consensus_72	422360	423315	-	uncharacterized protein GCG54_00009570	-	-
69016708	-	-	1.00974	0.463376	3.81915	0.027187	1.93626	0.164353	protein_coding	consensus_72	444316	445418	+	Glucose N-acetyltransferase 1	-	-
69014122	-	-	-	-	4.34558	0.0144449	1.66301	0.332737	protein_coding	consensus_73	46080	47318	-	uncharacterized protein GCG54_00006976	-	-
69014129	1.23574	0.0603943	-0.379968	0.509027	1.68409	0.0470785	1.35878	0.0150413	protein_coding	consensus_73	63252	66359	-	Calpain-type cysteine protease ADL1	-	-
69014147	-0.121708	0.925967	-0.167287	0.856535	-1.95694	0.00490418	-1.51669	0.000957122	protein_coding	consensus_73	117981	119471	-	uncharacterized protein GCG54_00007001	-	-
69014152	-0.785633	0.382618	-0.565869	0.309872	-1.30869	0.0271869	-1.67176	5.43232e-08	protein_coding	consensus_73	133824	134651	-	uncharacterized protein GCG54_00007006	PF17784.2	Sulfotransferase domain
69010530	-0.799358	0.0179642	-0.00101095	0.997134	1.79787	3.06136e-09	1.69504	3.38626e-23	protein_coding	consensus_74	926	5761	+	Pentafunctional AROM polypeptide, partial	PF01761.21	3-dehydroquinate synthase
69010532	-0.150622	0.542984	0.543469	0.127812	1.38275	2.19397e-05	0.781785	7.54431e-07	protein_coding	consensus_74	17309	17702	-	Histone H4.1	PF15511.7	Centromere kinetochore component CENP-T histone fold
69010536	0.167551	0.708291	1.46869	1.02207e-06	2.14876	3.11673e-06	2.55109	1.01398e-12	protein_coding	consensus_74	28668	30740	-	uncharacterized protein GCG54_00003376	PF00155.22	Aminotransferase class I and II
69010550	-0.669617	0.0467228	0.362857	0.0945647	1.22188	0.000153287	1.66477	4.87687e-27	protein_coding	consensus_74	84408	86321	-	Tubulin alpha chain	PF00091.26	Tubulin/FtsZ family, GTPase domain
69010565	0.623531	0.496189	0.190172	0.758131	-2.05811	0.00807375	-1.09896	0.0146866	protein_coding	consensus_74	144749	146881	-	Dual specificity protein phosphatase PPS1	PF00782.21	Dual specificity phosphatase, catalytic domain
69010568	-0.288838	0.829304	-2.26589	0.0396767	-1.78221	0.0416702	-3.81242	2.61966e-09	protein_coding	consensus_74	163662	165011	+	uncharacterized protein GCG54_00003408	PF00096.27	Zinc finger, C2H2 type
69010571	-0.305139	0.538287	-0.165302	0.623704	1.2259	0.0454075	1.05572	0.0129468	protein_coding	consensus_74	171879	173746	-	RNA-binding protein rsd1	PF00076.23	RNA recognition motif. (a.k.a. RRM, RBD, or RNP domain)
69010572	-0.552735	0.242701	-0.641521	0.128394	1.03485	0.0148042	0.750063	0.0107118	protein_coding	consensus_74	174817	176087	-	Ceramide very long chain fatty acid hydroxylase SCS7	PF00173.29	Cytochrome b5-like Heme/Steroid binding domain
69010576	1.47187	0.166309	-0.150098	0.868535	1.68129	0.0376523	0.377652	0.550202	protein_coding	consensus_74	192535	194833	-	uncharacterized protein GCG54_00003416	-	-
69010581	-0.215885	0.508476	0.20659	0.398636	1.65748	4.19136e-06	2.02535	2.02686e-17	protein_coding	consensus_74	204824	208503	+	Exportin-1	-	-
69010583	-0.535288	0.0166808	-0.234822	0.493763	1.0322	0.00793877	0.0239757	0.92882	protein_coding	consensus_74	212806	213758	-	Cytochrome c	PF00034.22	Cytochrome c
69010588	-0.544487	0.656439	0.315464	0.668956	2.74555	0.0364702	3.16692	0.00206997	protein_coding	consensus_74	228475	229153	+	U6 snRNA-associated Sm-like protein LSm1	PF01423.23	LSM domain
69010591	0.314793	0.544151	0.357853	0.380442	1.19192	0.0173298	1.1416	0.000111462	protein_coding	consensus_74	234222	235847	+	ATP synthase subunit 5	-	-
69010599	-0.720921	0.00066401	0.138565	0.283016	1.13381	0.00019302	1.47821	1.10471e-07	protein_coding	consensus_74	272068	273295	+	60S ribosomal protein L15	-	-
69010602	0.504968	0.409176	-1.47802	0.00262532	2.08341	0.0461547	1.37171	0.0973141	protein_coding	consensus_74	281217	283579	+	uncharacterized protein GCG54_00003442	PF04818.14	CID domain
69010619	1.18031	0.0785573	0.730241	0.217726	1.49932	0.00125975	0.834886	0.00562718	protein_coding	consensus_74	378624	379099	-	uncharacterized protein GCG54_00003459	PF09649.11	Histone chaperone domain CHZ
69010622	1.81612	0.123651	0.824883	0.376163	2.13888	0.0378123	2.43703	0.0899038	protein_coding	consensus_74	391805	392702	+	uncharacterized protein GCG54_00003462, partial	PF01036.19	Bacteriorhodopsin-like protein
69010625	1.71479	0.0981767	-0.288055	0.677835	-2.16685	0.0137138	-1.32024	0.00106455	protein_coding	consensus_74	409413	410876	+	uncharacterized protein GCG54_00003465	-	-
69010633	-0.548675	0.412937	-0.379971	0.513876	2.65289	0.00945001	2.09078	0.00613388	protein_coding	consensus_74	451721	452950	+	4-hydroxybenzoate polyprenyltransferase	-	-
69010634	-0.738028	7.46632e-05	0.243587	0.490546	2.02296	4.34991e-09	1.46063	3.07845e-08	protein_coding	consensus_74	453217	453769	-	40S ribosomal protein S23	-	-
69010640	0.626772	0.306783	0.549053	0.323742	1.9864	1.08853e-05	1.8229	0.00142334	protein_coding	consensus_74	467450	469700	-	putative oxygen-dependent coproporphyrinogen-III oxidase	-	-
69010647	-2.37755	8.54836e-09	-0.338517	0.522285	2.88699	1.92061e-08	2.51591	7.73841e-12	protein_coding	consensus_74	487058	489139	-	Acyl-CoA synthetase family member 2	-	-
69010649	-1.21526	0.000546996	-0.474594	0.30435	1.0049	0.0208723	1.29258	2.24783e-06	protein_coding	consensus_74	493352	501447	+	Nonribosomal peptide synthetase 4	-	-
69010653	2.77568	0.00564883	2.24989	0.00509507	3.22642	0.000539374	3.17547	2.09578e-05	protein_coding	consensus_74	510037	511875	+	Pre-mRNA-splicing factor	-	-
69010655	0.392912	0.523826	-1.34172	0.0150403	3.69849	0.00291841	3.19415	0.00298109	protein_coding	consensus_74	516489	518903	+	uncharacterized protein GCG54_00003495	-	-
69010659	-0.357498	0.342852	-0.444246	0.263801	1.28584	0.00323165	0.339557	0.361866	protein_coding	consensus_74	528881	530396	-	Ribosome biogenesis protein BRX1	PF04427.19	Brix domain
69010668	-0.429894	0.331273	0.491838	0.0791019	1.17573	0.0130346	1.97131	2.09966e-08	protein_coding	consensus_74	563455	565957	+	1 4-alpha-glucan-branching enzyme	PF02922.19	Carbohydrate-binding module 48 (Isoamylase N-terminal domain)
69010674	-0.292502	0.25624	-0.308962	0.0689867	1.30014	0.000392017	1.56991	3.6963e-18	protein_coding	consensus_74	593649	595230	-	Cytochrome b-c1 complex subunit 2	-	-
69010676	-0.912506	0.0207276	-0.847995	0.0125113	1.64075	0.0115603	1.48329	3.15882e-07	protein_coding	consensus_74	598680	599996	+	Mitochondrial GTP/GDP carrier protein 1	-	-
69010688	-	-	2.21828	0.114431	-4.3314	0.00558884	-2.41693	0.000302725	protein_coding	consensus_74	639934	640524	+	uncharacterized protein GCG54_00003528	PF01284.24	Membrane-associating domain
69010690	-	-	-	-	-2.24647	0.0262036	-3.66519	1.43147e-08	protein_coding	consensus_74	645139	646018	+	ER membrane protein complex subunit 7	-	-
69010691	-	-	-	-	3.73126	0.0359702	0.677318	0.712607	protein_coding	consensus_74	646474	647586	-	uncharacterized protein GCG54_00003531	PF00397.27	WW domain
69010697	5.33593	9.4522e-05	3.04157	0.0205653	-2.47042	0.0178183	-1.88205	0.00485162	protein_coding	consensus_74	663135	666540	+	uncharacterized protein GCG54_00003537	-	-
69010703	0.0708871	0.948917	1.49837	0.0221103	1.95634	0.0126962	2.55209	1.55176e-06	protein_coding	consensus_74	702406	702827	-	uncharacterized protein GCG54_00003543	PF03992.17	Antibiotic biosynthesis monooxygenase
69010704	1.59911	0.310327	0.685934	0.580359	3.18098	0.042716	1.77396	0.17168	protein_coding	consensus_74	704721	706445	+	uncharacterized protein GCG54_00003544	-	-
69010711	-	-	-	-	-3.41432	0.00763794	-3.57661	0.00211785	protein_coding	consensus_74	725319	727202	+	MFS transporter fsa7	-	-
69010731	1.21744	0.287779	0.789405	0.260023	-2.04584	4.58152e-05	-1.72729	6.50285e-12	protein_coding	consensus_74	789018	790026	-	RNA polymerase II holoenzyme cyclin-like subunit	PF00134.24	Cyclin, N-terminal domain
69010735	1.75481	0.176304	-1.6972	0.183988	-4.54306	0.006126	-2.76881	0.000429949	protein_coding	consensus_74	801447	802331	+	putative mitochondrial carrier C12B10.09	-	-
69010746	-	-	-	-	-3.87214	0.0458756	-2.90331	0.00150312	protein_coding	consensus_74	842354	842776	-	uncharacterized protein GCG54_00003587	-	-
69010751	1.92546	0.000318898	1.45301	0.000506818	1.07293	0.0401625	1.16467	0.000230363	protein_coding	consensus_74	857061	859432	+	Tryptophan synthase	PF00290.21	Tryptophan synthase alpha chain
69021311	-	-	-	-	-4.91938	0.0100421	-7.10134	7.04216e-05	protein_coding	consensus_75	11502	13828	-	uncharacterized protein GCG54_00014196	-	-
69021315	-4.16898	0.00184814	-4.39646	6.21847e-08	-3.34455	0.0124052	-2.52969	0.000304372	protein_coding	consensus_75	26785	27937	+	Protein FAM50A	-	-
69021332	-	-	-	-	-2.77565	0.0132172	-9.25493	1.05191e-11	protein_coding	consensus_75	68833	73071	+	Cholesterol oxidase, partial	-	-
69021338	-	-	-	-	-4.62288	0.0130756	-8.51321	5.32549e-05	protein_coding	consensus_75	90261	92093	+	Tryprostatin B 6-hydroxylase	PF00067.23	Cytochrome P450
69021347	4.36347	0.00357807	-	-	-2.36756	0.00533748	-8.23905	7.21762e-13	protein_coding	consensus_75	110608	112446	+	uncharacterized protein GCG54_00014232	-	-
69021357	0.688153	0.551177	-1.47701	0.140192	-2.34268	0.00949385	-2.56999	6.9826e-07	protein_coding	consensus_75	134290	136430	-	uncharacterized protein GCG54_00014243	-	-
69021361	1.30419	0.0838946	2.9838	9.92252e-06	1.87494	0.000535039	3.2776	2.19217e-19	protein_coding	consensus_75	152913	153972	-	uncharacterized protein GCG54_00014247	-	-
69021364	-	-	-	-	-4.18874	0.0184335	-2.56493	0.00195007	protein_coding	consensus_75	159787	160792	-	uncharacterized protein GCG54_00014250	-	-
69021373	-0.83542	0.265903	-2.25999	7.39679e-05	4.26032	0.00929693	1.75529	0.229336	protein_coding	consensus_75	183222	183779	-	uncharacterized protein GCG54_00014259	-	-
69014851	-0.532957	0.306021	-0.172304	0.682905	1.83839	0.00253884	1.20804	0.00115077	protein_coding	consensus_77	7465	8164	-	Protein RER1	-	-
69014859	0.276844	0.723409	0.67898	0.316484	2.62651	0.0188166	2.00332	0.0104449	protein_coding	consensus_77	30675	31174	+	uncharacterized protein GCG54_00007716, partial	PF05495.13	CHY zinc finger
69014867	0.0367681	0.82912	0.607308	0.0583466	1.46007	9.01933e-05	0.809615	9.71618e-05	protein_coding	consensus_77	55617	56527	-	Translationally-controlled tumor protein-like	PF00838.18	Translationally controlled tumour protein
69014871	0.0683507	0.928965	2.04353	2.71728e-05	2.67704	0.0137197	4.81599	4.11857e-11	protein_coding	consensus_77	76318	77732	+	putative metallocarboxypeptidase A	PF00246.25	Zinc carboxypeptidase
69014872	0.566235	0.447494	-0.365777	0.535027	2.07169	0.0208259	0.873435	0.181522	protein_coding	consensus_77	78007	80514	-	uncharacterized protein GCG54_00007729	-	-
69014884	-	-	-	-	-3.11736	0.0113088	-9.62342	5.85588e-07	protein_coding	consensus_77	125611	126687	-	uncharacterized protein GCG54_00007741	PF00075.25	RNase H
69014888	-1.48373	0.0718565	-1.31564	0.0410155	-1.60785	0.0162612	-0.674656	0.235444	protein_coding	consensus_77	135542	138739	+	uncharacterized protein GCG54_00007745	PF01979.21	Amidohydrolase family
69014909	5.24954	0.000787916	2.84206	0.0641874	-3.82679	0.00369169	-0.474139	0.507831	protein_coding	consensus_77	222794	223830	-	uncharacterized protein GCG54_00007766	PF01613.19	Flavin reductase like domain
69014910	3.26804	0.0954189	-	-	-3.90487	0.00439894	-3.01017	0.00744	protein_coding	consensus_77	225376	225633	+	uncharacterized protein GCG54_00007767	-	-
69014921	-1.26566	0.17214	-0.916816	0.0911795	-3.41641	8.2998e-09	-2.90456	6.51226e-10	protein_coding	consensus_77	258305	261433	+	putative oxidoreductase	-	-
69014932	-0.472399	0.658115	-3.20813	0.000293894	-2.10631	0.0472276	-3.29689	5.28985e-08	protein_coding	consensus_77	315161	316322	-	uncharacterized protein GCG54_00007789	-	-
69014937	1.60151	0.0558493	-3.74095	2.47709e-06	-1.96446	0.00180581	-7.71382	7.57124e-24	protein_coding	consensus_77	340911	343203	-	Asparagine synthetase [glutamine-hydrolyzing] 1	PF13537.7	Glutamine amidotransferase domain
69014938	-0.171909	0.616588	0.296455	0.215195	1.50855	0.000525605	1.81711	3.2617e-12	protein_coding	consensus_77	345039	346856	-	putative T-complex protein 1 subunit theta	-	-
69014940	4.18728	0.00391885	3.38715	0.00728766	3.72731	0.00048671	2.64273	0.00462682	protein_coding	consensus_77	349284	350922	-	Sad1-interacting factor 2	-	-
69014942	0.0441053	0.788321	0.59743	0.0403781	1.56373	1.92413e-05	0.719755	0.00987334	protein_coding	consensus_77	355076	355408	+	60S ribosomal protein L43, partial	-	-
69014943	2.72845	0.00251443	1.62997	0.0389288	-2.087	7.01658e-05	-0.92358	9.94926e-05	protein_coding	consensus_77	359164	361304	+	PHD and RING finger domain-containing protein	PF12678.8	RING-H2 zinc finger domain
69014944	-0.450773	0.448121	-0.686693	0.12213	3.36936	0.0010187	3.12734	0.000355297	protein_coding	consensus_77	362315	363521	+	uncharacterized protein GCG54_00007801	-	-
69014953	-0.846405	4.61454e-06	0.208284	0.161762	1.65092	6.45093e-06	1.56035	1.62539e-05	protein_coding	consensus_77	389399	390027	-	40S ribosomal protein S22	PF00410.20	Ribosomal protein S8
69014954	-0.751929	0.0024083	0.10918	0.650946	2.38687	2.97345e-10	2.0666	6.26116e-10	protein_coding	consensus_77	390940	391445	+	40S ribosomal protein S12, partial	PF01248.27	Ribosomal protein L7Ae/L30e/S12e/Gadd45 family
69010871	0.634143	0.530294	1.64994	0.0318415	3.20704	0.0107149	3.72808	0.000294752	protein_coding	consensus_78	24934	25706	-	37S ribosomal protein S25	-	-
69010872	0.344566	0.654458	-0.964894	0.065258	-2.27772	0.00119788	-1.50275	3.01252e-06	protein_coding	consensus_78	26097	27986	+	uncharacterized protein GCG54_00003714	-	-
69010873	-0.561905	0.344169	-0.26027	0.669976	1.46586	0.00739551	1.89662	5.80002e-09	protein_coding	consensus_78	28288	28601	-	uncharacterized protein GCG54_00003715	-	-
69010874	-0.963896	0.0707415	-0.954413	0.0627142	1.9333	0.0063973	1.55646	0.00488859	protein_coding	consensus_78	29188	32571	+	ATP-dependent RNA helicase mtr4	PF00270.30	DEAD/DEAH box helicase
69010898	3.98089	1.00439e-07	4.20948	3.94342e-13	1.77629	0.000198578	1.94211	7.97212e-05	protein_coding	consensus_78	113447	115531	-	putative aromatic compound monooxygenase YhjG	-	-
69010899	1.62625	0.0304616	2.28317	4.84663e-06	1.83634	0.0139341	2.23697	0.00923745	protein_coding	consensus_78	117402	119445	+	uncharacterized protein GCG54_00003741	-	-
69010904	3.63116	0.0331421	4.2249	0.00148526	-3.03756	0.000164946	-1.16594	0.0045296	protein_coding	consensus_78	129746	130845	+	Catechol 1 2-dioxygenase	-	-
69010914	0.0551093	0.974627	-1.91705	0.196709	4.19324	0.0134214	0.064372	0.973164	protein_coding	consensus_78	160560	160981	+	uncharacterized protein GCG54_00003756	-	-
69010922	0.887633	0.215426	1.17829	0.0414948	1.63468	0.000225411	1.78238	2.67596e-10	protein_coding	consensus_78	180925	182615	+	uncharacterized protein GCG54_00003764	-	-
69010935	-	-	-	-	-5.73933	0.00369813	-7.81123	1.01969e-05	protein_coding	consensus_78	213944	215127	-	Vegetative incompatibility protein HET-E-1	-	-
69022532	-0.381008	0.621476	-2.1756	0.000167626	1.78766	0.031667	0.147729	0.808699	protein_coding	consensus_79	26454	29841	+	Peroxisomal multifunctional enzyme type 2	-	-
69022555	-	-	-	-	-3.13532	0.0174685	-7.77459	9.56427e-09	protein_coding	consensus_79	90400	93796	-	uncharacterized protein GCG54_00015452	-	-
69022564	-4.15149	0.00844355	-2.65451	0.00181941	-3.79041	0.0146617	2.58378	6.27541e-05	protein_coding	consensus_79	114115	115642	-	uncharacterized protein GCG54_00015461	-	-
69022581	-	-	-	-	-5.41714	0.00410861	-8.38078	6.85645e-07	protein_coding	consensus_79	167669	169399	-	putative glucose transporter rco-3	-	-
69022593	-1.11874	0.11069	-0.755937	0.123442	-2.17765	0.000172969	-0.74265	0.034074	protein_coding	consensus_79	194858	195955	-	D-malate dehydrogenase [decarboxylating]	PF00180.21	Isocitrate/isopropylmalate dehydrogenase
69022609	4.74398	0.00226681	6.37125	1.32869e-07	3.53628	0.00107858	5.40821	2.53645e-09	protein_coding	consensus_79	230601	232007	+	uncharacterized protein GCG54_00015506	-	-
69022615	-	-	2.00782	0.168834	4.72	0.00279474	2.10537	0.122282	protein_coding	consensus_79	275072	276669	+	DNA damage-binding protein cmr1	-	-
69022619	-0.39834	0.529907	0.0835952	0.818526	1.96597	0.00192498	2.10559	8.15392e-06	protein_coding	consensus_79	292150	293029	+	NADH dehydrogenase [ubiquinone] 1 alpha subcomplex subunit 13	-	-
69022622	-1.28926	6.20975e-12	-0.0613017	0.645022	1.77209	8.5106e-11	2.17342	2.55403e-58	protein_coding	consensus_79	310419	311302	-	60S ribosomal protein L28	-	-
69022637	0.83223	0.226702	0.735451	0.291048	2.10126	0.0111624	2.59149	8.97286e-06	protein_coding	consensus_79	369098	370445	+	NADH-ubiquinone oxidoreductase 23 kDa subunit	PF12838.8	4Fe-4S dicluster domain
69022638	5.46572	7.1896e-05	-	-	-1.99211	0.000990241	-3.54471	3.1021e-14	protein_coding	consensus_79	371061	372983	-	uncharacterized protein GCG54_00015535	-	-
69022639	0.391404	0.599171	-1.01922	0.102112	2.82816	0.0383578	3.5399	0.000683607	protein_coding	consensus_79	378065	378787	+	uncharacterized protein GCG54_00015536	-	-
69017476	-	-	1.85406	0.202424	-2.90436	0.0107115	-2.27939	0.000179471	protein_coding	consensus_8	33944	35435	-	Sterol uptake control protein 2	PF00172.19	Fungal Zn(2)-Cys(6) binuclear cluster domain
69017504	5.75382	1.0729e-05	4.23331	0.000738853	7.20391	1.35479e-08	7.12889	2.19775e-09	protein_coding	consensus_8	134092	134361	-	uncharacterized protein GCG54_00010376	-	-
69017513	4.64564	0.00247084	-	-	-4.41845	0.000174056	-5.42426	3.60968e-17	protein_coding	consensus_8	164768	167182	-	uncharacterized protein GCG54_00010385	-	-
69017514	-	-	3.21741	0.0334106	-3.38026	0.00167383	-0.750357	0.116568	protein_coding	consensus_8	170466	171465	+	uncharacterized protein GCG54_00010386	PF14295.7	PAN domain
69017523	1.2891	0.258398	-1.42682	0.140368	-1.82129	0.0139432	-3.09499	5.49895e-11	protein_coding	consensus_8	198984	206647	-	putative carboxypeptidase C24C9.08	PF01822.20	WSC domain
69017526	4.31296	0.00408185	4.5128	0.000232051	3.26916	0.0363929	4.4171	0.000407972	protein_coding	consensus_8	216800	217833	+	uncharacterized protein GCG54_00010398	PF13460.7	NAD(P)H-binding
69017537	4.8917	0.000628645	-	-	-2.07781	0.0247728	-3.60177	2.49895e-10	protein_coding	consensus_8	265721	267509	+	putative feruloyl esterase	-	-
69017575	0.617002	0.599635	0.146448	0.859394	-2.66552	0.0080202	-1.93317	0.0164208	protein_coding	consensus_8	376623	379323	+	Calcium permeable stress-gated cation channel 1	-	-
69008213	3.97066	0.0118994	-	-	-2.92595	0.00234862	-6.28439	2.58969e-17	protein_coding	consensus_81	46105	49225	+	uncharacterized protein GCG54_00001042	-	-
69008230	-0.934601	0.182535	-2.02942	0.00177635	-1.78952	0.00637452	-2.38696	3.75534e-11	protein_coding	consensus_81	112273	113677	-	Glycerol-3-phosphate dehydrogenase [NAD(+)]	-	-
69008261	2.62102	0.0417898	0.0945705	0.936151	-1.93377	0.00247514	-2.31293	1.32492e-10	protein_coding	consensus_81	246551	248821	-	Serine/threonine-protein kinase svkA	PF00069.26	Protein kinase domain
69008262	1.30064	0.135285	0.541336	0.526066	-1.2241	0.0264527	-0.65732	0.0838233	protein_coding	consensus_81	251682	253406	-	UBX domain-containing protein 2	PF14555.7	UBA-like domain
69008271	-0.220606	0.552237	1.32043	0.000420067	1.91232	0.00103081	3.51036	8.15887e-17	protein_coding	consensus_81	280881	281908	+	uncharacterized protein GCG54_00001100	PF01738.19	Dienelactone hydrolase family
69008276	-	-	1.98049	0.231507	-2.9636	0.0215016	-3.31777	0.00414887	protein_coding	consensus_81	297555	299131	+	Exoglucanase 1	PF00840.21	Glycosyl hydrolase family 7
69008278	-1.51837	9.60639e-08	-0.497783	0.24779	1.96868	2.23299e-07	1.89322	3.26615e-17	protein_coding	consensus_81	307907	309825	-	Siderophore iron transporter mirB	-	-
69008283	-	-	-	-	-5.90075	0.00187994	-8.87658	2.43982e-05	protein_coding	consensus_81	331437	332877	+	Methyltransferase fsa4	PF00891.19	O-methyltransferase domain
69017123	-	-	3.46104	0.00738682	4.7251	0.00161135	3.90995	0.00145041	protein_coding	consensus_82	50593	52380	+	Protein HOL1	-	-
69017141	3.4485	0.0482015	-	-	-3.66718	0.0170774	-2.02154	0.0144147	protein_coding	consensus_82	139956	140790	-	uncharacterized protein GCG54_00010008	-	-
69017152	4.07321	0.0178039	-	-	-1.81984	0.0315762	-3.57725	2.50908e-09	protein_coding	consensus_82	178683	179446	+	uncharacterized protein GCG54_00010019	-	-
69017159	4.31725	0.00670566	2.08448	0.180715	-2.71774	0.000929177	1.70812	2.91986e-08	protein_coding	consensus_82	194159	195046	-	putative methyltransferase C1B3.06c	PF13847.7	Methyltransferase domain
69017162	3.80368	0.0727916	-	-	-3.41701	0.0120072	-9.21959	1.87907e-05	protein_coding	consensus_82	200158	201537	-	uncharacterized protein GCG54_00010029	-	-
69017169	-	-	-	-	-2.74663	0.0267718	-8.91215	8.5541e-10	protein_coding	consensus_82	228973	230838	-	Carboxypeptidase S1	PF00450.23	Serine carboxypeptidase
69017171	-0.633912	0.696928	2.15138	0.0567877	4.10317	0.0124428	6.14783	2.65862e-05	protein_coding	consensus_82	241846	243628	+	Isotrichodermin C-15 hydroxylase	PF00067.23	Cytochrome P450
69017176	4.18209	0.0101258	-	-	-2.77294	0.0384492	-9.03164	3.40195e-05	protein_coding	consensus_82	258095	260054	+	Nonribosomal peptide synthetase easA	PF00550.26	Phosphopantetheine attachment site
69017194	-0.853971	3.01278e-05	0.480875	0.00594772	2.06061	6.74824e-09	2.30183	3.96118e-11	protein_coding	consensus_82	300384	301154	-	40S ribosomal protein S26E	-	-
69017196	-0.540834	0.00779745	0.0699067	0.775237	1.21218	0.000991734	0.815668	0.0337596	protein_coding	consensus_82	302073	302588	+	Ubiquitin-40S ribosomal protein S27a	PF00240.24	Ubiquitin family
69017197	1.07675	0.255998	0.44462	0.525023	-2.03959	0.00310992	-1.73829	2.4214e-05	protein_coding	consensus_82	302840	304220	-	Endochitinase 1	PF00704.29	Glycosyl hydrolases family 18
69017198	1.32349	0.0556778	0.257734	0.628994	-1.60291	0.00328262	-1.92026	1.38647e-10	protein_coding	consensus_82	306321	307661	+	Sphingosine N-acyltransferase-like protein FUM17	-	-
69017229	3.06449	0.044389	3.54674	0.00506161	-2.26787	0.0022834	-0.151479	0.795744	protein_coding	consensus_82	410511	412096	-	putative metabolite transport protein NicT	-	-
69017237	-	-	-	-	-2.69006	0.0202254	-5.65704	3.46547e-08	protein_coding	consensus_82	435292	436340	-	uncharacterized protein GCG54_00010105	PF09362.11	Domain of unknown function (DUF1996)
69008089	4.81317	0.00096618	2.33516	0.0894263	-2.63566	7.40916e-05	-3.13222	3.08397e-07	protein_coding	consensus_83	32550	39599	-	Endoglucanase gh5-1	PF00734.19	Fungal cellulose binding domain
69008091	3.39719	0.0533094	2.28595	0.0979315	-3.21172	0.00670393	-2.04485	0.00319692	protein_coding	consensus_83	43648	45354	+	Cactin	-	-
69008095	-0.895741	0.000487928	0.251722	0.181109	1.7682	1.93417e-06	2.41371	1.61976e-13	protein_coding	consensus_83	70674	71673	+	60S ribosomal protein L23-A	PF00238.20	Ribosomal protein L14p/L23e
69008097	1.31777	0.20439	1.18673	0.114106	-1.87632	0.00269579	-0.541261	0.0793445	protein_coding	consensus_83	84952	86554	+	uncharacterized protein GCG54_00000926	-	-
69008100	5.04202	0.000502477	-	-	-3.29388	0.000672967	-3.83518	8.45565e-09	protein_coding	consensus_83	91579	93495	-	Lipase 4	PF00135.29	Carboxylesterase family
69008102	-0.880152	1.40263e-05	0.321065	0.353549	1.67733	1.3151e-05	1.29625	3.58388e-05	protein_coding	consensus_83	96614	97145	-	40S ribosomal protein S21	-	-
69008118	0.451642	0.738024	0.355251	0.708052	4.2572	0.00959372	3.04861	0.0309888	protein_coding	consensus_83	139428	139826	-	uncharacterized protein GCG54_00000947	-	-
69008128	2.6959	0.103476	0.240067	0.870104	-4.43413	6.83227e-08	-5.12896	8.14646e-24	protein_coding	consensus_83	175269	176266	-	uncharacterized protein GCG54_00000957	PF13472.7	GDSL-like Lipase/Acylhydrolase family
69008137	-	-	1.69987	0.255683	-5.23934	0.0474834	-5.18054	5.84327e-05	pseudogene	consensus_83	200249	200574	+	-	-	-
69008145	-	-	-	-	-3.6494	0.0354229	-4.37043	1.15123e-06	protein_coding	consensus_83	224149	225635	-	uncharacterized protein GCG54_00000974	PF01266.25	FAD dependent oxidoreductase
69008180	3.33392	0.0589748	-	-	-3.08011	0.0489264	-7.61685	4.85942e-06	protein_coding	consensus_83	326034	328089	+	ATPase family AAA domain-containing protein 3A-like	PF00004.30	ATPase family associated with various cellular activities (AAA)
69008184	-1.0918	0.240353	-0.0382837	0.930026	1.13975	0.0497161	0.107861	0.841041	protein_coding	consensus_83	337046	338528	+	O-methyltransferase fsr2	PF00891.19	O-methyltransferase domain
69008191	-	-	0.149876	0.905306	-4.20903	0.0225178	-0.525506	0.498596	protein_coding	consensus_83	358178	359331	-	Glyoxylate reductase	PF00389.31	D-isomer specific 2-hydroxyacid dehydrogenase, catalytic domain
69008199	1.23159	0.0596536	0.477158	0.341002	-1.75873	0.00154059	-1.69136	2.64104e-07	protein_coding	consensus_83	384855	386062	-	putative D-xylulose reductase A	PF08240.13	Alcohol dehydrogenase GroES-like domain
69008202	-	-	1.00866	0.459006	4.88769	0.00156148	3.11547	0.014493	protein_coding	consensus_83	400043	400817	+	uncharacterized protein GCG54_00001031	PF18224.2	ToxB N-terminal domain
69009259	-0.878309	1.26929e-09	-0.141944	0.44189	1.70085	3.45481e-06	1.24198	0.00100386	protein_coding	consensus_84	12204	12889	+	60S ribosomal protein L27-A	-	-
69009260	-0.878541	0.023021	-0.184493	0.463763	1.77153	0.00114632	2.27405	2.21546e-13	protein_coding	consensus_84	14109	15553	-	putative sugar phosphate/phosphate translocator	-	-
69009266	1.23322	0.0367241	1.66636	0.000275728	-1.09403	0.0154434	-0.803095	0.02071	protein_coding	consensus_84	83133	89173	+	Peroxide stress-activated histidine kinase mak1	PF08447.13	PAS fold
69009270	-1.92501	0.149929	-0.31557	0.710111	3.37215	0.0275815	4.74932	9.4682e-05	protein_coding	consensus_84	97908	99545	+	Broad-range acid phosphatase DET1	PF00300.23	Histidine phosphatase superfamily (branch 1)
69009276	0.610774	0.390698	0.396663	0.39841	2.68336	0.0020456	2.51027	8.30095e-05	protein_coding	consensus_84	147771	148790	+	54S ribosomal protein L9	-	-
69009279	-1.49726	0.00918417	-1.8235	8.33813e-06	-1.77325	0.00209689	-1.03344	0.000124721	protein_coding	consensus_84	151232	155311	-	Ankyrin repeat protein nuc-2	PF03105.20	SPX domain
69009282	0.0503681	0.923022	0.490893	0.0945308	1.06794	0.0100108	1.55548	1.52962e-09	protein_coding	consensus_84	171748	174245	+	uncharacterized protein GCG54_00002118	-	-
69009285	-	-	-	-	-2.84639	0.0291546	-9.10792	1.4326e-05	protein_coding	consensus_84	179293	180937	-	Plasma membrane iron permease	-	-
69009294	0.621811	0.281494	0.946521	0.0178678	1.28602	0.0221054	1.11208	0.0397545	protein_coding	consensus_84	214427	216070	-	RuvB-like helicase 1	PF06068.14	TIP49 P-loop domain
69009297	0.0492343	0.929796	-0.280454	0.546873	2.03015	0.00363744	1.07738	0.014461	protein_coding	consensus_84	221472	221869	+	Protein kish-A	-	-
69009299	0.943794	0.0615265	1.12113	0.00235804	1.81173	0.00156785	2.23385	5.93833e-08	protein_coding	consensus_84	240749	243582	-	uncharacterized protein GCG54_00002135	-	-
69009304	3.45508	0.120542	1.73852	0.242931	-3.45338	0.00132952	-3.34449	2.81739e-11	protein_coding	consensus_84	259799	260928	+	uncharacterized protein GCG54_00002140	-	-
69009305	-0.214653	0.79879	-0.779221	0.279068	5.26987	0.000263934	5.06009	4.92655e-05	protein_coding	consensus_84	261430	263277	-	GRIP domain-containing protein	-	-
69009309	-0.598984	0.602674	1.16975	0.0734212	2.53188	0.0297105	3.00942	0.000675775	protein_coding	consensus_84	274442	275092	-	uncharacterized protein GCG54_00002145	-	-
69009312	-0.779452	0.00931766	-0.553144	0.0663797	1.3401	0.000403475	0.774318	0.000318947	pseudogene	consensus_84	288100	293101	+	-	-	-
69009319	3.88285	0.0154576	-	-	-2.22432	0.00329218	-6.30592	2.2735e-06	protein_coding	consensus_84	315141	318118	-	uncharacterized protein GCG54_00002155	-	-
69009327	-	-	-	-	-3.07392	0.0179715	-9.07941	2.06167e-08	protein_coding	consensus_84	355206	357096	+	General alpha-glucoside permease	-	-
69009341	-0.719825	0.542892	-3.05671	0.00815206	-1.81831	0.0427776	-4.31017	6.22084e-12	protein_coding	consensus_84	400712	402500	+	Cytochrome P450 52A13	PF00067.23	Cytochrome P450
69009342	-0.178416	0.800389	-0.347136	0.526556	1.82162	0.00865683	1.29993	0.014776	protein_coding	consensus_84	404977	407979	+	Cilia- and flagella-associated protein 52	-	-
69009343	4.86241	0.00093781	3.98597	0.00172644	-1.91452	0.00153897	-1.16918	0.00114457	protein_coding	consensus_84	408903	411402	-	Guanine nucleotide exchange factor subunit RGP1	-	-
69009364	-1.14917	0.00347703	-1.49483	1.01346e-05	1.44542	0.0213313	0.962418	0.0249318	protein_coding	consensus_84	470327	472819	-	Amidophosphoribosyltransferase	PF13522.7	Glutamine amidotransferase domain
69009369	0.10908	0.856402	0.542795	0.311365	1.30367	0.0278995	1.17747	0.00904411	protein_coding	consensus_84	501142	501850	-	Multistep phosphorelay regulator 1	-	-
69009370	-0.37713	0.787094	0.0852892	0.927772	-1.89528	0.0259382	-0.779323	0.155322	protein_coding	consensus_84	509398	510528	-	uncharacterized protein GCG54_00002206	-	-
69009380	-0.732779	0.0688582	-0.776663	0.00764731	3.65515	2.11682e-06	3.64704	1.05818e-08	protein_coding	consensus_84	552675	553683	+	Acetolactate synthase small subunit	PF01842.26	ACT domain
69009392	-	-	-	-	-3.40929	0.0328966	-3.202	3.1115e-05	protein_coding	consensus_84	577806	578386	-	Type 1 phosphatases regulator YPI1	-	-
69009394	-0.729087	0.25348	-0.380063	0.411792	1.42321	0.0162506	0.266168	0.521339	protein_coding	consensus_84	581716	582533	+	uncharacterized protein GCG54_00002230	PF05047.17	Mitochondrial ribosomal protein L51 / S25 / CI-B8 domain
69009397	-0.185861	0.631524	0.255398	0.395586	1.80334	0.00462522	3.2133	2.22134e-07	protein_coding	consensus_84	592317	593943	-	D-arabinitol dehydrogenase 1	PF08240.13	Alcohol dehydrogenase GroES-like domain
69009398	-0.93555	1.06357e-06	-0.271147	0.081746	1.04009	0.0098177	0.978056	0.0246356	protein_coding	consensus_84	596917	597752	-	40S ribosomal protein S10-A	PF03501.16	Plectin/S10 domain
69009400	-0.804715	0.0811581	0.347189	0.411705	2.01701	1.50876e-08	2.09125	9.87243e-14	protein_coding	consensus_84	599466	599995	-	Cytochrome c oxidase subunit 6B	PF02297.18	Cytochrome oxidase c subunit VIb
69009402	-1.11581	0.450718	0.0712112	0.923981	2.82999	0.0329074	2.36032	0.0241882	protein_coding	consensus_84	601124	601632	-	Peptidyl-prolyl cis-trans isomerase E	PF00076.23	RNA recognition motif. (a.k.a. RRM, RBD, or RNP domain)
69009405	1.4887	0.45013	-1.23926	0.357244	-3.23876	0.00564934	-2.76395	0.00038771	protein_coding	consensus_84	608094	611139	-	Peptidase S41 family protein ustP	-	-
69009412	-0.588476	0.00250288	0.689922	5.89944e-07	1.12445	2.75679e-06	2.37532	1.56421e-22	protein_coding	consensus_84	639019	640247	+	Glyceraldehyde-3-phosphate dehydrogenase	PF00044.25	Glyceraldehyde 3-phosphate dehydrogenase, NAD binding domain
69009415	-0.548357	0.25329	-0.203731	0.640631	1.44103	0.0254397	1.26912	0.103055	protein_coding	consensus_84	650736	652258	+	RuvB-like helicase 2	PF06068.14	TIP49 P-loop domain
69009416	2.8245	0.0759507	1.35363	0.308889	-1.81534	0.0160506	-2.5411	1.3597e-09	protein_coding	consensus_84	652459	653859	-	LIN1-like protein	PF02213.17	GYF domain
69009433	1.31929	0.386639	0.571268	0.614517	-1.96585	0.015271	-1.81482	0.000240987	protein_coding	consensus_84	693568	694864	+	uncharacterized protein GCG54_00002269	-	-
69009434	-1.35249	0.00246218	-1.36699	1.78251e-05	-1.03821	0.0405892	-1.17325	0.000846686	protein_coding	consensus_84	695153	696446	-	NADPH-dependent conjugated polyketone reductase C1	PF00248.22	Aldo/keto reductase family
69009435	4.22856	0.00831495	2.66674	0.0567922	-1.95287	0.0160342	-1.30428	0.00587331	protein_coding	consensus_84	697573	699519	+	UPF0061 protein C20G4.05c	-	-
69009438	-1.94431	0.132412	-0.753919	0.404857	4.19792	0.0100248	3.31858	0.00900145	protein_coding	consensus_84	707797	709054	-	Ribonuclease 3	-	-
69009451	0.196286	0.674503	0.0541422	0.865449	1.4489	0.0383797	1.6219	0.0185729	protein_coding	consensus_84	757289	757747	+	uncharacterized protein GCG54_00002287	-	-
69009456	0.593059	0.321777	0.651393	0.116547	1.21455	0.0322392	1.36933	0.000469983	protein_coding	consensus_84	778999	780743	-	mRNA export protein mlo3	PF00076.23	RNA recognition motif. (a.k.a. RRM, RBD, or RNP domain)
69009459	-1.00822	2.19222e-05	0.302124	0.076669	1.67486	1.97825e-05	2.68691	1.40316e-37	protein_coding	consensus_84	784501	785413	-	uncharacterized protein GCG54_00002295	PF00106.26	short chain dehydrogenase
69009461	1.28498	0.041031	1.38095	0.00149191	2.19627	0.000243741	2.42814	4.0521e-09	protein_coding	consensus_84	790803	792828	+	Serine/threonine-protein kinase nrc-2	PF00069.26	Protein kinase domain
69009462	0.23102	0.64605	-0.0668996	0.873147	1.58866	0.016968	2.15666	1.31909e-05	protein_coding	consensus_84	794161	796058	-	[Pyruvate dehydrogenase [acetyl-transferring]]-phosphatase 1	-	-
69009466	-0.740224	0.174191	-0.715275	0.0410305	1.75303	0.00145718	1.77446	2.14677e-06	protein_coding	consensus_84	805633	807179	-	37S ribosomal protein S5	PF00333.21	Ribosomal protein S5, N-terminal domain
69009479	-0.375358	0.114833	0.0679666	0.776043	1.80837	1.80589e-11	2.61515	6.1411e-18	protein_coding	consensus_84	847019	849026	-	Heat shock 70 kDa protein	-	-
69009481	0.500867	0.649896	-2.45986	0.0027428	-4.4644	0.00230587	-2.16378	4.66932e-05	protein_coding	consensus_84	854311	855333	+	Ribonuclease H2 subunit A	-	-
69009487	-	-	-	-	-2.56839	0.0250391	-3.96946	3.94873e-06	protein_coding	consensus_84	882972	883727	-	Required for respiratory growth protein 9	-	-
69009490	3.08835	0.000479385	1.20888	0.148189	4.26984	0.0026679	3.77737	0.0017084	protein_coding	consensus_84	892577	894110	-	Phenylalanine--tRNA ligase	PF01409.21	tRNA synthetases class II core domain (F)
69009496	-0.0579371	0.909296	0.17961	0.731742	1.82469	0.000691076	1.06665	0.000365576	protein_coding	consensus_84	907411	909885	+	Replication factor C subunit 5	-	-
69009504	-1.27738	9.25554e-08	-0.0778092	0.472065	1.54313	3.39979e-09	1.84232	7.95484e-29	protein_coding	consensus_84	957299	958825	+	60S ribosomal protein L3	-	-
69009515	-0.513038	0.140209	0.0116536	0.965422	2.3664	0.000295689	3.22293	2.47221e-11	protein_coding	consensus_84	995560	996959	+	putative 26S proteasome regulatory subunit rpn6	PF18055.2	26S proteasome regulatory subunit RPN6 N-terminal domain
69009519	-1.27397	0.00124948	-0.328081	0.174951	1.52214	0.000470403	1.99576	5.99303e-17	protein_coding	consensus_84	1007862	1008237	-	uncharacterized protein GCG54_00002355	-	-
69009529	4.59255	0.00152844	3.26002	0.0123989	-1.79797	0.023739	-1.96302	0.0016489	protein_coding	consensus_84	1039024	1041297	+	Heat shock factor protein	PF00447.18	HSF-type DNA-binding
69008397	-0.303329	0.356983	-0.211618	0.512621	1.55293	0.00683424	0.657572	0.325767	protein_coding	consensus_85	113455	113702	+	H/ACA ribonucleoprotein complex subunit 3	-	-
69008399	1.81387	0.0391035	0.27313	0.725668	-2.93949	1.97344e-05	-1.36285	1.59254e-05	protein_coding	consensus_85	117581	120078	+	uncharacterized protein GCG54_00001229	PF00172.19	Fungal Zn(2)-Cys(6) binuclear cluster domain
69008400	1.89141	0.234192	0.827439	0.50102	-1.90852	0.0206181	-3.98657	9.43096e-09	protein_coding	consensus_85	120730	122335	-	Benzoate 4-monooxygenase	PF00067.23	Cytochrome P450
69008401	3.12195	0.00987103	1.87558	0.0919941	-1.3493	0.0161387	-2.28844	1.18901e-14	protein_coding	consensus_85	123365	125782	-	uncharacterized protein GCG54_00001231	-	-
69008414	1.14862	0.226698	-1.52356	0.130411	-1.58041	0.012881	-4.55654	3.13771e-09	protein_coding	consensus_85	166476	167183	-	uncharacterized protein GCG54_00001244	-	-
69008429	-	-	-	-	-5.53038	0.00609582	-8.51321	5.32549e-05	protein_coding	consensus_85	218745	218999	+	NADH-ubiquinone oxidoreductase 19.3 kDa subunit	-	-
69008432	0.165835	0.839625	-0.175417	0.759079	1.91587	0.00894099	1.69203	0.000190849	protein_coding	consensus_85	225578	226763	+	54S ribosomal protein L2	-	-
69008443	0.661877	0.351179	0.434516	0.464873	-1.1557	0.0315383	0.202403	0.53587	protein_coding	consensus_85	253917	255439	-	AP-1 complex subunit mu-1	PF01217.21	Clathrin adaptor complex small chain
69008448	-	-	-	-	-3.29931	0.00807364	-9.16065	4.41106e-09	protein_coding	consensus_85	273785	274462	+	uncharacterized protein GCG54_00001279	-	-
69008456	1.87746	0.0620871	-1.71915	0.163546	-1.5595	0.0181691	-2.34927	4.01246e-08	protein_coding	consensus_85	293989	296154	-	uncharacterized protein GCG54_00001287	-	-
69008465	3.64698	0.0352286	10.1383	7.50006e-16	7.53386	6.48293e-09	9.15719	3.77616e-13	protein_coding	consensus_85	318057	318479	+	Trihydrophobin	-	-
69008469	-1.05322	0.171109	-0.713114	0.22606	4.10321	0.0217667	4.28585	0.00183917	protein_coding	consensus_85	327576	328243	+	Adrenodoxin-like	PF00111.28	2Fe-2S iron-sulfur cluster binding domain
69008471	-	-	-	-	-3.66053	3.48166e-06	-7.51097	7.02097e-23	protein_coding	consensus_85	332455	334119	-	Myo-inositol transporter 1	-	-
69008472	-	-	-	-	-4.77476	0.00867762	-6.9999	5.08723e-07	protein_coding	consensus_85	335787	337994	+	uncharacterized protein GCG54_00001303	-	-
69008474	-0.101291	0.939879	0.170908	0.839627	2.96782	0.0268202	1.92867	0.0737044	protein_coding	consensus_85	341090	342770	-	putative transporter PB1C11.03	-	-
69008484	4.3279	0.00570501	1.8906	0.192042	3.8447	0.0262252	1.54472	0.306966	protein_coding	consensus_85	370161	371051	+	SET and MYND domain-containing protein 5	-	-
69008485	-	-	-	-	4.20604	0.00275566	2.34404	0.0748114	protein_coding	consensus_85	371302	372774	-	uncharacterized protein GCG54_00001316	PF14521.7	Lysine-specific metallo-endopeptidase
69008487	3.76818	0.0760521	-	-	-2.96372	0.031482	-2.60432	9.87182e-05	protein_coding	consensus_85	374034	375173	-	uncharacterized protein GCG54_00001318	-	-
69008489	1.22914	0.0402127	1.3857	0.00137517	1.88433	0.000924781	2.55332	1.8466e-10	protein_coding	consensus_85	382373	384311	-	putative glutamate--tRNA ligase cytoplasmic	PF00749.22	tRNA synthetases class I (E and Q), catalytic domain
69008491	-2.18997	0.0329206	-5.64112	1.46139e-09	4.50013	0.00401779	1.47479	0.319752	protein_coding	consensus_85	386067	386981	-	uncharacterized protein GCG54_00001322	-	-
69008506	-0.987939	0.267775	-1.84541	0.000192613	2.4562	0.0182308	2.17889	0.00383714	protein_coding	consensus_85	451227	453000	+	putative extracellular serine carboxypeptidase	PF05577.13	Serine carboxypeptidase S28
69008510	-0.206871	0.824928	-0.77178	0.268509	-2.03396	0.00124935	-3.24339	2.83162e-11	protein_coding	consensus_85	462191	467091	-	Malate synthase glyoxysomal	PF04082.19	Fungal specific transcription factor domain
69008515	3.34883	0.00688252	0.378565	0.746207	-2.24503	0.0194596	-2.28693	0.00915983	protein_coding	consensus_85	477753	479491	+	Cytochrome P450 monooxygenase sdnT	PF00067.23	Cytochrome P450
69008535	-0.683848	0.463361	-0.572567	0.421421	4.385	0.0234635	4.42828	0.000259488	protein_coding	consensus_85	535217	536213	-	Serine/threonine-protein kinase fray2	PF00069.26	Protein kinase domain
69008548	-	-	-	-	-6.45048	3.15063e-05	-8.6407	2.74273e-08	protein_coding	consensus_85	584191	586220	+	Itaconate transport protein	-	-
69008550	-	-	-	-	4.49908	0.0183768	-	-	protein_coding	consensus_85	596301	597580	-	putative alpha-ketoglutarate-dependent sulfonate dioxygenase	PF02668.17	Taurine catabolism dioxygenase TauD, TfdA family
69008569	-	-	-	-	-4.59034	0.00128383	-6.27503	2.36137e-09	protein_coding	consensus_85	655639	657818	-	MFS-type transporter	-	-
69008591	-	-	-	-	-2.67463	0.00442205	-9.55071	3.65796e-13	protein_coding	consensus_85	714339	715142	+	uncharacterized protein GCG54_00001422	-	-
69022418	-	-	-	-	-4.70187	0.000428201	-9.37033	5.00569e-12	protein_coding	consensus_86	212884	215159	+	uncharacterized protein GCG54_00015313	PF02902.20	Ulp1 protease family, C-terminal catalytic domain
69020184	-1.98738	0.007907	-1.59098	0.00653341	4.27104	0.00745575	4.19273	0.000750664	protein_coding	consensus_87	13607	14941	-	CCA tRNA nucleotidyltransferase	PF01743.21	Poly A polymerase head domain
69020185	-1.97025	0.0214324	-3.11934	2.34246e-06	-4.07831	0.00012452	-3.23108	3.29688e-10	protein_coding	consensus_87	18250	19076	+	uncharacterized protein GCG54_00013068	-	-
69020186	-	-	-	-	-5.76241	0.000983815	-6.45399	4.53077e-09	protein_coding	consensus_87	20862	21270	+	uncharacterized protein GCG54_00013069	-	-
69020189	-1.44792	0.0462711	-0.572889	0.307907	2.54268	0.00168486	1.89432	0.000588489	protein_coding	consensus_87	26306	27175	-	U1 small nuclear ribonucleoprotein	PF00076.23	RNA recognition motif. (a.k.a. RRM, RBD, or RNP domain)
69020190	-0.666695	0.00556316	-0.00738127	0.955279	2.10543	1.10202e-12	2.17348	4.60313e-44	protein_coding	consensus_87	27886	32151	+	Protein transport protein sec23	PF04810.16	Sec23/Sec24 zinc finger
69020193	0.798569	0.419381	-2.1774	0.0351625	-2.4388	0.0141897	-4.17385	7.0059e-14	protein_coding	consensus_87	52658	53536	+	Myb-like DNA-binding protein myb-1	PF13921.7	Myb-like DNA-binding domain
69008304	1.26017	0.287735	2.27154	0.010512	5.17006	0.000382764	3.53361	0.0353767	protein_coding	consensus_88	6333	7358	-	Dehydrogenase orsE	PF08240.13	Alcohol dehydrogenase GroES-like domain
69008318	1.33695	0.0892483	-0.691942	0.358592	-1.5	0.0166619	-1.96528	9.2924e-08	protein_coding	consensus_88	47848	49985	-	L-amino-acid oxidase	PF01593.25	Flavin containing amine oxidoreductase
69008343	0.00161623	0.998077	0.230455	0.669051	1.61038	0.0324093	1.43398	0.0157011	protein_coding	consensus_88	130144	131904	+	Protein TED1	-	-
69008348	1.127	0.543776	1.16769	0.303687	-2.58792	0.028562	-0.761872	0.145106	protein_coding	consensus_88	142379	143727	+	Vacuolar protein sorting-associated protein VTA1-like	-	-
69008349	-0.645468	0.407038	-0.266585	0.66135	-2.26959	2.2771e-05	0.628244	0.258354	protein_coding	consensus_88	143891	144711	-	Short-chain type dehydrogenase/reductase	PF13561.7	Enoyl-(Acyl carrier protein) reductase
69008352	1.58865	0.0479317	-1.28754	0.0740942	-2.74768	2.53463e-06	-4.1622	1.34753e-19	protein_coding	consensus_88	153335	155450	-	uncharacterized protein GCG54_00001182	-	-
69008356	-2.23947	0.00411824	-0.663655	0.267594	3.11367	0.00047177	2.1206	0.00152391	protein_coding	consensus_88	165822	166703	-	uncharacterized protein GCG54_00001186	-	-
69008362	-	-	-	-	-5.78844	0.000888406	-7.08304	6.62134e-09	protein_coding	consensus_88	177214	178767	+	Glycerophosphoinositol permease 1	-	-
69008370	-	-	-	-	-4.85962	0.0071907	-6.16646	7.89895e-07	pseudogene	consensus_88	190351	191502	+	-	-	-
69017722	-	-	4.23407	0.000693335	5.42197	0.000244613	5.35784	3.28234e-05	protein_coding	consensus_89	25361	26027	-	uncharacterized protein GCG54_00010594	-	-
69017726	2.25223	0.0445824	-3.36372	0.0252308	-1.59492	0.0282404	-3.77	3.06257e-05	protein_coding	consensus_89	36942	40737	-	Sodium/potassium-transporting ATPase subunit alpha-A	PF00690.27	Cation transporter/ATPase, N-terminus
69017732	-1.15556	0.116314	-1.17317	0.0214717	4.0545	0.00262531	4.12331	5.64824e-05	protein_coding	consensus_89	56781	57920	-	Oxidoreductase swnN	-	-
69017744	0.00637485	0.98682	0.22629	0.569308	1.6891	0.0129952	1.9711	0.014011	protein_coding	consensus_89	97647	99436	-	putative T-complex protein 1 subunit beta	-	-
69017748	5.72375	1.85379e-05	5.21614	6.93111e-05	-3.41868	0.00149808	-4.12648	4.73536e-06	protein_coding	consensus_89	119032	122101	+	Sexual differentiation process protein isp4	-	-
69017749	4.3756	0.00328493	4.53858	0.000301001	-2.10661	0.00552442	-0.851144	0.0875236	protein_coding	consensus_89	122373	123186	-	uncharacterized protein GCG54_00010621	-	-
69017759	-	-	-	-	4.02104	0.0161921	2.18645	0.130557	protein_coding	consensus_89	155211	155661	+	Cytochrome c oxidase-assembly factor cox-23	PF06747.14	CHCH domain
69017763	5.29403	9.35777e-05	4.21437	0.000749229	-1.48726	0.0276384	-0.914064	0.00333081	protein_coding	consensus_89	162634	165694	-	putative serine/threonine-protein kinase	PF00069.26	Protein kinase domain
69017766	-0.049875	0.952645	-0.219133	0.748666	2.89461	0.0351556	3.26894	0.0015529	protein_coding	consensus_89	170432	175150	+	uncharacterized protein GCG54_00010638	-	-
69017797	-0.00885688	0.986197	1.10917	0.0125601	1.32991	0.00291711	1.25204	0.000183587	protein_coding	consensus_89	259148	259826	-	uncharacterized protein GCG54_00010669	-	-
69017798	1.25062	0.103525	0.910126	0.115891	-1.37509	0.00950183	-1.43321	3.82817e-06	protein_coding	consensus_89	260502	265820	+	Helicase SWR1	PF07529.14	HSA
69017812	-	-	-	-	-3.28497	0.0314078	-3.5463	0.000514312	protein_coding	consensus_89	309701	311707	-	Carotenoid-cleavage dioxygenase 1	-	-
69017818	3.51656	0.0525065	-	-	4.16491	0.0275872	3.0117	0.0192238	protein_coding	consensus_89	341631	344197	+	Nitrogen assimilation transcription factor nirA, partial	PF00172.19	Fungal Zn(2)-Cys(6) binuclear cluster domain
69010133	4.4211	0.247112	-	-	-3.17292	0.000438473	-5.03692	2.76104e-20	protein_coding	consensus_9	4896	5732	-	Esterase mpl1	PF03959.14	Serine hydrolase (FSH1)
69010137	-1.84043	0.0119479	-1.76973	7.1698e-05	-2.7197	0.000169435	-3.81144	6.5498e-37	protein_coding	consensus_9	27638	29206	+	Flotillin-like protein 3	-	-
69010143	-	-	-	-	-5.35723	0.0103695	-4.91777	1.45968e-06	protein_coding	consensus_9	42256	47361	+	ABC transporter FUM19	-	-
69010171	4.09008	0.0168738	-	-	-2.36835	0.0367925	-2.60179	7.20246e-07	protein_coding	consensus_9	133266	133950	+	uncharacterized protein GCG54_00003010	-	-
69010194	-0.664755	0.403365	-0.250744	0.659328	4.73153	0.00183686	4.13973	0.000819449	protein_coding	consensus_9	208981	209920	-	uncharacterized protein GCG54_00003033	PF00300.23	Histidine phosphatase superfamily (branch 1)
69010199	2.02544	0.237626	1.25695	0.345175	4.19918	0.0141073	2.8285	0.0316009	protein_coding	consensus_9	218944	219417	-	uncharacterized protein GCG54_00003038	-	-
69010229	1.43319	0.230107	-1.88399	0.0606594	-5.20036	2.14391e-09	-5.04462	1.71357e-19	protein_coding	consensus_9	315986	322584	+	Delta-1-pyrroline-5-carboxylate dehydrogenase	-	-
69010230	4.44044	0.00369437	-	-	4.03917	0.0234118	-	-	protein_coding	consensus_9	318965	319858	-	uncharacterized protein GCG54_00003069	-	-
69010231	4.79453	0.00140955	2.67292	0.0965925	-2.08705	0.00309667	-3.41801	1.70663e-12	protein_coding	consensus_9	323595	324960	+	uncharacterized protein GCG54_00003070	PF01266.25	FAD dependent oxidoreductase
69010236	-	-	-	-	-4.62288	0.0130756	-8.51321	5.32549e-05	protein_coding	consensus_9	340870	342761	-	uncharacterized protein GCG54_00003075	-	-
69010239	3.60355	0.0385418	-	-	-2.69247	0.000707402	-6.3357	5.22826e-19	protein_coding	consensus_9	379766	380712	+	Protoporphyrin uptake protein 1	-	-
69010264	4.61288	0.00142353	7.36411	3.1501e-08	8.33406	7.75477e-06	1.69431	0.322142	protein_coding	consensus_9	442964	444070	-	Alkanesulfonate monooxygenase	PF00296.21	Luciferase-like monooxygenase
69010278	-	-	-	-	-5.20246	0.0153499	-5.22133	1.89863e-06	protein_coding	consensus_9	496110	497564	-	uncharacterized protein GCG54_00003117	-	-
69010299	-0.790229	0.610731	-3.20097	0.024119	-2.27319	0.00571514	-5.48324	8.74169e-09	protein_coding	consensus_9	559611	561125	-	Homogentisate 1 2-dioxygenase	-	-
69010305	-	-	-6.22188	0.00667543	-5.37794	0.0128336	-4.16584	0.0070914	protein_coding	consensus_9	582497	583574	+	Short-chain dehydrogenase TIC 32	PF00106.26	short chain dehydrogenase
69010310	0.666646	0.487742	1.24297	0.0985002	2.66684	0.00164865	2.66652	2.14259e-05	protein_coding	consensus_9	596888	597839	-	L-xylo-3-hexulose reductase	PF00106.26	short chain dehydrogenase
69010335	-1.10874	0.0282527	0.270866	0.615017	-1.2093	0.00251649	0.738055	0.0349199	protein_coding	consensus_9	678550	682061	-	L-threonate dehydrogenase	PF03446.16	NAD binding domain of 6-phosphogluconate dehydrogenase
69007482	-0.933612	0.00061127	-0.617985	0.0599962	3.39226	4.1502e-12	2.33206	6.12262e-14	protein_coding	consensus_90	7468	7942	+	uncharacterized protein GCG54_00000309	-	-
69007484	-0.222777	0.653355	-0.242042	0.557529	3.6276	0.000121978	2.72707	0.0019873	protein_coding	consensus_90	9835	12813	-	U3 small nucleolar RNA-associated protein 17	-	-
69007485	-0.980564	0.079762	0.357742	0.450371	2.0313	0.000258531	0.972825	0.00623844	protein_coding	consensus_90	13270	13673	+	DNA-directed RNA polymerases I II and III subunit RPABC5	PF01194.18	RNA polymerases N / 8 kDa subunit
69007486	0.296594	0.71044	0.0512255	0.930416	2.09704	0.0374835	2.19467	0.00177035	protein_coding	consensus_90	19401	21925	+	uncharacterized protein GCG54_00000313	-	-
69007490	0.846824	0.275177	0.188598	0.719885	-1.15973	0.0337948	-0.498637	0.264489	protein_coding	consensus_90	30529	32922	-	uncharacterized protein GCG54_00000317	-	-
69007491	0.931105	0.0557668	0.393785	0.330233	1.96228	0.000679934	1.15529	0.000371412	protein_coding	consensus_90	45932	46685	-	Dynein light chain cytoplasmic	PF01221.19	Dynein light chain type 1
69007493	4.93967	0.00378532	2.00024	0.159115	-1.73205	0.0425707	-3.93303	6.09974e-13	protein_coding	consensus_90	52796	55695	+	Conidiophore development regulator abaA	PF01285.19	TEA/ATTS domain
69007495	-0.731839	0.299623	-0.972803	0.0473734	-1.43709	0.0395302	0.470895	0.161222	protein_coding	consensus_90	63071	64474	-	Peptidyl-prolyl cis-trans isomerase H, partial	PF00160.22	Cyclophilin type peptidyl-prolyl cis-trans isomerase/CLD
69007508	-0.512166	0.295932	-1.02136	0.00313757	-1.83947	0.0275447	-1.53093	0.062441	protein_coding	consensus_90	112422	113787	+	Mitochondrial carrier protein MTM1	-	-
69015304	4.36253	0.00742011	2.61988	0.0582413	-2.63731	5.24343e-06	-2.76363	1.22325e-22	protein_coding	consensus_91	16020	17405	+	uncharacterized protein GCG54_00008163	-	-
69015306	-	-	-0.669265	0.587102	-3.04926	0.0334294	-1.47072	0.0784909	protein_coding	consensus_91	29520	32202	-	Kelch repeat-containing protein	-	-
69015310	1.35422	0.0291193	1.02102	0.0342701	-1.30304	0.00678498	-0.053811	0.818081	protein_coding	consensus_91	47018	52832	-	Nipped-B-like protein A	-	-
69015316	0.755451	0.154492	0.998319	0.00901758	1.23015	0.0105007	2.16155	2.06017e-13	protein_coding	consensus_91	71131	72023	+	Ras-like protein	PF00071.23	Ras family
69015357	-	-	2.39244	0.0798496	4.47587	0.00536538	4.0616	0.0011628	protein_coding	consensus_91	225556	227072	+	Acyltransferase LovD	PF00144.25	Beta-lactamase
69015358	-	-	-	-	-5.37794	0.0128336	-8.3893	0.00102964	protein_coding	consensus_91	228914	230827	+	putative serine carboxypeptidase	PF00450.23	Serine carboxypeptidase
69015373	-	-	-	-	-2.75597	0.0470606	-1.53796	0.016042	protein_coding	consensus_91	268313	268908	-	Ubiquitin-conjugating enzyme E2 15	PF00179.27	Ubiquitin-conjugating enzyme
69015398	4.19652	0.00193088	3.67929	0.00272535	2.89481	0.000266696	2.55093	7.16474e-06	protein_coding	consensus_91	339446	340952	-	uncharacterized protein GCG54_00008257	-	-
69015399	2.87564	0.00125948	2.50821	0.00506774	1.37227	0.0384978	1.89959	0.000207444	protein_coding	consensus_91	342321	343526	-	uncharacterized protein GCG54_00008258	PF13816.7	Haem-containing dehydratase
69015424	-	-	-	-	-2.64723	0.027084	-2.94965	1.73016e-05	protein_coding	consensus_91	423026	425006	+	uncharacterized protein GCG54_00008283	-	-
69015428	-	-	4.47863	0.00123798	6.94717	0.00143135	0.0241087	0.995103	protein_coding	consensus_91	432386	433696	+	putative alpha-ketoglutarate-dependent sulfonate dioxygenase	PF02668.17	Taurine catabolism dioxygenase TauD, TfdA family
69015447	1.00037	0.586163	0.308175	0.800184	2.87162	0.0291674	1.60617	0.154026	protein_coding	consensus_91	489088	489677	+	putative ergosterol biosynthetic protein 28	-	-
69016078	2.59291	0.0719957	2.54822	0.0173602	2.73847	0.0150159	2.11335	0.00623129	protein_coding	consensus_92	22782	24804	-	Transmembrane protein	-	-
69016080	-1.28859	5.17587e-15	0.258972	0.0102703	1.43977	4.97447e-06	2.37141	1.33156e-13	protein_coding	consensus_92	37597	43615	+	Elongation factor 2	PF00009.28	Elongation factor Tu GTP binding domain
69016085	-1.81031	4.08497e-17	-0.705215	8.47913e-06	1.47991	0.00022876	1.63697	1.65553e-06	protein_coding	consensus_92	58068	60225	-	Heat shock 70 kDa protein	-	-
69016088	-0.213398	0.546917	0.0247154	0.929129	1.97048	0.000158857	2.42589	2.04542e-13	protein_coding	consensus_92	79852	84269	+	Eukaryotic translation initiation factor 3 subunit G	-	-
69016089	4.43389	0.00380447	-	-	-3.09565	2.40777e-06	-6.8177	1.99272e-27	protein_coding	consensus_92	85525	85986	-	uncharacterized protein GCG54_00008951	-	-
69016092	0.705559	0.486056	0.170897	0.79253	-1.738	0.0051075	-1.18143	0.0020923	protein_coding	consensus_92	96904	99152	+	uncharacterized protein GCG54_00008954	PF00172.19	Fungal Zn(2)-Cys(6) binuclear cluster domain
69016093	4.7004	0.00116217	5.22548	2.10592e-05	2.76332	0.00231896	2.76085	6.4399e-05	protein_coding	consensus_92	103668	106427	+	E3 ubiquitin-protein ligase	PF13639.7	Ring finger domain
69016097	0.573911	0.0124973	0.899214	0.0199098	1.60785	1.43054e-05	1.40106	2.30192e-13	protein_coding	consensus_92	128843	129523	+	FK506-binding protein 1B	PF00254.29	FKBP-type peptidyl-prolyl cis-trans isomerase
69016116	-0.109293	0.915248	0.710268	0.235786	2.1939	0.0181637	2.30174	0.000774027	protein_coding	consensus_92	197872	198328	-	Small nuclear ribonucleoprotein E	PF01423.23	LSM domain
69016132	-0.120873	0.904903	0.0482357	0.933152	2.57133	0.0427178	1.71709	0.0620088	protein_coding	consensus_92	257497	258428	-	Exosome complex component MTR3	PF01138.22	3' exoribonuclease family, domain 1
69016134	-0.0495756	0.922161	0.292935	0.192138	1.18137	0.00726598	1.72985	2.2079e-06	protein_coding	consensus_92	263995	269091	+	uncharacterized protein GCG54_00008998	PF12783.8	Guanine nucleotide exchange factor in Golgi transport N-terminal
69017835	-	-	2.19888	0.115353	3.94332	0.0192512	2.27069	0.112211	protein_coding	consensus_93	19278	19604	+	uncharacterized protein GCG54_00010707	-	-
69017860	-	-	-5.99727	0.0100081	-5.00876	0.0154419	-3.0733	0.00149502	pseudogene	consensus_93	79669	81066	+	-	-	-
69017865	-2.22832	0.0562177	-2.12199	0.046075	-1.86423	0.0194996	-3.4773	0.00112284	protein_coding	consensus_93	93500	95500	-	Siderophore iron transporter 3	-	-
69017882	0.00590659	0.99228	0.443018	0.295898	2.14399	0.022186	1.6827	0.00544475	protein_coding	consensus_93	151798	154295	+	CTP synthase	PF06418.15	CTP synthase N-terminus
69017886	-0.503739	0.349998	-2.06082	7.48867e-07	-1.39643	0.0099982	-1.82084	6.80236e-10	protein_coding	consensus_93	174911	176692	-	Acyl-CoA dehydrogenase apdG	PF00173.29	Cytochrome b5-like Heme/Steroid binding domain
69017916	0.141073	0.455946	0.520398	0.0651926	1.86918	1.89882e-06	1.03149	0.00160178	protein_coding	consensus_93	273884	274307	-	40S ribosomal protein S20	-	-
69020265	1.61034	0.0458818	1.97655	0.000486296	1.51831	0.00409848	-0.256576	0.482996	protein_coding	consensus_95	51792	55775	+	Acidic mammalian chitinase	PF00187.20	Chitin recognition protein
69020289	3.17918	0.0361567	2.35762	0.0736161	-3.76719	1.13272e-05	-2.28912	6.66321e-05	protein_coding	consensus_95	123410	124443	+	putative uncharacterized hydrolase	-	-
69020291	-	-	-	-	-3.73486	0.00388583	-3.56494	5.36591e-06	protein_coding	consensus_95	137327	138469	+	Pantothenate synthetase	-	-
69020317	-	-	-	-	-3.94403	0.0180531	-8.59755	8.51703e-05	protein_coding	consensus_95	196106	197396	+	uncharacterized protein GCG54_00013201	-	-
69020321	0.19783	0.780858	-0.145938	0.788936	-2.37613	0.000290177	-1.92828	0.00029717	protein_coding	consensus_95	206330	208663	+	Membrane primary amine oxidase	PF09248.11	Domain of unknown function (DUF1965)
69020340	-	-	-	-	-4.17008	0.00578965	-5.21588	1.2637e-07	protein_coding	consensus_95	245712	247897	-	Decarboxylase orsB	PF04909.15	Amidohydrolase
69020360	0.626512	0.369978	-1.11993	0.0327732	3.40018	0.0137598	2.19827	0.0609505	protein_coding	consensus_95	306364	309143	+	ATP-dependent RNA helicase DBP10	PF00270.30	DEAD/DEAH box helicase
69020366	3.9482	0.0044122	0.476091	0.774683	-2.77339	0.0366738	-4.36689	3.13384e-05	protein_coding	consensus_95	324670	327233	-	uncharacterized protein GCG54_00013250	-	-
69020371	3.23335	0.011164	1.25768	0.276609	1.79737	0.0263348	0.726954	0.270918	protein_coding	consensus_95	340218	341477	-	putative oxidoreductase C19A8.06	PF00106.26	short chain dehydrogenase
69020387	2.72285	0.101511	1.80396	0.164966	3.49375	0.0290244	3.10687	0.0111141	protein_coding	consensus_95	404574	405590	-	Replication factor A protein 2	PF01336.26	OB-fold nucleic acid binding domain
69022798	0.856304	0.528159	-3.89486	0.0139952	-2.61633	0.0192289	-4.15686	5.39241e-07	protein_coding	consensus_96	15240	15883	+	uncharacterized protein GCG54_00015696	PF05730.12	CFEM domain
69016751	0.842972	0.382097	0.384628	0.669007	3.31204	0.00471508	2.20298	0.0144952	protein_coding	consensus_97	122287	125687	+	putative alanyl-tRNA editing protein alaX, partial	-	-
69016761	-	-	3.32355	0.00907411	4.80715	0.00133236	5.39436	7.80952e-06	protein_coding	consensus_97	150877	151256	+	uncharacterized protein GCG54_00009628	-	-
69016763	-	-	-	-	-3.35175	0.0430687	-5.70394	0.000321917	protein_coding	consensus_97	153781	155142	+	uncharacterized protein GCG54_00009630	PF12937.8	F-box-like
69016767	3.26804	0.0954189	-	-	-5.17514	0.00287198	-3.99221	6.98396e-05	protein_coding	consensus_97	163103	164370	+	uncharacterized protein GCG54_00009634, partial	PF00903.26	Glyoxalase/Bleomycin resistance protein/Dioxygenase superfamily
69016773	-	-	-	-	-5.07398	0.0247281	-2.4225	0.0144432	protein_coding	consensus_97	179844	181424	-	FAD-dependent monooxygenase fsr3	-	-
69022363	-	-	-	-	-3.84953	0.0367476	-8.38049	7.04744e-05	protein_coding	consensus_99	41232	42503	+	uncharacterized protein GCG54_00015258	-	-
69022388	4.10458	0.0222527	-	-	-4.15928	7.00731e-06	-6.44914	1.25215e-10	protein_coding	consensus_99	376965	380026	+	uncharacterized protein GCG54_00015283	-	-
69022389	-	-	-	-	-3.12813	0.0186892	-5.8688	4.37985e-06	pseudogene	consensus_99	381653	382243	+	-	-	-
69016913	4.42007	0.00282447	-	-	-0.454181	0.517234	-3.51011	2.49954e-13	protein_coding	consensus_1	9231	11115	-	uncharacterized protein GCG54_00009780	-	-
69016915	4.45728	0.00253534	-	-	-	-	-5.3709	0.00113233	protein_coding	consensus_1	15724	17233	-	Alcohol dehydrogenase 2	PF08240.13	Alcohol dehydrogenase GroES-like domain
69016916	0.119689	0.837142	0.932673	0.0179244	-0.411543	0.590758	1.0485	0.00159161	protein_coding	consensus_1	18772	20743	+	putative aldehyde dehydrogenase FUS7	-	-
69016920	-	-	-	-	0.0919813	0.96564	-4.64556	0.0055884	protein_coding	consensus_1	33711	35396	+	Polyamine transporter 4	-	-
69016922	1.14562	0.251724	-0.372349	0.620374	-0.976076	0.230397	-1.40105	0.0075376	protein_coding	consensus_1	39863	41275	+	Oxysterol-binding protein-like 4	-	-
69016925	-	-	-	-	-1.30019	0.367081	-4.60621	2.94473e-06	protein_coding	consensus_1	48525	50077	-	uncharacterized protein GCG54_00009792	-	-
69016931	-	-	2.01988	0.192694	-	-	2.86523	0.0394306	protein_coding	consensus_1	69663	70463	+	putative xyloglucan-specific endo-beta-1 4-glucanase A	PF01670.17	Glycosyl hydrolase family 12
69016933	-	-	-	-	-	-	-2.08455	0.0295548	protein_coding	consensus_1	73379	80573	-	putative acyl-CoA synthetase YngI	-	-
69016938	-	-	2.02929	0.194293	-	-	-1.91431	0.0419893	protein_coding	consensus_1	94472	96267	-	putative aldehyde dehydrogenase FUS7	-	-
69016944	-	-	-	-	-3.00329	0.106085	-6.64486	1.10015e-05	protein_coding	consensus_1	114503	116195	+	uncharacterized protein GCG54_00009811	-	-
69016945	-0.354005	0.789794	-0.661436	0.437481	1.05846	0.392525	-2.20694	0.0385129	protein_coding	consensus_1	117083	118899	+	Dimethyl-sulfide monooxygenase, partial	PF00296.21	Luciferase-like monooxygenase
69016957	-	-	2.00567	0.290633	-2.1927	0.0569556	-4.34285	0.000160679	protein_coding	consensus_1	152330	154029	+	uncharacterized protein GCG54_00009824	-	-
69016959	-	-	-	-	-	-	-4.68792	0.00265696	protein_coding	consensus_1	156368	157507	-	uncharacterized protein GCG54_00009826	-	-
69016962	-	-	-	-	-0.993487	0.567572	-8.19985	0.00277508	protein_coding	consensus_1	167230	167560	-	uncharacterized protein GCG54_00009829	-	-
69016964	3.99465	0.0112649	2.12598	0.135883	-0.400374	0.618215	-1.45537	0.0383164	protein_coding	consensus_1	171721	180513	-	Lipase 3	PF00135.29	Carboxylesterase family
69016966	4.27511	0.00642527	-	-	-0.315964	0.819445	-2.00624	0.0411295	protein_coding	consensus_1	186336	188171	-	uncharacterized protein GCG54_00009833	-	-
69016971	-	-	-	-	0.202679	0.85394	-1.94588	0.0277459	protein_coding	consensus_1	204253	204951	+	uncharacterized protein GCG54_00009838	-	-
69016977	-0.887313	0.346788	-3.49974	2.90524e-06	-1.14986	0.318028	-3.77926	0.000757638	protein_coding	consensus_1	218476	220048	-	uncharacterized protein GCG54_00009844	PF11710.9	G protein-coupled glucose receptor regulating Gpa2
69016979	4.0984	0.0164916	-	-	-1.25815	0.19207	-2.69828	4.93189e-05	protein_coding	consensus_1	229972	230991	+	Enoyl-CoA hydratase domain-containing protein 3	PF00378.21	Enoyl-CoA hydratase/isomerase
69016982	-	-	-6.48496	0.0483902	-	-	-6.32546	0.0245902	protein_coding	consensus_1	236791	238950	-	putative quinate permease	-	-
69016989	1.53056	0.0932177	2.23148	0.00491797	1.35944	0.158181	3.36406	3.69308e-07	protein_coding	consensus_1	260369	262089	+	Aminopeptidase	-	-
69016990	1.65333	0.270939	-4.11963	0.0418126	-1.47928	0.188661	-3.50423	1.54712e-06	protein_coding	consensus_1	263608	265797	+	uncharacterized protein GCG54_00009857	PF00172.19	Fungal Zn(2)-Cys(6) binuclear cluster domain
69016991	3.26804	0.0954189	-	-	-1.45776	0.316571	-1.82321	0.0119225	protein_coding	consensus_1	268364	269586	+	Neutral protease 2-like	-	-
69016993	-	-	4.34826	0.000663577	1.54908	0.11528	3.98343	4.85414e-11	protein_coding	consensus_1	273768	274862	+	uncharacterized protein GCG54_00009860	PF00775.22	Dioxygenase
69016999	3.31983	0.0644637	-	-	-1.39579	0.286815	-5.8099	0.00063483	protein_coding	consensus_1	293560	294794	+	putative peptidoglycan-N-acetylglucosamine deacetylase	-	-
69017015	-	-	-	-	-	-	-6.79303	0.00749665	protein_coding	consensus_1	346123	348368	+	Interferon-induced GTP-binding protein Mx1	PF00350.24	Dynamin family
69017017	-	-	-	-	-	-	-5.06983	0.000789929	protein_coding	consensus_1	353599	355630	-	uncharacterized protein GCG54_00009884	-	-
69017019	3.97544	0.01179	3.449	0.00760285	1.30468	0.412235	2.39168	0.0229733	protein_coding	consensus_1	364999	365871	+	uncharacterized protein GCG54_00009886	PF05837.13	Centromere protein H (CENP-H)
69017021	3.55013	0.0136814	3.53637	0.00419453	-0.730678	0.385607	1.62701	0.00122922	protein_coding	consensus_1	378484	380373	+	uncharacterized protein GCG54_00009888	-	-
69017022	-0.15063	0.66334	0.314718	0.193615	0.632233	0.0702056	1.81535	1.12232e-16	protein_coding	consensus_1	381292	383251	-	Phosphoglucomutase	PF02878.17	Phosphoglucomutase/phosphomannomutase, alpha/beta/alpha domain I
69017027	-	-	-	-	-1.07325	0.462665	-5.38644	0.00134744	protein_coding	consensus_1	400485	401969	+	Dimethyl-sulfide monooxygenase	PF00296.21	Luciferase-like monooxygenase
69017030	-	-	2.64607	0.0674908	-0.755169	0.269965	-2.42697	6.382e-08	protein_coding	consensus_1	413036	414724	-	uncharacterized protein GCG54_00009897	-	-
69017034	-0.624409	0.31333	-1.5684	0.000102644	0.112174	0.839332	-1.15935	0.00691424	protein_coding	consensus_1	428054	429751	+	Cellobiose dehydrogenase	PF00732.20	GMC oxidoreductase
69017038	-0.270802	0.322566	1.11654	5.93323e-07	0.851678	0.00544269	1.92431	5.43304e-25	protein_coding	consensus_1	441291	443018	+	Tubulin alpha chain	PF00091.26	Tubulin/FtsZ family, GTPase domain
69017039	1.81672	0.227879	0.683609	0.567124	-1.61961	0.0936682	-2.88512	0.000148064	protein_coding	consensus_1	443580	445371	-	Nucleolar protein 12	PF00076.23	RNA recognition motif. (a.k.a. RRM, RBD, or RNP domain)
69017044	0.101624	0.876497	-1.44128	0.00152902	-0.549394	0.358068	-1.01655	0.0396497	protein_coding	consensus_1	459027	462574	-	Subtilisin-like protease 1	PF00082.23	Subtilase family
69017053	-	-	-	-	-	-	-7.53828	0.000798546	protein_coding	consensus_1	489489	489980	-	uncharacterized protein GCG54_00009920	-	-
69017057	3.62472	0.0452281	-	-	1.74251	0.169091	-2.67974	0.0147853	protein_coding	consensus_1	513142	514882	+	uncharacterized protein GCG54_00009924	-	-
69017066	-	-	-	-	-	-	-4.32637	0.00475799	protein_coding	consensus_1	538339	539181	+	uncharacterized protein GCG54_00009933	-	-
69017074	-1.24482	0.376619	-2.2682	0.118583	-6.77383	0.0521519	-3.88398	4.44285e-06	protein_coding	consensus_1	556845	557722	+	Peroxisomal membrane protein 4	-	-
69017075	-	-	-	-	-	-	-6.32546	0.0245902	protein_coding	consensus_1	558010	559245	-	uncharacterized protein GCG54_00009942	-	-
69017085	-	-	-	-	-0.536577	0.703205	-1.74675	0.0433408	protein_coding	consensus_1	602431	603180	+	DNA-directed RNA polymerase III subunit rpc8	PF03876.18	SHS2 domain found in N terminus of Rpb7p/Rpc25p/MJ0397
69017090	3.30772	0.0078316	1.34351	0.233416	-0.996576	0.206145	-2.22965	0.000657607	protein_coding	consensus_1	617037	619755	+	uncharacterized protein GCG54_00009957	-	-
69017093	-1.41949	8.99058e-07	-0.303159	0.220983	0.88107	0.00921884	1.52086	7.74938e-09	protein_coding	consensus_1	625546	626880	+	S-adenosylmethionine synthase	PF00438.21	S-adenosylmethionine synthetase, N-terminal domain
69017099	-	-	-	-	-1.93327	0.188943	-4.25608	1.42527e-05	protein_coding	consensus_1	646902	648327	+	uncharacterized protein GCG54_00009966	-	-
69017103	-0.527633	0.1467	0.233281	0.392337	0.633181	0.0744503	1.57057	8.26492e-14	protein_coding	consensus_1	655337	657859	+	Dolichyl-diphosphooligosaccharide--protein glycosyltransferase subunit stt3	-	-
69017104	-	-	-	-	-	-	-4.19765	5.87937e-05	protein_coding	consensus_1	658973	661607	+	uncharacterized protein GCG54_00009971	-	-
69013703	-1.38681	0.00585577	0.108049	0.725389	0.841042	0.100562	1.79206	7.68769e-09	protein_coding	consensus_10	11135	12536	+	GDP-mannose transporter	-	-
69013705	1.88356	0.0196606	1.68928	0.00897937	-0.185505	0.807731	1.4803	0.000321743	protein_coding	consensus_10	16397	19403	-	uncharacterized protein GCG54_00006557	-	-
69013710	0.478336	0.482196	-0.141159	0.779706	1.33088	0.14782	1.54168	0.0438885	protein_coding	consensus_10	33626	34594	-	Global transcription regulator sge1	-	-
69013713	-	-	1.37525	0.10396	-	-	2.98534	0.00495928	protein_coding	consensus_10	60902	61417	+	E3 ubiquitin-protein ligase RBX1	PF12678.8	RING-H2 zinc finger domain
69013719	1.56827	0.0393246	1.79912	0.00289638	0.738164	0.246259	1.45751	0.000202786	protein_coding	consensus_10	80869	82788	+	Serine/threonine-protein kinase ksp1	PF00069.26	Protein kinase domain
69013722	-0.0289561	0.95494	0.567522	0.0744558	0.963658	0.0494293	1.84805	1.79941e-10	protein_coding	consensus_10	90509	92544	-	Transcriptional repressor rco-1	PF08581.11	Tup N-terminal
69013726	-0.962937	0.00011455	0.388704	0.0353919	0.216229	0.407877	1.43911	1.20786e-09	protein_coding	consensus_10	107237	108624	+	Malate dehydrogenase cytoplasmic	-	-
69013736	2.19806	0.0330683	0.057239	0.935311	-1.44354	0.0548759	-2.06017	0.0191131	protein_coding	consensus_10	149802	151613	-	Allergen Fus c 3	PF00010.27	Helix-loop-helix DNA-binding domain
69013743	-	-	-	-	-0.584482	0.479347	-6.04765	3.98757e-10	protein_coding	consensus_10	180377	181954	-	uncharacterized protein GCG54_00006595	-	-
69013744	0.898538	0.249901	-2.49897	0.00178307	-1.43763	0.0671091	-2.47894	5.82442e-07	protein_coding	consensus_10	187346	189748	+	uncharacterized protein GCG54_00006596	PF10256.10	Golgin subfamily A member 7/ERF4 family
69013748	-0.0787701	0.811466	-0.190567	0.486169	0.926964	0.0524771	1.23685	6.13433e-05	protein_coding	consensus_10	197960	207259	+	5-aminolevulinate synthase	-	-
69013761	-	-	2.97358	0.032033	-1.41641	0.0727151	-1.50965	0.00708562	protein_coding	consensus_10	250588	252031	+	Zinc transporter ZIP9	-	-
69013763	-1.25807	4.18304e-08	-0.364721	0.0617286	0.480963	0.155392	1.14553	2.71512e-05	protein_coding	consensus_10	260533	261999	+	Pyruvate dehydrogenase E1 component subunit alpha	-	-
69013767	0.248831	0.467286	0.800515	0.000820942	0.71711	0.0638038	1.33655	2.04185e-09	protein_coding	consensus_10	274534	276912	-	RNA-binding protein MRN1	PF10378.10	Putative RRM domain
69013768	1.30447	0.04267	1.22973	0.0390127	0.520968	0.253235	1.05553	8.34344e-05	protein_coding	consensus_10	284443	286250	-	Asparagine--tRNA ligase cytoplasmic	PF01336.26	OB-fold nucleic acid binding domain
69013770	-0.314866	0.567055	-0.000917804	0.997978	0.140907	0.834681	1.34518	6.04046e-05	protein_coding	consensus_10	291452	292573	-	Cell division control protein 42-like	PF00071.23	Ras family
69013771	3.54096	0.0379163	-	-	-0.220746	0.855269	-1.79648	0.0175252	protein_coding	consensus_10	298181	298819	+	uncharacterized protein GCG54_00006623	-	-
69013778	0.605661	0.683474	0.776826	0.412657	-	-	2.30406	0.0295049	protein_coding	consensus_10	319971	322622	-	uncharacterized protein GCG54_00006630	-	-
69013791	-1.16135	0.0779523	-1.9717	1.64443e-05	-0.640178	0.454539	-2.3316	0.000683914	protein_coding	consensus_10	371929	374788	+	uncharacterized protein GCG54_00006643	PF13632.7	Glycosyl transferase family group 2
69013796	-0.0443411	0.932223	-0.599461	0.140182	1.26992	0.114171	1.55138	0.000436905	protein_coding	consensus_10	386305	387971	+	cAMP-dependent protein kinase type 2	PF00069.26	Protein kinase domain
69013799	2.90691	0.0210661	-2.68315	0.0633953	-0.689936	0.539288	-2.42086	0.00109393	protein_coding	consensus_10	395171	396518	-	Lysine biosynthesis regulatory protein LYS14	PF00172.19	Fungal Zn(2)-Cys(6) binuclear cluster domain
69013807	-	-	-	-	-0.152577	0.90573	-2.15266	0.00897087	protein_coding	consensus_10	406919	408967	-	uncharacterized protein GCG54_00006659	-	-
69013809	-	-	0.414742	0.732524	-	-	3.85617	0.00189747	protein_coding	consensus_10	409871	410729	-	putative maltose O-acetyltransferase	-	-
69013810	3.24845	0.078875	-	-	-0.601104	0.684664	-2.45582	0.0175574	protein_coding	consensus_10	412601	413479	+	Protein-S-isoprenylcysteine O-methyltransferase	-	-
69013815	4.73721	0.00238554	2.5182	0.0630075	-1.77049	0.0550667	-1.99964	0.00125331	protein_coding	consensus_10	424907	426534	-	uncharacterized protein GCG54_00006667	PF00096.27	Zinc finger, C2H2 type
69013817	-	-	-	-	-0.423096	0.763453	-1.98796	0.014643	protein_coding	consensus_10	429744	431255	+	Tyrosinase-like protein orsC	PF00264.21	Common central domain of tyrosinase
69013822	-	-	-	-	0.170215	0.90664	-3.02029	0.00527102	protein_coding	consensus_10	447990	448521	-	Mediator of RNA polymerase II transcription subunit 10	-	-
69013824	0.0225484	0.985157	-0.716614	0.414394	-0.757559	0.405079	-1.53532	0.00897766	protein_coding	consensus_10	451095	453423	-	uncharacterized protein GCG54_00006676	-	-
69013837	-0.585226	0.222423	-0.220872	0.486425	0.454071	0.434762	1.0399	0.0125273	protein_coding	consensus_10	524427	525951	+	uncharacterized protein GCG54_00006689	-	-
[truncated: 4,672 more rows]

## Sheet: Sheet2
			up	down
		F423_48_vs_F423_24	2018	362
		F423_72_vs_F423_24	1164	802
		F26_48_vs_F26_24	959	963
		F26_72_vs_F26_24	1597	3039
