# Supplementary material for: A dual RNA-seq analyses revealed dynamic arms race during the invasion of walnut by Colletotrichum gloeosporioides
Source: BMC Plant Biol. 2024 Jul 10;24:653. doi: 10.1186/s12870-024-05368-y (PMC11234561; doi:10.1186/s12870-024-05368-y)
Supplement: Supplementary file 4 — Supplementary Material 4 [file 12870_2024_5368_MOESM4_ESM.xlsx]

## Sheet: Sheet1
Table S2 The list of DEGs in F26 vs F423 at each stage.
GeneID	F26 48 vs. F26 24			F26 72 vs. F26 24			F423 48 vs. F423 24			F423 72 vs. F423 24			Chromosome	Start	End	strand	Description
	logFC	padj	regulation	logFC	padj	regulation	logFC	padj	regulation	logFC	padj	regulation
LOC108985961	3.00351	2.34458e-05	up	2.70983	2.43663e-10	up	5.68371	2.42442e-48	up	4.13273	1.59181e-14	up	chr1	114199	120750	-	amino acid transporter AVT1I-like
LOC118344056	-2.54508	0.000132057	down	-8.40211	3.71412e-09	down	5.37627	1.7175e-11	up	-	-	-	chr1	197832	203916	-	heme chaperone HemW-like
LOC108988281	1.22792	5.19735e-10	up	2.0536	8.99718e-42	up	1.57695	4.15063e-11	up	1.27829	3.09038e-06	up	chr1	203588	208028	+	uncharacterized LOC108988281
LOC108985820	1.46759	0.00278478	up	-2.49631	1.66375e-05	down	3.4694	5.5277e-09	up	-	-	-	chr1	285002	287016	-	tubulin alpha chain-like
LOC108985813	1.90984	4.38959e-34	up	2.75369	1.52127e-21	up	-	-	-	1.75071	3.78524e-08	up	chr1	363200	366157	-	plant cysteine oxidase 2-like
LOC109021237	-1.34231	1.02197e-07	down	-1.59694	1.62518e-10	down	1.19347	0.000483686	up	-	-	-	chr1	381729	384160	-	ethylene-responsive transcription factor WRI1-like
LOC108992811	-1.21106	0.0443314	down	-2.78218	2.63726e-05	down	-	-	-	-	-	-	chr1	400894	403349	+	probable auxin efflux carrier component 8
LOC109001255	-3.00522	0.00899589	down	-6.58131	0.000103976	down	7.92519	2.09467e-07	up	-	-	-	chr1	512937	513704	+	uncharacterized mitochondrial protein AtMg00810-like
LOC109001297	1.20415	6.54558e-11	up	-	-	-	-	-	-	-	-	-	chr1	797531	798444	+	light-regulated protein 1, chloroplastic
LOC109001299	1.45719	1.07779e-23	up	2.65184	3.9907e-105	up	-	-	-	1.40368	1.49878e-12	up	chr1	805122	813724	-	aspartokinase 3, chloroplastic
LOC109001315	1.07204	4.42061e-17	up	1.61693	1.14344e-22	up	-	-	-	1.64018	7.27145e-05	up	chr1	963585	965510	-	NAC domain-containing protein 83-like
LOC109001316	1.75956	1.00055e-21	up	3.98468	1.05968e-61	up	-	-	-	1.50127	2.15374e-24	up	chr1	971242	974563	-	glycerophosphodiester phosphodiesterase GDPD1, chloroplastic-like
LOC109001339	-1.4177	0.00274951	down	-3.99304	1.01588e-09	down	2.77347	7.33914e-14	up	-	-	-	chr1	1159974	1165741	-	uncharacterized LOC109001339
LOC109001344	1.84433	9.8708e-12	up	2.99972	9.19081e-54	up	-	-	-	2.22795	7.55989e-46	up	chr1	1201169	1204382	+	proline dehydrogenase 1, mitochondrial
LOC109001347	-1.75733	8.40663e-33	down	-3.47019	3.6173e-56	down	-1.17627	2.20357e-13	down	-2.16365	2.73174e-44	down	chr1	1230322	1234222	-	protein NSP-INTERACTING KINASE 1-like
LOC109001366	1.44651	1.06951e-32	up	2.58901	4.66273e-80	up	1.55047	1.29169e-12	up	2.513	4.32626e-53	up	chr1	1374489	1375596	-	NDR1/HIN1-like protein 6
LOC109001271	3.03845	1.00729e-13	up	3.53515	1.1601e-20	up	4.57114	9.46627e-35	up	4.84915	6.09521e-35	up	chr1	1404866	1408637	+	protein BEARSKIN2-like
LOC109001273	-1.24801	0.0414879	down	-2.69754	0.00116986	down	2.61884	1.92155e-05	up	-	-	-	chr1	1613394	1618683	+	uncharacterized LOC109001273
LOC109006228	-2.7246	0.0289863	down	-5.85803	0.000192736	down	7.36606	2.12956e-07	up	-	-	-	chr1	1980803	1983961	-	agamous-like MADS-box protein AGL12
LOC109006337	1.13132	5.15594e-11	up	2.07962	2.86813e-54	up	-	-	-	-	-	-	chr1	2042860	2046788	+	uncharacterized LOC109006337
LOC109006312	-1.12658	0.0118075	down	-4.24983	1.54542e-10	down	3.00997	5.92893e-11	up	-2.08316	0.00672883	down	chr1	2268629	2276352	-	uncharacterized LOC109006312
LOC109011872	-1.99457	0.0206108	down	-6.44611	6.5812e-06	down	2.69043	0.00694779	up	-	-	-	chr1	2534147	2538650	-	transmembrane emp24 domain-containing protein p24delta7-like
LOC108992867	1.52679	8.0186e-47	up	1.8529	5.56363e-27	up	-	-	-	1.74952	1.70561e-15	up	chr1	2691199	2693196	-	AAA-ATPase ASD, mitochondrial-like
LOC108992845	1.15326	6.311e-07	up	1.48904	7.92596e-16	up	2.70282	1.77166e-16	up	2.55017	1.64849e-13	up	chr1	2744297	2748857	+	uncharacterized LOC108992845
LOC108992772	1.11292	9.97873e-17	up	1.58159	1.25754e-15	up	-	-	-	1.93604	2.92273e-13	up	chr1	2794040	2795354	+	probable galacturonosyltransferase-like 10
LOC108992776	1.85024	2.7973e-42	up	3.49152	7.09828e-173	up	-	-	-	2.02217	3.41197e-32	up	chr1	2868375	2869329	-	zinc finger AN1 domain-containing stress-associated protein 12-like
LOC108992805	-1.42283	0.0195295	down	-5.24734	9.93121e-07	down	3.67731	1.34041e-11	up	-3.94738	0.034692	down	chr1	2874272	2874973	-	zinc finger AN1 domain-containing stress-associated protein 12-like
LOC108992783	-1.24109	0.0348779	down	-7.80496	1.15534e-08	down	5.02548	2.64883e-09	up	-	-	-	chr1	2921833	2923327	-	gibberellin-regulated protein 14-like
LOC108992785	-1.07203	0.0131783	down	-	-	-	-	-	-	-	-	-	chr1	2949000	2952389	+	protein ALTERED XYLOGLUCAN 4-like
LOC108992893	-1.30486	1.19659e-05	down	-2.52617	1.00661e-10	down	-	-	-	-	-	-	chr1	2986931	2991265	-	uncharacterized LOC108992893
LOC108992793	-1.75353	0.00402349	down	-7.30803	9.64029e-08	down	4.20373	7.08085e-10	up	-4.58356	0.0218784	down	chr1	3019735	3022744	-	probable receptor-like protein kinase At1g30570
LOC108992779	1.7024	2.12713e-09	up	2.03813	1.73238e-14	up	2.05039	9.84706e-10	up	2.21663	5.47943e-14	up	chr1	3036663	3037916	-	RING-H2 finger protein ATL74-like
LOC108992808	1.87745	4.8286e-119	up	2.58897	1.36772e-75	up	-	-	-	1.63166	6.91093e-27	up	chr1	3126499	3129988	-	formate dehydrogenase, mitochondrial
LOC108992835	1.1186	0.00014546	up	1.96577	8.03811e-17	up	-	-	-	-	-	-	chr1	3155066	3157467	+	2-methylene-furan-3-one reductase-like
LOC108992870	-1.21302	0.0214658	down	-2.50079	6.4191e-05	down	1.3218	0.0159234	up	-3.10025	0.000682525	down	chr1	3192709	3196038	-	GDSL esterase/lipase At3g27950-like
LOC108992857	-1.55787	4.73066e-06	down	-1.44295	6.38575e-05	down	-	-	-	-2.5704	8.66669e-16	down	chr1	3225821	3230331	-	carbonic anhydrase 2-like
LOC108992799	2.0036	2.73835e-13	up	-	-	-	1.18303	4.79543e-07	up	-	-	-	chr1	3351192	3354567	-	polygalacturonase At1g48100
LOC109007247	2.33849	1.12317e-39	up	2.29219	8.95877e-31	up	2.08519	1.28118e-27	up	1.75853	7.15185e-27	up	chr1	3486751	3488637	+	chaperone protein dnaJ C76, chloroplastic-like
LOC118344292	1.82863	1.87321e-35	up	-	-	-	1.0503	0.000426443	up	-	-	-	chr1	3665052	3665336	+	cyclin-dependent protein kinase inhibitor SMR6-like
LOC108984012	-1.5437	0.00315909	down	-1.81331	0.0156534	down	4.03984	2.52577e-09	up	-	-	-	chr1	3748866	3750661	-	U-box domain-containing protein 41
LOC108982494	1.05622	1.3703e-07	up	2.00281	7.22112e-50	up	2.67136	1.89959e-72	up	3.13356	2.95321e-51	up	chr1	3805415	3809712	+	SUPPRESSOR OF GAMMA RESPONSE 1-like
LOC109009647	-1.40754	0.00217507	down	-5.7806	1.33328e-10	down	5.59816	5.61308e-18	up	-	-	-	chr1	3968754	3969215	+	classical arabinogalactan protein 11-like
LOC109008917	1.37803	2.57854e-05	up	1.32024	0.000427151	up	-	-	-	-	-	-	chr1	3996830	4001817	+	uncharacterized membrane protein At3g27390-like
LOC109011000	2.18787	2.36627e-25	up	3.21837	1.33548e-110	up	2.47294	6.08918e-30	up	3.40413	3.86246e-34	up	chr1	4029278	4030103	+	uncharacterized LOC109011000
LOC108982240	-1.76238	3.35055e-20	down	-3.50051	1.75389e-48	down	-	-	-	-1.23963	1.01554e-07	down	chr1	4166155	4169912	+	inversin-like
LOC108984044	-1.13481	0.0222416	down	-2.40587	4.64868e-05	down	3.76594	8.66912e-19	up	-	-	-	chr1	4199815	4206752	-	uncharacterized LOC108984044
LOC108984041	1.66017	2.40811e-33	up	-	-	-	-	-	-	1.04807	9.71612e-08	up	chr1	4215634	4220709	+	kelch repeat-containing protein At3g27220-like
LOC109009174	-1.50285	0.00277516	down	-4.01829	6.66399e-08	down	5.43661	1.36747e-31	up	1.83742	0.0321014	up	chr1	4267623	4272481	-	ankyrin repeat domain-containing protein 17-like
LOC108992087	-1.24679	7.60898e-06	down	-2.91645	1.18238e-21	down	-	-	-	-3.18447	9.62005e-59	down	chr1	4295763	4302512	+	uncharacterized LOC108992087
LOC108992072	-2.08408	0.0412882	down	-6.45787	5.96751e-05	down	7.75983	1.45276e-08	up	-	-	-	chr1	4326130	4327491	+	UPF0481 protein At3g47200-like
LOC108992079	1.84611	5.86058e-12	up	2.57679	9.92414e-29	up	2.80978	3.35439e-32	up	2.74346	8.02388e-14	up	chr1	4337069	4337739	+	putative calcium-binding protein CML19
LOC108992075	-1.18212	0.0397884	down	-4.68475	1.1718e-07	down	9.17255	1.02498e-12	up	-	-	-	chr1	4353997	4354689	+	uncharacterized LOC108992075
LOC108992070	-1.24594	0.0166195	down	-1.49937	0.00307056	down	-	-	-	-	-	-	chr1	4376027	4379350	+	triacylglycerol lipase 2-like
LOC109021889	-3.39859	0.017774	down	-	-	-	-	-	-	-	-	-	chr1	4507837	4512387	+	uncharacterized LOC109021889
LOC109005640	-3.0147	0.0303699	down	-5.56529	0.00072825	down	5.99606	0.000534219	up	-	-	-	chr1	4611084	4611461	-	uncharacterized LOC109005640
LOC108984554	2.26376	3.18821e-05	up	3.68835	1.9756e-26	up	1.54894	1.97402e-07	up	3.29481	2.77286e-30	up	chr1	4633677	4635761	-	probable WRKY transcription factor 75
LOC109002738	-1.42527	0.00254559	down	-3.61538	1.15491e-08	down	7.44014	4.95381e-11	up	-	-	-	chr1	4822244	4826294	+	uncharacterized LOC109002738
LOC108988223	1.00833	1.28945e-21	up	1.45222	2.45482e-59	up	-	-	-	1.31861	4.22757e-14	up	chr1	5022761	5027156	+	caffeoylshikimate esterase
LOC108988004	-5.18771	0.0048305	down	-2.96554	0.0295204	down	5.23071	0.00764533	up	-	-	-	chr1	5105735	5106694	+	LEAF RUST 10 DISEASE-RESISTANCE LOCUS RECEPTOR-LIKE PROTEIN KINASE-like 2.2
LOC108987954	1.14585	0.000209761	up	1.18639	0.000111867	up	3.27497	1.84191e-11	up	2.48092	1.01215e-05	up	chr1	5141813	5143446	-	zinc finger protein 6-like
LOC108988024	-1.10367	0.000551631	down	-1.655	4.67042e-11	down	-1.24852	0.000115907	down	-1.16989	0.000350114	down	chr1	5295117	5295569	-	non-specific lipid-transfer protein 2
LOC108988141	1.06464	7.87678e-06	up	1.96705	4.97767e-99	up	-	-	-	1.37724	4.87813e-59	up	chr1	5373087	5377922	-	2-hydroxyacyl-CoA lyase
LOC108988073	1.27879	0.00845659	up	2.67361	1.5286e-13	up	3.3832	4.05178e-06	up	4.10235	1.63388e-10	up	chr1	5407076	5407642	-	uncharacterized LOC108988073
LOC108988000	2.01733	1.05859e-23	up	3.2557	1.01987e-56	up	2.40097	2.52187e-14	up	2.82858	2.30385e-20	up	chr1	5471013	5471459	-	uncharacterized LOC108988000
LOC108988063	3.50212	2.68461e-41	up	4.5539	3.31732e-79	up	3.63663	3.5925e-11	up	4.22937	4.52249e-07	up	chr1	5496674	5497480	-	uncharacterized LOC108988063
LOC108988219	1.38833	5.52162e-22	up	1.12062	3.77281e-24	up	-	-	-	-	-	-	chr1	5582613	5584457	+	transcription repressor MYB6-like
LOC108987996	-1.51187	0.0498643	down	-3.10421	0.000391876	down	1.68309	0.00318096	up	-	-	-	chr1	5615577	5615954	+	probable pathogenesis-related protein ARB_02861
LOC108988032	-1.48676	0.00588446	down	-2.66151	1.0814e-05	down	-	-	-	-1.64182	0.000299493	down	chr1	5849427	5850334	+	protein RSI-1
LOC108988201	-1.151	4.61925e-23	down	-1.89085	7.79161e-78	down	-1.48436	4.31601e-20	down	-2.1271	8.04926e-56	down	chr1	5851543	5857391	+	senescence-associated protein AAF, chlorolplastic
LOC108988210	-2.04324	1.74694e-14	down	-5.45657	5.34247e-37	down	-	-	-	-1.9616	9.73726e-11	down	chr1	5859837	5864070	+	myosin-binding protein 3
LOC108987932	-1.0452	0.000852249	down	-2.24868	2.05599e-08	down	-	-	-	-1.96362	1.09236e-08	down	chr1	5867235	5869577	+	HMG-Y-related protein A-like
LOC108988254	-1.64343	4.1649e-11	down	-6.3558	1.20749e-21	down	1.1654	0.000410403	up	-	-	-	chr1	6008768	6010873	-	plasmodesmata-located protein 7
LOC108987991	-2.39875	0.00448798	down	-7.48704	6.97758e-07	down	3.97829	4.26106e-12	up	-	-	-	chr1	6186682	6187116	-	uncharacterized LOC108987991
LOC108988151	-1.43289	1.28198e-17	down	-3.31627	8.57314e-63	down	-1.08353	6.38676e-08	down	-1.93266	5.71451e-27	down	chr1	6236125	6240868	+	zinc finger protein 4-like
LOC108988258	2.55603	1.56755e-17	up	4.43145	2.60565e-96	up	1.80896	2.53612e-15	up	3.65005	2.75158e-29	up	chr1	6557388	6559614	+	butyrate--CoA ligase AAE11, peroxisomal
LOC108988044	2.57682	1.03196e-25	up	1.7508	1.98419e-09	up	-	-	-	-	-	-	chr1	6595679	6596826	-	uncharacterized LOC108988044
LOC108988037	-2.47282	2.12044e-22	down	-4.9373	5.4904e-33	down	-	-	-	-	-	-	chr1	6736950	6737755	-	basic leucine zipper 43-like
LOC108988188	-1.33702	7.41678e-22	down	-3.78324	1.89236e-268	down	-	-	-	-4.64799	1.81784e-104	down	chr1	7015789	7018121	-	vegetative cell wall protein gp1
LOC108988066	-1.27065	0.00100753	down	-6.58584	6.98967e-09	down	5.75882	7.45077e-12	up	-	-	-	chr1	7123853	7125180	+	scarecrow-like protein 3
LOC108988255	2.20508	1.90869e-24	up	3.41904	1.17878e-62	up	-	-	-	2.46433	4.12714e-95	up	chr1	7136628	7140053	-	probable UDP-arabinopyranose mutase 2
LOC108987930	-1.39202	5.31911e-09	down	-2.81544	1.20861e-20	down	-1.29926	2.2269e-06	down	-2.31538	2.36973e-08	down	chr1	7147618	7151178	-	cytochrome P450 85A-like
LOC108988065	2.49443	1.7476e-19	up	4.63715	6.70285e-21	up	-	-	-	2.8892	1.63854e-13	up	chr1	7196143	7197013	-	uncharacterized LOC108988065
LOC108988243	-1.39646	0.0230841	down	-	-	-	5.90377	7.76192e-12	up	-	-	-	chr1	7201150	7204072	+	COBRA-like protein 4
LOC108988050	1.21076	4.45001e-09	up	1.51291	7.77971e-13	up	1.26465	0.0491267	up	1.65617	0.000282993	up	chr1	7487495	7489906	-	receptor-like protein kinase FERONIA
LOC108988052	-1.21189	3.6699e-18	down	-1.82481	1.06878e-38	down	-	-	-	-1.07894	2.40107e-07	down	chr1	7526731	7541473	-	receptor-like protein kinase FERONIA
LOC108988137	-1.02197	4.28945e-08	down	-1.20727	1.54044e-11	down	-1.39913	1.03073e-12	down	-1.27811	1.20041e-13	down	chr1	7568107	7571247	-	receptor-like protein kinase FERONIA
LOC108988180	-2.66939	0.000432893	down	-2.95515	1.19479e-05	down	-	-	-	-3.8329	1.20252e-05	down	chr1	7643610	7647427	-	protein SPIRAL1-like 3
LOC108988047	2.08728	4.93353e-07	up	4.10854	2.34101e-39	up	-	-	-	3.37217	3.30904e-07	up	chr1	7859124	7861097	-	protein PLANT CADMIUM RESISTANCE 9-like
LOC108988119	-1.35407	3.58428e-28	down	-2.88045	2.67492e-46	down	-	-	-	-2.29038	5.20215e-32	down	chr1	7917611	7926419	-	alpha-1,4 glucan phosphorylase L isozyme, chloroplastic/amyloplastic
LOC108988061	-1.13714	0.0243834	down	-4.29963	1.85629e-07	down	3.95541	6.27304e-09	up	-	-	-	chr1	7936698	7938299	+	BAG family molecular chaperone regulator 8, chloroplastic-like
LOC108987412	-1.09954	0.000657634	down	-2.65023	1.58558e-05	down	3.85306	3.76761e-19	up	-	-	-	chr1	8016966	8021783	+	cyclic nucleotide-gated ion channel 2
LOC109020923	-2.36647	0.0059445	down	-6.93537	2.68585e-06	down	8.3173	3.81486e-10	up	-	-	-	chr1	8112649	8113683	+	uncharacterized LOC109020923
LOC108987393	1.54748	3.16904e-13	up	-	-	-	-	-	-	-	-	-	chr1	8299441	8300712	-	21 kDa protein
LOC108987383	-3.11792	0.00406202	down	-7.00192	7.47844e-06	down	6.69591	2.3397e-05	up	-	-	-	chr1	8316572	8317159	+	pectinesterase inhibitor 4-like
LOC108987421	-2.2422	8.1927e-05	down	-7.88905	8.38649e-09	down	2.7107	0.000231049	up	-	-	-	chr1	8338052	8340027	+	protein ODORANT1
LOC108987415	-1.58836	7.9186e-07	down	-2.19733	6.9282e-12	down	-1.35549	6.16644e-15	down	-2.82692	9.61429e-89	down	chr1	8366379	8367875	-	protein EXORDIUM-like 3
LOC108998610	-1.88585	3.14723e-10	down	-4.15992	4.07402e-25	down	-	-	-	-2.44523	1.26068e-09	down	chr1	8660552	8663355	+	subtilisin-like protease SBT1.3
LOC108998531	-5.10634	0.000175261	down	-2.16016	0.0199196	down	4.96042	0.000582227	up	-	-	-	chr1	8719480	8721130	+	PTI1-like tyrosine-protein kinase At3g15890
LOC108998530	-1.02111	0.0454471	down	-5.00143	5.70008e-11	down	6.18265	6.37905e-19	up	-	-	-	chr1	8759741	8763363	+	uncharacterized LOC108998530
LOC108998662	1.46744	1.76996e-20	up	2.83774	2.38429e-51	up	-	-	-	1.68777	1.16837e-18	up	chr1	8770594	8772105	+	carboxylesterase 1-like
LOC108998668	-1.28925	0.036207	down	-4.35891	1.28554e-06	down	4.332	1.26808e-20	up	-	-	-	chr1	8787318	8789247	-	gibberellin 20 oxidase 1
LOC108998512	-1.3476	0.0148809	down	-8.51661	6.2548e-10	down	7.07118	6.68333e-10	up	-	-	-	chr1	8919614	8923001	-	protein HOTHEAD-like
LOC108998614	1.44955	3.46308e-14	up	2.80241	1.21414e-39	up	-	-	-	1.55126	0.0238029	up	chr1	8981501	8982751	-	ethylene-responsive transcription factor ERF027-like
LOC108998628	-1.03226	0.0225072	down	-8.12314	4.05313e-10	down	6.52478	2.48526e-08	up	-	-	-	chr1	9149143	9149944	+	stamen-specific protein FIL1-like
LOC108998670	-1.04536	0.00543177	down	-2.68428	1.02253e-08	down	-	-	-	-2.92571	1.99833e-12	down	chr1	9360988	9363137	+	WD repeat-containing protein RUP2
LOC108998602	-1.44615	8.56378e-06	down	-2.58932	7.68894e-13	down	-	-	-	-2.41851	3.83658e-23	down	chr1	9495340	9499253	+	tubulin beta-1 chain
LOC108998533	-1.30079	0.0019321	down	-1.96623	3.27685e-06	down	-	-	-	-1.36883	2.65219e-05	down	chr1	9538033	9539574	-	uncharacterized LOC108998533
LOC108998581	2.65738	7.57389e-21	up	3.29553	1.14738e-76	up	3.31623	4.23387e-40	up	4.40005	3.09173e-79	up	chr1	9618730	9622008	+	cytokinin hydroxylase-like
LOC108998586	-1.26061	0.00957519	down	-9.69536	8.82921e-13	down	7.91829	6.57015e-24	up	-	-	-	chr1	9767193	9769435	-	leucine-rich repeat receptor protein kinase MSP1
LOC108998517	1.57519	0.00253528	up	3.08273	2.62502e-21	up	2.71457	2.02586e-08	up	3.33883	5.76392e-15	up	chr1	10169048	10169740	-	VQ motif-containing protein 22-like
LOC118348282	-1.14355	0.0294119	down	-6.87071	6.6929e-13	down	8.23216	1.53459e-13	up	-	-	-	chr1	10368694	10379705	-	uncharacterized LOC118348282
LOC108996120	-1.22542	0.048452	down	-1.38751	0.0452109	down	5.5775	5.62732e-12	up	-	-	-	chr1	10534786	10540457	-	putative wall-associated receptor kinase-like 13
LOC108996103	-1.06377	0.00111044	down	-1.033	0.0169835	down	-1.26618	2.39597e-05	down	-	-	-	chr1	10897699	10898822	-	geranylgeranyl pyrophosphate synthase, chloroplastic-like
LOC108996098	-1.17837	3.80541e-06	down	-	-	-	-	-	-	-	-	-	chr1	10906623	10907980	-	geranylgeranyl pyrophosphate synthase, chloroplastic-like
LOC108996308	-1.2079	0.0369493	down	-1.76103	0.0103049	down	3.95437	1.86716e-13	up	-	-	-	chr1	11010732	11012030	+	protein DOG1-like 3
LOC108996338	-1.07543	2.14596e-09	down	-2.18828	9.61238e-27	down	-1.2864	2.6173e-10	down	-1.28404	3.84354e-10	down	chr1	11167866	11178994	-	ultraviolet-B receptor UVR8
LOC108996094	1.55632	1.2906e-25	up	2.29502	9.39248e-50	up	-	-	-	1.15545	1.26843e-09	up	chr1	11312533	11313935	+	putative methyltransferase DDB_G0268948
LOC108996218	1.89294	3.20854e-05	up	2.46095	2.39761e-13	up	3.093	4.98796e-15	up	3.06131	2.81312e-10	up	chr1	11317769	11318593	+	GATA transcription factor 4-like
LOC108996074	-1.80022	0.00483137	down	-5.89644	4.72359e-06	down	4.12507	3.36658e-09	up	-	-	-	chr1	11411984	11415118	+	gibberellin 20 oxidase 2-like
LOC108996412	-1.87575	4.71829e-24	down	-2.6652	3.61534e-11	down	-	-	-	-	-	-	chr1	11527914	11529783	-	uncharacterized LOC108996412
LOC108996136	-1.38691	0.000816572	down	-8.37754	9.29591e-11	down	7.03572	1.83516e-16	up	-	-	-	chr1	11659324	11662866	+	protein FAR1-RELATED SEQUENCE 5-like
LOC108996281	1.16744	4.5428e-46	up	1.21332	8.80806e-55	up	-	-	-	-	-	-	chr1	11860956	11867478	-	mitogen-activated protein kinase kinase kinase 3-like
LOC108996197	-2.60944	0.00107872	down	-7.4261	7.11162e-07	down	5.31473	1.97328e-11	up	-	-	-	chr1	11949774	11952782	+	probable indole-3-pyruvate monooxygenase YUCCA10
LOC108996102	1.3433	0.0063075	up	2.1584	2.5317e-08	up	1.09359	9.23386e-05	up	2.29674	2.08864e-22	up	chr1	11992756	11995747	-	uncharacterized LOC108996102
LOC108996205	-1.1891	0.00844393	down	-4.16786	2.19392e-08	down	3.72103	2.70019e-15	up	-5.0352	0.00507957	down	chr1	12029287	12030303	-	uncharacterized LOC108996205
LOC118348309	-2.97245	0.0495189	down	-3.61291	0.0240308	down	4.86874	0.000133978	up	-	-	-	chr1	12177796	12178320	-	uncharacterized LOC118348309
LOC108996150	-1.66588	0.0310475	down	-3.64627	9.04554e-06	down	5.12555	1.6482e-10	up	-	-	-	chr1	12276320	12277267	-	uncharacterized LOC108996150
LOC118348320	-1.22887	0.032868	down	-8.11682	3.25014e-09	down	6.55074	2.39773e-19	up	-	-	-	chr1	12398069	12399119	+	uncharacterized LOC118348320
LOC118348322	1.13736	0.00169704	up	2.04985	5.55751e-14	up	-	-	-	1.47264	0.0220052	up	chr1	12601540	12602574	-	protein IDA-LIKE 2-like
LOC108990473	-1.22081	3.14034e-05	down	-2.20198	1.2167e-06	down	1.80657	4.35122e-08	up	-	-	-	chr1	12642952	12650209	+	WD repeat-containing protein 44-like
LOC108990475	4.44394	8.33892e-59	up	4.49426	3.60212e-43	up	3.63848	2.9826e-10	up	2.09118	0.000558028	up	chr1	12696729	12698436	+	uncharacterized LOC108990475
LOC118343699	2.33367	5.06866e-58	up	3.59127	3.40989e-215	up	1.27899	4.34716e-07	up	2.63449	7.12508e-25	up	chr1	12994622	12997118	+	monooxygenase 2-like
LOC108994269	3.58486	2.44775e-45	up	5.78649	1.61458e-104	up	1.77235	2.99204e-11	up	3.68719	1.28553e-42	up	chr1	13010539	13013064	+	monooxygenase 2-like
LOC118343820	2.04263	2.65304e-19	up	2.75697	6.6237e-43	up	3.32231	5.63604e-41	up	3.77257	2.23559e-38	up	chr1	13078746	13079389	+	uncharacterized LOC118343820
LOC108985785	1.14628	2.33286e-10	up	1.55206	1.13652e-26	up	-	-	-	-	-	-	chr1	13992957	13995154	+	cytochrome P450 71AU50-like
LOC108985775	1.07676	0.0307543	up	-2.50241	0.00194834	down	3.42212	1.41956e-12	up	1.37198	0.0304394	up	chr1	14068301	14070083	-	cytochrome P450 71AU50-like
LOC108980308	2.15822	2.0135e-20	up	3.20628	1.11843e-270	up	-	-	-	1.93654	4.21629e-20	up	chr1	14139159	14141238	-	cytochrome P450 71AU50-like
LOC108982627	2.17759	6.32195e-33	up	2.76532	1.06495e-57	up	-	-	-	-	-	-	chr1	14188261	14190062	-	cytochrome P450 71AU50-like
LOC109013285	-1.70218	0.0473047	down	-4.92008	0.00028203	down	7.65079	2.95599e-08	up	-	-	-	chr1	14334087	14335194	-	uncharacterized LOC109013285
LOC109013254	1.60017	1.8948e-26	up	2.17437	5.97785e-40	up	1.62797	8.24057e-07	up	2.26698	3.87953e-10	up	chr1	14392822	14397361	+	aspartic proteinase-like protein 1
LOC109013255	1.08005	0.00214681	up	-	-	-	-	-	-	-	-	-	chr1	14404212	14405440	+	heavy metal-associated isoprenylated plant protein 23
LOC109013272	-1.73157	0.00137534	down	-1.41025	0.00588758	down	-	-	-	-1.10382	0.00117389	down	chr1	14421257	14422906	+	fasciclin-like arabinogalactan protein 21
LOC109013242	-1.00824	0.0272864	down	-3.3982	9.16426e-07	down	3.29841	2.90422e-08	up	-	-	-	chr1	14654909	14657412	+	protein UPSTREAM OF FLC
LOC109013232	-1.30373	1.92286e-27	down	-2.40302	1.03018e-54	down	-1.57376	8.87887e-16	down	-	-	-	chr1	14914350	14916261	+	uncharacterized LOC109013232
LOC109022025	-1.69746	1.37122e-11	down	-1.4376	0.00344245	down	-	-	-	-	-	-	chr1	15360331	15362268	-	uncharacterized LOC109022025
LOC109014560	1.21023	8.62884e-08	up	2.848	1.85657e-56	up	-	-	-	1.6262	5.67759e-16	up	chr1	15433494	15437350	+	phospho-2-dehydro-3-deoxyheptonate aldolase 1, chloroplastic-like
LOC109011143	1.17228	1.09169e-11	up	-	-	-	-	-	-	-	-	-	chr1	15547998	15551431	-	lanC-like protein GCL1
LOC109011131	-1.42239	1.47345e-11	down	-2.24982	1.13832e-17	down	-	-	-	-1.02025	1.40559e-08	down	chr1	15762750	15768549	+	probable methionine--tRNA ligase
LOC109006027	1.04579	2.88085e-32	up	1.55942	2.49945e-105	up	-	-	-	-	-	-	chr1	16113610	16116654	+	cytochrome b5, seed isoform
LOC109006034	1.09196	8.15813e-08	up	1.78056	1.18677e-18	up	-	-	-	-	-	-	chr1	16208928	16212373	-	protein DETOXIFICATION 41-like
LOC109006043	-1.04636	0.0311638	down	-	-	-	2.8209	1.2667e-08	up	2.74246	0.000145587	up	chr1	16331706	16338206	-	protein SULFUR DEFICIENCY-INDUCED 1-like
LOC109006053	-1.9522	7.74051e-27	down	-5.43545	4.59378e-51	down	-	-	-	-3.0844	1.70623e-18	down	chr1	16476801	16481035	-	putative kinase-like protein TMKL1
LOC109006059	-1.11696	0.0134093	down	-5.58998	7.78343e-10	down	8.37498	1.03847e-12	up	-	-	-	chr1	16553333	16554087	+	glycine-rich protein 5-like
LOC109006075	-1.39521	1.93795e-13	down	-2.03449	2.91613e-28	down	-	-	-	-	-	-	chr1	16852970	16854761	-	uncharacterized LOC109006075
LOC109001791	-2.36573	0.0217888	down	-4.03863	0.00212354	down	6.99073	1.73696e-06	up	-	-	-	chr1	16999617	17000849	+	F-box protein At3g07870-like
LOC109001786	-1.77527	0.00502241	down	-4.3889	3.10152e-06	down	8.34534	2.88774e-10	up	-	-	-	chr1	17018199	17019458	+	F-box protein At3g07870-like
LOC109001727	1.04802	1.57121e-06	up	2.11129	1.46743e-32	up	1.90585	2.11703e-17	up	1.9616	3.67612e-15	up	chr1	17135959	17140552	-	uncharacterized LOC109001727
LOC108980454	1.54463	2.56597e-06	up	2.87376	5.55484e-28	up	3.88004	4.00139e-49	up	3.36864	2.53348e-21	up	chr1	17375440	17377289	+	mitogen-activated protein kinase kinase kinase 18-like
LOC108980455	-1.52349	0.039544	down	-7.4168	6.81244e-07	down	2.04776	6.42418e-07	up	-	-	-	chr1	17381060	17381870	+	uncharacterized LOC108980455
LOC118348427	-2.01576	0.00744265	down	-6.80257	1.36532e-06	down	5.64742	2.91372e-10	up	-	-	-	chr1	17793864	17795259	+	uncharacterized LOC118348427
LOC109022065	-1.16834	0.00438912	down	-3.44797	2.53159e-09	down	4.68433	4.00363e-13	up	-	-	-	chr1	17805789	17806525	-	uncharacterized LOC109022065
LOC109006854	-1.99271	0.00139545	down	-3.09801	3.82219e-05	down	5.57491	2.37088e-08	up	4.02721	6.58444e-05	up	chr1	17858399	17858830	-	uncharacterized LOC109006854
LOC109006858	1.84629	1.36844e-06	up	1.54151	0.00154881	up	4.29276	1.52415e-10	up	3.3589	1.7814e-05	up	chr1	17878640	17888439	+	protein DETOXIFICATION 40
LOC108985200	1.46876	0.00100184	up	-	-	-	2.86634	9.03918e-08	up	-	-	-	chr1	17889142	17891604	+	high mobility group B protein 3-like
LOC108985258	1.05294	1.68658e-35	up	1.30712	3.15228e-41	up	-	-	-	-	-	-	chr1	18093913	18101077	+	syntaxin-132-like
LOC108985257	-1.7168	0.0382698	down	-7.12221	3.95627e-07	down	8.67237	3.81766e-11	up	-	-	-	chr1	18118584	18121012	+	uncharacterized LOC108985257
LOC109020700	-1.25465	0.0406889	down	-3.49075	4.15655e-09	down	2.57715	3.1044e-05	up	-	-	-	chr1	18190080	18191676	+	peroxidase 3-like
LOC118348442	-1.22609	0.0146727	down	-8.5285	3.305e-10	down	8.60643	5.52893e-11	up	-	-	-	chr1	18202917	18203645	+	uncharacterized LOC118348442
LOC109002878	-1.37355	1.37714e-05	down	-4.16136	2.00202e-21	down	-	-	-	-2.27524	3.68957e-06	down	chr1	18330108	18331689	-	cyclin-U1-1-like
LOC109010140	-1.48488	0.0154384	down	-5.38868	2.1452e-08	down	4.88734	1.22885e-10	up	-	-	-	chr1	18412488	18412913	-	sulfated surface glycoprotein 185-like
LOC109010151	-1.53026	0.000666448	down	-2.76003	7.06063e-08	down	1.77098	3.51982e-05	up	-	-	-	chr1	18423188	18427328	+	beta-amylase-like
LOC109010147	-1.02142	0.017237	down	-2.15119	6.81244e-07	down	3.18002	5.19387e-12	up	-	-	-	chr1	18430885	18436562	+	formin-like protein 3
LOC109010152	-2.34615	0.00465735	down	-6.88886	8.9973e-07	down	2.40707	2.2421e-05	up	-5.16242	0.00317607	down	chr1	18438480	18439272	-	uncharacterized LOC109010152
LOC109010153	1.10567	0.00668687	up	1.11118	0.0103389	up	-	-	-	-	-	-	chr1	18481955	18482897	-	uncharacterized LOC109010153
LOC109010144	-1.87697	6.16264e-05	down	-2.40984	5.09723e-07	down	3.49848	9.47205e-08	up	1.76373	0.0197217	up	chr1	18709128	18711228	+	scarecrow-like protein 32
LOC108991951	-1.71916	0.0076103	down	-5.86504	2.96258e-06	down	7.20562	4.15872e-09	up	-	-	-	chr1	19029585	19032873	+	putative F-box/FBD/LRR-repeat protein At4g03220
LOC108991978	-2.62562	5.30519e-05	down	-7.69345	6.63222e-09	down	5.28536	1.46381e-11	up	-	-	-	chr1	19243195	19248970	-	G-type lectin S-receptor-like serine/threonine-protein kinase At4g03230
LOC108991955	1.08092	0.00457113	up	-	-	-	3.36	2.10851e-17	up	1.9037	0.00099325	up	chr1	19543756	19545553	+	transcription factor MYB4-like
LOC109003895	1.93456	2.4104e-11	up	3.75256	9.47273e-114	up	5.18626	4.99249e-106	up	5.72699	9.75661e-113	up	chr1	19748795	19751543	+	uncharacterized LOC109003895
LOC109003945	1.22288	0.00845884	up	-	-	-	-	-	-	-	-	-	chr1	19814029	19814665	+	uncharacterized LOC109003945
LOC109003891	1.73999	9.26944e-11	up	-1.42605	0.00104118	down	1.1254	0.000424687	up	-1.23739	0.00271951	down	chr1	19841389	19842070	+	uncharacterized LOC109003891
LOC108983834	2.1504	1.27668e-16	up	-	-	-	-	-	-	-1.02193	0.00140326	down	chr1	19859125	19859718	+	uncharacterized LOC108983834
LOC109018158	1.17555	7.09832e-12	up	-	-	-	-	-	-	-	-	-	chr1	19898433	19898979	+	uncharacterized LOC109018158
LOC108979037	1.20564	9.848e-08	up	-	-	-	-1.61536	9.01362e-19	down	-1.44654	0.000517444	down	chr1	19939538	19940079	+	uncharacterized LOC108979037
LOC108983444	1.23797	0.000410763	up	-	-	-	-1.2421	3.68862e-06	down	-1.0189	0.00294191	down	chr1	19988937	19989437	+	uncharacterized LOC108983444
LOC109017024	1.09162	4.69915e-06	up	-	-	-	-1.32602	6.90601e-15	down	-1.35593	1.04113e-13	down	chr1	19994458	19995040	+	uncharacterized LOC109017024
LOC108983044	-1.6938	0.0204237	down	-6.24959	7.90186e-06	down	7.06062	1.38922e-08	up	-	-	-	chr1	20232320	20235371	+	QWRF motif-containing protein 3-like
LOC109002817	-3.49833	0.0482033	down	-6.06767	0.00189341	down	5.51602	1.62886e-05	up	-	-	-	chr1	20444753	20446482	+	protein FAR-RED ELONGATED HYPOCOTYL 3-like
LOC108985574	-1.76437	0.0211459	down	-7.30834	6.63011e-08	down	4.56612	2.00026e-06	up	-	-	-	chr1	20476862	20482731	-	uncharacterized LOC108985574
LOC108985579	-2.45027	5.47537e-18	down	-4.88807	5.92665e-29	down	-	-	-	-3.8755	1.73054e-17	down	chr1	20531023	20534364	-	indole-3-acetic acid-amido synthetase GH3.10
LOC108996821	1.0025	2.44251e-28	up	1.15225	5.18594e-43	up	-	-	-	-	-	-	chr1	20709734	20713621	+	uncharacterized LOC108996821
LOC118348486	1.12877	0.0109026	up	-	-	-	-	-	-	-1.12306	0.00116628	down	chr1	20917385	20918677	-	uncharacterized LOC118348486
LOC108989059	-1.00165	0.00954991	down	-4.24275	3.55298e-14	down	3.9492	7.02419e-24	up	-	-	-	chr1	21006323	21022871	+	ELMO domain-containing protein A-like
LOC109020668	-1.59711	2.69661e-05	down	-2.45528	0.000137347	down	-	-	-	-1.26475	4.31243e-13	down	chr1	21360761	21364115	-	expansin-B3
LOC109006619	1.84932	0.00647032	up	1.51936	1.20103e-07	up	3.92769	1.29777e-26	up	2.2718	3.01915e-05	up	chr1	21576365	21579223	-	salicylate carboxymethyltransferase-like
LOC109020427	1.8477	3.28126e-64	up	1.97115	2.93954e-36	up	-	-	-	1.2506	2.175e-41	up	chr1	21693326	21696433	-	E3 ubiquitin-protein ligase RMA1H1-like
LOC108999561	-1.70454	1.65945e-12	down	-5.02397	3.65293e-32	down	3.84163	1.73423e-23	up	1.10278	0.0271873	up	chr1	22009338	22010425	+	uncharacterized LOC108999561
LOC108999522	3.33708	2.20801e-56	up	3.69534	2.68697e-66	up	3.0159	1.33683e-81	up	3.47018	3.4839e-56	up	chr1	22161239	22162776	+	uncharacterized LOC108999522
LOC108999347	2.31279	2.5449e-08	up	3.01765	3.50588e-21	up	7.59674	1.69899e-11	up	8.58824	4.5177e-14	up	chr1	22288895	22289989	+	transcription factor bHLH162-like
LOC108999338	-2.12101	0.00132597	down	-4.57428	1.30503e-07	down	8.37903	1.69085e-09	up	-	-	-	chr1	22334158	22335229	-	early nodulin-like protein 1
LOC108986645	-1.23083	0.00624936	down	-4.07924	1.44264e-08	down	2.27234	0.00019141	up	-	-	-	chr1	22618023	22621685	+	squamosa promoter-binding protein 1-like
LOC108986632	-1.80593	0.000749187	down	-8.43403	7.64948e-10	down	9.16078	2.80596e-12	up	-	-	-	chr1	22664570	22666905	-	uncharacterized LOC108986632
LOC118348506	-1.64672	0.000678956	down	-9.01831	5.16177e-12	down	4.96721	3.76133e-14	up	-	-	-	chr1	22966258	22967235	-	uncharacterized LOC118348506
LOC109001454	-2.09695	0.000593671	down	-2.48558	0.000301864	down	-	-	-	-1.07315	6.15689e-06	down	chr1	23172427	23173447	-	protein E6-like
LOC109001455	-1.21542	3.86645e-12	down	-1.7891	1.86331e-29	down	-	-	-	-1.28174	3.60803e-10	down	chr1	23177524	23181467	-	transcription activator GLK1-like
LOC108983480	1.38505	0.0204552	up	2.93726	4.91528e-09	up	1.42269	9.19794e-05	up	2.94685	1.73883e-44	up	chr1	23227256	23228887	+	dehydrin DHN1-like
LOC108996707	-1.67161	0.00295937	down	-8.62075	1.95272e-10	down	6.75752	9.93415e-13	up	-	-	-	chr1	23599830	23601110	+	uncharacterized LOC108996707
LOC108996706	-1.55511	0.0033202	down	-8.62732	3.6749e-10	down	5.51511	2.91512e-12	up	-	-	-	chr1	23601209	23605239	+	uncharacterized LOC108996706
LOC108996703	-4.0231	0.0160122	down	-5.57072	0.00060933	down	7.62013	7.94056e-08	up	-	-	-	chr1	23713563	23714417	+	uncharacterized LOC108996703
LOC108996731	-1.57772	0.00018531	down	-3.93143	1.31813e-12	down	2.17316	1.67412e-10	up	1.1709	8.6221e-05	up	chr1	23730869	23734491	+	receptor-like protein kinase HSL1
LOC108996700	-1.23726	0.0144814	down	-3.69462	2.84917e-08	down	6.1825	5.92441e-07	up	-	-	-	chr1	23870779	23872197	-	F-box/kelch-repeat protein At3g23880-like
LOC108996726	1.45437	2.45081e-23	up	1.8865	8.18222e-33	up	1.64952	3.03887e-16	up	2.43174	5.22977e-22	up	chr1	24044533	24045398	-	glutaredoxin-C9-like
LOC108993649	-1.93632	0.000401518	down	-5.22937	2.92851e-08	down	5.51734	5.11731e-09	up	-	-	-	chr1	24417462	24419514	-	ervatamin-B-like
LOC108993717	-1.20848	0.000630822	down	-2.61665	4.95049e-11	down	2.28487	8.76808e-15	up	-1.62838	0.00527833	down	chr1	24643258	24647610	-	transcription factor TCP4-like
LOC109000466	-1.09879	0.00445198	down	-4.34005	1.27764e-12	down	4.10254	8.65657e-17	up	-	-	-	chr1	25139019	25141247	-	seed biotin-containing protein SBP65-like
LOC109000465	1.83869	1.15509e-12	up	-	-	-	1.40696	2.36476e-06	up	1.1981	0.000130429	up	chr1	25160391	25164627	-	protein trichome birefringence-like 39
LOC109000463	-1.45683	0.0476577	down	-4.95645	3.93111e-07	down	3.3642	1.35729e-10	up	-5.27731	0.0020524	down	chr1	25249731	25251612	+	protein trichome birefringence-like 31
LOC118348542	-1.00476	0.0260374	down	-9.86357	1.41888e-13	down	3.85095	1.71803e-26	up	-	-	-	chr1	25290065	25297564	-	uncharacterized LOC118348542
LOC109000434	-2.69392	0.0315296	down	-5.82649	0.000210835	down	5.37494	5.84962e-09	up	-	-	-	chr1	25354405	25358130	-	uncharacterized LOC109000434
LOC109000433	-1.22126	0.00562481	down	-8.37439	2.05915e-10	down	6.19322	1.89016e-19	up	-	-	-	chr1	25406357	25414687	+	uncharacterized LOC109000433
LOC109000461	-2.84121	0.000283034	down	-6.84171	7.0904e-07	down	8.03239	1.0037e-08	up	-	-	-	chr1	25447252	25449459	+	protein trichome birefringence-like 1
LOC118348568	-2.37545	0.000209411	down	-7.68699	2.76809e-08	down	8.52153	9.26107e-11	up	-	-	-	chr1	25469958	25486104	+	uncharacterized LOC118348568
LOC118348570	-1.58359	0.000284562	down	-6.37025	1.96248e-14	down	5.67319	5.27285e-30	up	-	-	-	chr1	25659356	25697517	+	uncharacterized LOC118348570
LOC118343772	-1.40619	0.0192904	down	-5.52715	9.33336e-06	down	5.74011	8.07082e-15	up	-	-	-	chr1	26326906	26331902	+	uncharacterized LOC118343772
LOC108981778	-1.1066	0.000370658	down	-4.0285	3.38613e-18	down	2.16058	3.5504e-16	up	-1.41314	0.00320029	down	chr1	26357450	26361624	+	inactive TPR repeat-containing thioredoxin TTL3-like
LOC108981650	-1.33983	0.0243675	down	-8.21146	1.7733e-09	down	4.87693	2.51386e-08	up	-	-	-	chr1	26425836	26426582	+	uncharacterized LOC108981650
LOC108981657	-1.72749	0.0177004	down	-3.95647	3.71468e-05	down	4.45268	5.16579e-07	up	-	-	-	chr1	26433910	26434308	-	uncharacterized LOC108981657
LOC118347723	-1.81183	0.0136619	down	-6.11679	1.1783e-09	down	4.05807	4.43467e-07	up	-	-	-	chr1	28580249	28581052	-	AT-hook motif nuclear-localized protein 16-like
LOC118348611	-1.22365	0.000981483	down	-7.99304	3.34715e-12	down	5.81259	1.3308e-31	up	-	-	-	chr1	28655432	28660169	+	uncharacterized LOC118348611
LOC109013443	-1.52852	0.0313499	down	-5.99579	4.34901e-09	down	5.29464	1.47256e-15	up	-	-	-	chr1	29204980	29206727	+	BAHD acyltransferase At5g47980-like
LOC109019008	-2.00628	8.22994e-07	down	-6.64454	6.23642e-14	down	5.05978	6.86716e-24	up	-4.58062	0.0225774	down	chr1	29333273	29337578	+	uncharacterized LOC109019008
LOC109019299	-1.63207	2.19945e-08	down	-1.82608	1.56138e-05	down	1.0191	0.000192413	up	-	-	-	chr1	29962749	29974122	+	chaperone protein dnaJ C76, chloroplastic
LOC109019310	-1.10598	0.00125984	down	-1.47474	8.18788e-05	down	-	-	-	-	-	-	chr1	29984773	29989186	-	ras-related protein Rab11D
LOC108989208	3.04302	0.0204108	up	2.30693	0.0455691	up	3.9517	0.00112401	up	-	-	-	chr1	30214118	30215470	-	galactolipase DONGLE, chloroplastic-like
LOC118348664	-1.45856	0.00834332	down	-7.28959	5.64364e-08	down	5.00913	1.73267e-12	up	-	-	-	chr1	30430855	30431853	+	uncharacterized LOC118348664
LOC109007488	-1.01393	0.000938919	down	-8.30626	1.75161e-13	down	8.24547	3.80631e-27	up	-	-	-	chr1	30723582	30726290	+	probable pectinesterase/pectinesterase inhibitor 51
LOC118349552	-1.20485	0.00493998	down	-1.79322	5.89836e-08	down	-	-	-	-	-	-	chr1	31227884	31240480	-	probable LRR receptor-like serine/threonine-protein kinase At1g07650
LOC118348693	-1.20321	0.0214614	down	-8.49795	4.48042e-10	down	9.65375	1.22771e-12	up	-	-	-	chr1	31754313	31764059	+	uncharacterized LOC118348693
LOC108993568	-1.7495	0.00509743	down	-7.63113	2.80741e-08	down	9.88021	4.44538e-14	up	-	-	-	chr1	31777113	31778069	-	uncharacterized LOC108993568
LOC108993583	-1.7669	1.42736e-08	down	-2.68237	4.1264e-30	down	-	-	-	-	-	-	chr1	31989491	31990504	+	E3 ubiquitin-protein ligase ATL4-like
LOC108993562	-1.14441	0.0190923	down	-3.29913	1.50294e-07	down	2.73513	1.6515e-09	up	-	-	-	chr1	32023566	32026177	+	glucan endo-1,3-beta-glucosidase 5-like
LOC108990936	-1.96095	0.00319636	down	-3.56708	2.18861e-06	down	1.67496	7.1172e-06	up	2.1106	6.07357e-19	up	chr1	32541943	32547492	-	protein FAR1-RELATED SEQUENCE 5-like
LOC118348705	-5.39083	0.00112794	down	-6.05232	9.00602e-05	down	6.13724	0.00104884	up	-	-	-	chr1	32833073	32833666	-	uncharacterized LOC118348705
LOC118348711	-1.04168	0.0330156	down	-5.18806	9.81025e-12	down	5.4789	7.93981e-25	up	-	-	-	chr1	32947958	32948988	+	uncharacterized LOC118348711
LOC108982770	-1.00437	0.0338245	down	-8.03548	1.79595e-09	down	8.44989	2.14849e-10	up	-	-	-	chr1	32979598	32980428	+	uncharacterized LOC108982770
LOC108985099	-1.17688	0.00256533	down	-8.57665	4.31694e-11	down	4.97477	4.22858e-10	up	-	-	-	chr1	33041219	33042234	-	auxin-responsive protein SAUR76-like
LOC108987635	-1.24361	0.00499716	down	-4.35399	5.25655e-10	down	7.25191	7.75336e-14	up	-	-	-	chr1	33055028	33058046	-	uncharacterized LOC108987635
LOC118348717	-1.59806	0.005317	down	-4.78125	5.57777e-07	down	5.24934	1.28126e-08	up	-	-	-	chr1	33154232	33154792	+	uncharacterized LOC118348717
LOC108991096	3.77778	8.92583e-32	up	5.47614	5.27293e-137	up	-	-	-	3.94468	6.09812e-61	up	chr1	33202508	33207619	-	probable flavin-containing monooxygenase 1
LOC118348723	-1.75324	0.0258299	down	-5.48059	3.54288e-05	down	4.74731	3.5548e-23	up	-	-	-	chr1	33945197	33946264	+	uncharacterized mitochondrial protein AtMg00810-like
LOC109016311	-3.4867	0.00448647	down	-6.37798	3.89021e-05	down	4.69843	1.37382e-11	up	-	-	-	chr1	33968681	33969776	+	senescence-specific cysteine protease SAG39-like
LOC109009024	-1.51345	0.000172923	down	-9.78371	2.20376e-14	down	5.76781	1.44809e-47	up	-	-	-	chr1	34018966	34019943	-	uncharacterized LOC109009024
LOC118348729	-2.26806	0.0289711	down	-6.26974	1.99531e-05	down	7.26831	1.43901e-06	up	-	-	-	chr1	34072217	34073124	-	uncharacterized LOC118348729
LOC109009031	1.47594	1.12588e-08	up	1.01328	0.0233251	up	2.09371	1.84408e-16	up	1.64313	3.823e-12	up	chr1	34092462	34093181	+	uncharacterized LOC109009031
LOC109009025	2.24461	8.33606e-12	up	3.28024	9.51238e-24	up	2.54282	1.4942e-15	up	3.46193	2.98214e-21	up	chr1	34153272	34154582	-	protein LURP-one-related 6
LOC109009028	-1.20057	0.00112322	down	-2.0029	3.60888e-08	down	1.24203	3.1044e-05	up	-	-	-	chr1	34163273	34167103	+	guanine nucleotide-binding protein subunit gamma 3-like
LOC109008510	1.40221	1.39838e-40	up	2.57427	5.64258e-116	up	-	-	-	1.8494	3.61554e-21	up	chr1	34308101	34310392	-	serine/threonine-protein kinase RIPK-like
LOC118348735	-1.75265	0.0088077	down	-7.39801	1.62309e-07	down	8.60455	4.38476e-10	up	-	-	-	chr1	34390961	34391881	+	uncharacterized LOC118348735
LOC109008586	-1.55911	5.01599e-08	down	-3.27096	2.55525e-18	down	-1.04173	0.011888	down	-3.83521	1.15435e-25	down	chr1	34507667	34508652	-	auxin-binding protein ABP20-like
LOC109008470	3.92393	4.92337e-60	up	6.27463	1.11259e-209	up	8.8675	9.25685e-156	up	9.91848	6.23874e-160	up	chr1	34679832	34682948	-	cytochrome P450 72A15-like
LOC109008303	-1.53452	0.00900614	down	-7.9057	1.6216e-08	down	6.94141	1.61757e-09	up	-	-	-	chr1	35100139	35102453	-	uncharacterized LOC109008303
LOC109008496	-2.67035	9.48953e-17	down	-3.08578	6.3831e-20	down	-	-	-	-1.37426	0.000117418	down	chr1	35570094	35571560	+	protein BIG GRAIN 1-like A
LOC109009409	1.38896	2.20701e-20	up	2.4882	1.03498e-53	up	1.61329	8.15929e-10	up	2.97276	9.02603e-29	up	chr1	36084603	36088204	-	IQ domain-containing protein IQM1-like
LOC109009313	-1.60379	0.00225369	down	-8.50919	6.21146e-10	down	6.97898	6.87911e-14	up	-	-	-	chr1	36177726	36179111	-	heat shock factor protein HSF30-like
LOC109009522	-1.55677	1.33654e-05	down	-1.29073	0.0257483	down	-	-	-	-2.95369	1.18019e-12	down	chr1	36363343	36367419	-	cytokinin dehydrogenase 3-like
LOC118348759	-2.27248	0.0108241	down	-6.63793	8.46651e-06	down	6.6192	1.61373e-06	up	-	-	-	chr1	36623209	36623613	-	uncharacterized LOC118348759
LOC109009595	-1.76205	4.35663e-08	down	-5.86266	4.37847e-18	down	1.91835	3.71268e-07	up	-1.86449	0.0139738	down	chr1	36658215	36660470	+	probable polyamine oxidase 5
LOC109009612	3.42339	6.73086e-55	up	5.13147	2.1056e-79	up	-	-	-	2.46015	6.49318e-17	up	chr1	36684965	36689799	-	beta-galactosidase-like
LOC109009622	1.1274	3.81425e-14	up	-	-	-	-	-	-	1.19184	4.59812e-07	up	chr1	36691883	36695701	+	uncharacterized LOC109009622
LOC109009617	1.78684	4.8286e-119	up	1.62515	6.86751e-138	up	-	-	-	1.6095	1.32644e-23	up	chr1	36695837	36702950	-	beta-galactosidase-like
LOC109009343	-1.14193	0.0360378	down	-	-	-	-	-	-	2.35851	1.89057e-22	up	chr1	36854329	36858827	+	uncharacterized LOC109009343
LOC109009789	-1.47423	9.74447e-12	down	-1.31386	2.72952e-10	down	-	-	-	-	-	-	chr1	36926985	36932767	-	inactive protein kinase SELMODRAFT_444075-like
LOC109009947	1.37848	2.1913e-28	up	2.48245	4.52537e-28	up	-	-	-	-	-	-	chr1	37053089	37056268	+	uncharacterized LOC109009947
LOC109009239	-1.46292	0.001745	down	-5.72204	9.54688e-13	down	6.12317	5.27874e-35	up	-	-	-	chr1	37077142	37082727	+	uncharacterized LOC109009239
LOC109009285	-1.35375	0.0153876	down	-3.44068	6.93411e-05	down	8.47147	6.17309e-09	up	-	-	-	chr1	37310063	37311089	+	protein FAR-RED IMPAIRED RESPONSE 1-like
LOC109009353	1.05539	0.00163063	up	2.30788	3.66794e-40	up	-	-	-	1.71219	1.10397e-20	up	chr1	37330549	37332090	-	transcription factor MYB87-like
LOC109010257	4.07572	3.32456e-08	up	4.7785	2.15193e-81	up	-	-	-	6.18108	1.6518e-22	up	chr1	37426949	37429774	+	inositol oxygenase 4-like
LOC109009256	3.77201	9.30502e-08	up	4.47965	8.27609e-32	up	6.33706	5.57775e-52	up	6.47909	2.84552e-26	up	chr1	37670606	37674822	-	probable RNA-dependent RNA polymerase 1
LOC109000156	3.58925	5.46621e-05	up	-	-	-	6.4381	4.29639e-05	up	-	-	-	chr1	38210667	38212225	+	lachrymatory-factor synthase-like
LOC118343813	6.07248	9.87558e-10	up	3.61839	0.00183725	up	8.46523	2.01683e-10	up	-	-	-	chr1	38230455	38231888	+	lachrymatory-factor synthase-like
LOC108986756	-1.73879	4.96689e-14	down	-2.52216	2.03483e-16	down	-1.11059	3.87097e-07	down	-3.00544	5.57174e-20	down	chr1	38570187	38573901	-	auxin-responsive protein IAA27-like
LOC108986445	-1.12284	0.040432	down	-4.69686	5.09424e-07	down	6.23262	2.62399e-13	up	-	-	-	chr1	38624042	38627251	+	uncharacterized LOC108986445
LOC108979359	-1.18103	2.19672e-13	down	-2.48379	4.92516e-48	down	-	-	-	-1.83489	2.92064e-11	down	chr1	38982963	38988026	+	uncharacterized LOC108979359
LOC108992662	1.6054	1.87227e-06	up	2.85266	3.04817e-45	up	-	-	-	-	-	-	chr1	39334357	39334677	+	uncharacterized LOC108992662
LOC109000172	1.06701	4.82322e-09	up	2.01952	2.36241e-18	up	-	-	-	1.28498	6.90631e-24	up	chr1	39522971	39527124	+	uncharacterized LOC109000172
LOC108992679	1.41082	2.14827e-43	up	2.4777	4.91437e-175	up	1.03327	3.30023e-05	up	2.38937	2.08646e-24	up	chr1	39534655	39543066	+	VIN3-like protein 1
LOC108992656	1.18501	3.75055e-13	up	1.23189	1.41536e-19	up	-	-	-	1.27558	8.82103e-19	up	chr1	39709057	39711238	+	auxin-responsive protein IAA1-like
LOC108992690	1.09183	1.60629e-10	up	1.65509	5.66043e-32	up	-	-	-	-	-	-	chr1	39742713	39744361	+	aquaporin SIP1-2-like
LOC108992682	-1.44814	8.73288e-10	down	-2.23775	8.41696e-21	down	-	-	-	-3.15859	3.38936e-25	down	chr1	39803794	39815989	+	ABC transporter G family member 32
LOC108992676	-1.08567	7.92064e-06	down	-	-	-	-	-	-	-	-	-	chr1	39873364	39876742	+	probable inactive receptor kinase At2g26730
LOC108992658	-2.33961	2.72195e-05	down	-4.09879	9.25367e-13	down	3.25671	6.44574e-06	up	-5.25906	0.00784233	down	chr1	39897220	39899527	+	trimethyltridecatetraene synthase-like
LOC109003270	-1.64755	5.34664e-18	down	-3.53772	3.10707e-12	down	-	-	-	-1.00632	7.18385e-09	down	chr1	39924789	39927473	+	myb family transcription factor EFM-like
LOC109003866	1.01734	0.00555302	up	1.80115	8.50262e-07	up	-	-	-	2.3334	1.70534e-27	up	chr1	39960135	39964123	+	uncharacterized LOC109003866
LOC109006277	-1.03622	0.0458501	down	-4.68023	6.98016e-11	down	4.91717	2.60031e-15	up	-	-	-	chr1	40184174	40188364	+	cytochrome P450 734A1-like
LOC109006269	-1.11098	0.00854933	down	-2.26309	1.57814e-06	down	4.52514	2.82571e-28	up	-	-	-	chr1	40241175	40247655	-	uncharacterized LOC109006269
LOC109006264	2.59578	3.23341e-10	up	3.10609	3.2333e-14	up	-	-	-	1.77743	0.00426596	up	chr1	40319775	40322368	+	early nodulin-93-like
LOC109006225	1.54313	0.00250735	up	-	-	-	1.91476	4.67168e-10	up	4.48192	5.61371e-89	up	chr1	40346336	40348359	+	uncharacterized RNA-binding protein C17H9.04c
LOC109006257	2.19963	0.000116261	up	3.40408	4.05064e-29	up	1.57255	0.00353051	up	7.03027	1.94902e-22	up	chr1	40432183	40433970	-	uncharacterized LOC109006257
LOC109006251	-1.1901	0.0336048	down	-6.88571	5.82387e-09	down	5.44595	1.17322e-25	up	-	-	-	chr1	40492765	40499394	+	DEAD-box ATP-dependent RNA helicase 52C-like
LOC109006235	-1.05906	0.0104036	down	-8.81064	3.33688e-12	down	-	-	-	-2.82752	8.02388e-14	down	chr1	40680988	40684470	-	peroxidase 25-like
LOC108995663	-1.00471	1.88824e-09	down	-	-	-	1.03019	0.000383386	up	1.75388	6.57791e-08	up	chr1	41166056	41167611	-	calmodulin-like protein 3
LOC108995620	1.76122	0.000358695	up	2.96377	1.77189e-74	up	-	-	-	3.43917	1.07012e-101	up	chr1	41231199	41234860	-	probable galactinol--sucrose galactosyltransferase 6
LOC108995585	-1.07621	0.00621229	down	-1.57545	4.82212e-05	down	1.4226	2.39929e-05	up	-	-	-	chr1	41383707	41386728	-	heptahelical transmembrane protein 1-like
LOC108995635	-1.68006	0.0288697	down	-	-	-	-	-	-	-	-	-	chr1	41561859	41563767	-	protein SRG1-like
LOC108995636	-2.31665	5.92961e-27	down	-2.14447	9.55025e-29	down	-1.27345	1.22792e-06	down	-	-	-	chr1	41565436	41568126	-	protein SRG1-like
LOC108995637	-1.2767	0.00210114	down	-2.20415	2.34799e-08	down	2.35614	0.000114339	up	1.12763	0.0161419	up	chr1	41610216	41611922	-	protein SRG1-like
LOC108990997	-1.49635	0.000531804	down	-3.12557	3.05653e-09	down	2.44003	3.53466e-05	up	-	-	-	chr1	41617824	41620996	-	heparanase-like protein 3
LOC108990996	1.09156	3.4509e-06	up	-	-	-	-	-	-	-	-	-	chr1	41675726	41676586	+	uncharacterized LOC108990996
LOC109007109	-1.07084	0.0017604	down	-2.26394	1.74348e-09	down	3.23545	1.26808e-20	up	1.58267	0.000286432	up	chr1	41840129	41843087	-	G-type lectin S-receptor-like serine/threonine-protein kinase At5g35370
LOC109007107	-1.515	3.6043e-12	down	-3.46651	7.91599e-33	down	-	-	-	-2.39085	1.15387e-14	down	chr1	41870020	41876519	+	uncharacterized LOC109007107
LOC108984979	1.84614	9.81036e-12	up	1.68732	1.48067e-12	up	3.40362	3.02791e-59	up	2.84521	1.24669e-11	up	chr1	41927836	41931400	+	isoeugenol synthase 1-like
LOC108984981	1.20899	5.27248e-18	up	2.27967	4.53789e-112	up	-	-	-	1.49736	3.16703e-06	up	chr1	41934536	41941478	+	diacylglycerol kinase 2
LOC109019432	-1.69747	0.000267708	down	-8.97699	2.49092e-11	down	6.08453	3.31034e-24	up	-	-	-	chr1	41995349	41999343	+	protein ASYMMETRIC LEAVES 2-like
LOC108981436	-1.09099	0.0416304	down	-4.13412	2.16579e-08	down	4.9414	1.12214e-15	up	-	-	-	chr1	42017490	42020820	+	endoglucanase 12-like
LOC109007149	-2.36434	0.00394851	down	-7.18077	6.40646e-07	down	-	-	-	-	-	-	chr1	42024933	42025349	-	probable WRKY transcription factor 15
LOC108996044	-1.2696	3.99162e-07	down	-2.01556	0.00169909	down	-1.4376	0.000169759	down	-	-	-	chr1	42107883	42110356	-	3-ketoacyl-CoA synthase 20-like
LOC108995929	-1.04618	0.0039055	down	-1.98838	2.61431e-05	down	-	-	-	-1.02459	0.000419344	down	chr1	42181953	42187529	+	protein OSB2, chloroplastic-like
LOC108996053	-1.22337	7.52737e-16	down	-2.86865	5.76201e-44	down	-	-	-	-1.63896	1.30535e-54	down	chr1	42202342	42203975	-	auxin-induced protein 22D-like
LOC108995915	-1.39299	0.000266115	down	-6.3683	1.3792e-16	down	5.35204	5.28994e-27	up	-	-	-	chr1	42229446	42234294	-	F-box/LRR-repeat protein 17-like
LOC108995946	-4.20652	2.9224e-61	down	-5.51455	1.01409e-49	down	-	-	-	-1.6892	4.32779e-06	down	chr1	42786803	42788230	+	LOB domain-containing protein 16-like
LOC108996007	-1.70749	0.0400674	down	-2.28425	0.00164529	down	4.14911	1.05006e-05	up	-	-	-	chr1	42829052	42831522	+	uncharacterized LOC108996007
LOC108996006	-1.32027	0.0269178	down	-1.03775	0.0146032	down	-1.41621	0.00150119	down	-1.5412	0.00103925	down	chr1	42839270	42840967	+	1-aminocyclopropane-1-carboxylate oxidase homolog 1-like
LOC108995949	-1.29254	0.0099727	down	-7.80086	5.40806e-09	down	8.83154	1.44558e-11	up	5.17463	0.0159037	up	chr1	42901437	42902877	-	RING-H2 finger protein ATL1-like
LOC108995921	1.20893	1.90174e-13	up	1.88193	4.53796e-89	up	2.54145	1.66123e-45	up	2.60773	2.77283e-38	up	chr1	42950047	42951662	+	ethylene-response factor C3-like
LOC108996057	1.08952	0.000205466	up	1.00189	2.062e-13	up	-	-	-	1.19734	2.49335e-05	up	chr1	42980998	42984342	+	inorganic phosphate transporter 1-4-like
LOC108996040	1.1113	1.079e-09	up	1.6427	3.81645e-31	up	1.05813	0.000117964	up	1.1503	7.19145e-05	up	chr1	43016938	43019137	+	transcription factor MYB4-like
LOC108995943	-1.19316	0.001089	down	-1.9172	0.000119969	down	-	-	-	-	-	-	chr1	43027729	43028625	-	uncharacterized LOC108995943
LOC108996042	-1.11173	0.0441769	down	-5.8997	2.07323e-13	down	5.62037	1.1531e-23	up	-	-	-	chr1	43035255	43037615	+	11S globulin seed storage protein Jug r 4-like
LOC108995978	-1.44663	1.11005e-12	down	-2.65711	1.40054e-31	down	-	-	-	-	-	-	chr1	43289052	43292869	-	probable methyltransferase PMT8
LOC108995898	-1.49532	3.17446e-17	down	-4.35819	6.86749e-47	down	-	-	-	-1.18969	1.55899e-07	down	chr1	43316693	43319792	-	protein SCARECROW-like
LOC108995999	-1.21474	0.0159026	down	-3.74647	9.46874e-08	down	5.23013	5.10624e-16	up	-	-	-	chr1	43528315	43535441	+	BRCA1-associated RING domain protein 1
LOC108995923	1.44516	2.55324e-10	up	1.73451	1.14313e-17	up	2.48852	3.18698e-22	up	2.25812	4.08377e-19	up	chr1	43572112	43573677	+	MDIS1-interacting receptor like kinase 2-like
LOC108995965	-3.21316	5.61453e-14	down	-4.09567	2.23045e-16	down	-1.32916	1.44538e-05	down	-3.66695	4.81765e-16	down	chr1	43593862	43596069	+	acid phosphatase 1
LOC109012745	1.5367	3.12153e-19	up	2.75485	3.94071e-33	up	-	-	-	1.4065	5.60441e-09	up	chr1	43862970	43863818	+	uncharacterized LOC109012745
LOC109012662	-1.29248	0.0242972	down	-3.59745	2.69521e-05	down	2.13542	4.96716e-05	up	-	-	-	chr1	44035790	44041805	+	GDSL esterase/lipase At4g28780-like
LOC109012732	-1.5401	0.0191862	down	-2.63522	8.87807e-08	down	2.70422	6.35792e-15	up	-1.65541	0.0162839	down	chr1	44048418	44062086	-	GDSL esterase/lipase At2g04570-like
LOC109012648	1.33316	0.0118839	up	3.65999	4.14876e-12	up	1.19154	0.00783514	up	2.19887	0.00127435	up	chr1	44205075	44205717	-	uncharacterized LOC109012648
LOC118343851	2.43251	0.000222598	up	3.72774	5.69167e-08	up	1.36491	0.0315794	up	3.18674	4.88621e-21	up	chr1	44490420	44493131	-	transmembrane protein 230-like
LOC118348909	1.11318	9.65307e-06	up	1.69739	1.28252e-13	up	1.49784	0.000625022	up	2.25667	0.00772832	up	chr1	44627969	44630890	+	receptor-like protein 6
LOC109010966	1.45759	6.25563e-18	up	-	-	-	-	-	-	-	-	-	chr1	44784021	44786072	-	nitrile-specifier protein 5
LOC109000752	-4.98965	0.000554315	down	-6.53929	1.02253e-05	down	5.49034	8.33924e-09	up	-	-	-	chr1	45050186	45051128	-	uncharacterized LOC109000752
LOC109000282	1.14454	2.38728e-14	up	2.87943	2.09557e-78	up	-1.0319	9.028e-05	down	1.26758	1.76742e-06	up	chr2	309903	314469	+	mitochondrial phosphate carrier protein 3, mitochondrial-like
LOC109000083	-2.12497	1.71991e-17	down	-4.95012	3.1169e-28	down	-	-	-	-	-	-	chr2	365026	367952	+	transcription factor bHLH137-like
LOC118347637	1.62069	0.0129556	up	-	-	-	-	-	-	1.85539	0.0223211	up	chr2	434941	441659	+	probable serine/threonine-protein kinase At1g54610
LOC108998764	-1.04484	0.00011236	down	-2.44726	1.60634e-18	down	-	-	-	-1.70741	5.74191e-17	down	chr2	488491	498314	+	uncharacterized LOC108998764
LOC108998697	-1.67069	0.00564558	down	-5.71164	4.4275e-06	down	3.92923	1.5543e-12	up	-	-	-	chr2	498641	500220	-	histone H3.v1-like
LOC108991768	-2.40878	4.27435e-07	down	-3.24724	7.14312e-09	down	-	-	-	-3.15076	4.81875e-09	down	chr2	505662	506966	-	NAC domain-containing protein 83-like
LOC108998162	-1.44878	0.0181472	down	-3.03133	0.00010278	down	4.51675	6.78583e-15	up	2.01755	0.0139965	up	chr2	555794	558742	-	TPD1 protein homolog 1-like
LOC108997700	1.57307	0.000112212	up	2.50144	6.2415e-15	up	4.56021	5.65503e-61	up	3.79787	3.61497e-19	up	chr2	681025	684011	-	ACT domain-containing protein ACR4-like
LOC108997390	1.01872	7.74205e-26	up	1.19834	9.23861e-28	up	-	-	-	-	-	-	chr2	764278	766210	+	probable WRKY transcription factor 43
LOC108996948	-1.2294	0.000884973	down	-1.80347	2.27097e-09	down	1.38785	0.0057568	up	-	-	-	chr2	822334	832899	-	truncated transcription factor CAULIFLOWER A-like
LOC108989839	-4.12936	0.0403495	down	-4.78344	0.00905444	down	4.6286	0.0398161	up	-	-	-	chr2	926892	927830	-	protein FAR-RED ELONGATED HYPOCOTYL 3-like
LOC108995380	-2.03184	4.65239e-05	down	-2.80989	1.71913e-07	down	-	-	-	-	-	-	chr2	941336	945908	+	deoxycytidylate deaminase
LOC108994389	1.87507	3.70014e-16	up	2.75076	5.44607e-43	up	2.64918	8.08535e-18	up	2.07863	2.31351e-09	up	chr2	1098134	1099927	+	cytochrome P450 94B3-like
LOC108993342	-2.37767	0.00811499	down	-4.2648	0.000223228	down	3.42779	9.50664e-07	up	-	-	-	chr2	1168936	1173188	+	protein ROOT INITIATION DEFECTIVE 3-like
LOC108992980	-1.05937	8.39632e-07	down	-	-	-	-1.98204	5.774e-13	down	-	-	-	chr2	1184465	1188876	+	argininosuccinate synthase, chloroplastic
LOC108992828	-1.81155	0.000569069	down	-4.1832	2.85738e-07	down	3.57514	5.8212e-20	up	-2.29005	0.0467305	down	chr2	1193702	1198461	-	probable inactive leucine-rich repeat receptor-like protein kinase At3g03770
LOC108991981	-1.03711	0.0331079	down	-1.74662	0.000408662	down	3.75849	3.59899e-12	up	-	-	-	chr2	1350539	1353722	-	malate synthase, glyoxysomal
LOC108981388	-1.75716	0.0252936	down	-2.36001	0.00863342	down	4.47099	9.99343e-09	up	-	-	-	chr2	1450567	1453165	-	GDSL esterase/lipase 7-like
LOC109003466	-1.32988	0.000588865	down	-2.32274	2.45622e-09	down	-	-	-	-	-	-	chr2	1514013	1521095	-	B3 domain-containing protein Os12g0591400-like
LOC108994699	-1.06236	3.93889e-11	down	-2.36747	2.36895e-45	down	-	-	-	-1.53958	1.96395e-21	down	chr2	1600812	1608774	-	DNA-(apurinic or apyrimidinic site) endonuclease
LOC109014969	-1.45436	0.00327687	down	-6.17205	2.2742e-07	down	5.07624	1.4138e-09	up	-	-	-	chr2	1614856	1616073	-	uncharacterized LOC109014969
LOC109012435	1.2817	1.32435e-26	up	2.19532	1.24924e-163	up	-	-	-	-	-	-	chr2	1691508	1693856	+	BTB/POZ and TAZ domain-containing protein 1-like
LOC109000783	-1.69537	0.0140194	down	-5.29727	3.85405e-08	down	4.22291	1.33046e-16	up	-	-	-	chr2	1838612	1847436	-	E3 ubiquitin-protein ligase RGLG1-like
LOC109000789	-1.23311	0.0382599	down	-3.7411	8.3688e-09	down	-	-	-	-	-	-	chr2	1869477	1874195	+	rhodanese-like domain-containing protein 11, chloroplastic
LOC109000777	-2.37032	0.000865314	down	-4.16425	9.01932e-06	down	8.13146	2.10488e-09	up	-	-	-	chr2	1897654	1898436	-	uncharacterized LOC109000777
LOC108986001	-1.91847	0.00010824	down	-2.20988	4.88083e-06	down	5.19213	1.60685e-15	up	-	-	-	chr2	2007210	2009273	+	cytochrome P450 71A1-like
LOC108986004	1.24807	0.0202855	up	-	-	-	4.7572	1.65669e-31	up	1.76626	0.0116296	up	chr2	2059570	2061440	+	cytochrome P450 71A1-like
LOC108986005	1.32175	5.25484e-07	up	-	-	-	1.57677	1.52959e-05	up	-	-	-	chr2	2084570	2086668	+	cytochrome P450 71A1-like
LOC109021766	-1.57209	1.50285e-06	down	-3.62177	6.38667e-06	down	-1.40691	9.31593e-05	down	-1.35985	9.64942e-05	down	chr2	2230753	2232082	-	protein NBR1 homolog
LOC109021765	-2.33677	1.0703e-07	down	-3.84129	1.54157e-15	down	-1.24509	0.00104677	down	-1.5205	8.88278e-07	down	chr2	2240092	2241457	-	protein JOKA2-like
LOC108985869	-1.38334	0.00194082	down	-2.66198	0.00383881	down	-1.20816	1.68862e-05	down	-1.70038	0.000669398	down	chr2	2255069	2256093	-	protein NBR1 homolog
LOC108985868	-1.16476	0.000292654	down	-4.02687	0.00617939	down	-1.47634	5.3658e-13	down	-1.49064	3.69302e-06	down	chr2	2264788	2265932	-	protein NBR1 homolog
LOC109003840	-1.51637	0.0226491	down	-5.45872	1.47142e-05	down	8.13271	1.20931e-09	up	-	-	-	chr2	2427909	2430327	+	LOB domain-containing protein 25-like
LOC109003841	-1.62158	5.28844e-05	down	-6.85798	2.54658e-09	down	8.94813	6.95761e-12	up	-	-	-	chr2	2439603	2440431	+	oleosin 18.2 kDa-like
LOC108991466	3.04096	2.22279e-49	up	2.21689	3.00112e-17	up	1.23708	8.6977e-08	up	1.89196	5.29349e-36	up	chr2	3098155	3101740	+	probable inactive poly [ADP-ribose] polymerase SRO5
LOC108988489	-1.24397	0.00116741	down	-3.8851	7.11832e-15	down	2.40683	4.60981e-21	up	-	-	-	chr2	3328686	3330721	-	uncharacterized LOC108988489
LOC108988504	-2.28229	0.0409615	down	-6.17591	0.000265444	down	7.04928	2.03903e-06	up	4.87106	0.0216571	up	chr2	3344787	3345949	+	transcription factor bHLH162-like
LOC108988467	-1.09449	0.0433207	down	-4.61902	6.80965e-07	down	2.71514	4.6505e-05	up	-	-	-	chr2	3360533	3362637	+	protein FAR1-RELATED SEQUENCE 5-like
LOC108999161	-3.01508	0.00660283	down	-6.16402	9.26006e-05	down	3.62093	6.10864e-05	up	-	-	-	chr2	3464024	3466875	-	bidirectional sugar transporter SWEET5-like
LOC108999119	-1.57644	0.0321418	down	-7.03383	5.26212e-07	down	8.15461	3.40061e-09	up	-	-	-	chr2	3522991	3523989	+	uncharacterized LOC108999119
LOC108999247	1.35841	1.69745e-09	up	1.60983	8.38789e-15	up	-	-	-	2.43664	9.99457e-20	up	chr2	3536344	3542733	+	probable alpha,alpha-trehalose-phosphate synthase [UDP-forming] 9
LOC108999100	-1.74741	0.00324289	down	-5.36074	8.32657e-06	down	1.49593	0.000581227	up	-3.18257	0.00212913	down	chr2	3619671	3624876	+	rac-like GTP-binding protein 3
LOC108999171	-1.15512	0.0226494	down	-2.16517	6.6814e-05	down	3.63359	6.22621e-11	up	-	-	-	chr2	3732839	3742066	-	putative recombination initiation defects 3
LOC108999174	1.53114	0.0314784	up	3.01531	2.0941e-05	up	-1.68222	0.00022355	down	-	-	-	chr2	3742481	3743386	-	snakin-2-like
LOC108999285	-1.1538	0.0108568	down	-9.01278	1.67565e-11	down	5.33695	6.85239e-25	up	-	-	-	chr2	3779038	3780463	+	peroxidase 65-like
LOC108999151	-1.86476	0.00624936	down	-7.86033	6.38179e-08	down	8.23122	1.24949e-08	up	-	-	-	chr2	3881446	3882829	-	protein JINGUBANG-like
LOC108999281	-1.03018	0.00939454	down	-	-	-	-	-	-	-	-	-	chr2	4009774	4016104	+	protein EDS1B-like
LOC108999166	-1.17497	3.77888e-10	down	-1.86961	6.73869e-07	down	-	-	-	-3.307	4.98437e-26	down	chr2	4055461	4060989	+	TORTIFOLIA1-like protein 3
LOC108999160	-1.7101	0.0329111	down	-5.1043	0.000198134	down	4.18622	4.66023e-08	up	-	-	-	chr2	4165936	4168402	+	probable myosin-binding protein 5
LOC108999269	1.06607	4.73927e-33	up	-	-	-	-	-	-	-	-	-	chr2	4238928	4240968	+	AAA-ATPase ASD, mitochondrial-like
LOC108999259	-1.64942	0.000689919	down	-3.73704	1.51383e-08	down	6.64917	8.19286e-14	up	2.75617	0.0344166	up	chr2	4290152	4292138	-	AAA-ATPase ASD, mitochondrial-like
LOC108999257	2.30552	3.66571e-08	up	3.8376	2.16896e-22	up	6.35473	1.0622e-25	up	8.07676	1.23521e-56	up	chr2	4330229	4332033	+	AAA-ATPase At3g28580-like
LOC108999089	-1.67014	0.00240316	down	-7.53722	1.42984e-08	down	2.63276	3.39708e-07	up	-	-	-	chr2	4665070	4671855	+	LRR receptor-like serine/threonine-protein kinase FEI 2
LOC108999155	-1.13403	0.0374349	down	-5.27089	4.90963e-09	down	4.28817	4.52682e-16	up	-4.58356	0.0218784	down	chr2	4683937	4685121	+	(+)-cis,trans-nepetalactol synthase NEPS1-like
LOC108999097	-1.65297	0.0191643	down	-3.16401	0.000129706	down	4.52464	4.52791e-10	up	-	-	-	chr2	4773136	4775350	-	mitochondrial outer membrane protein porin of 36 kDa-like
LOC108999252	-1.10145	8.45796e-05	down	-2.46111	5.16211e-22	down	-	-	-	-	-	-	chr2	4782776	4786223	-	protein QUIRKY
LOC108999091	-1.50478	0.00759851	down	-2.02301	2.90162e-06	down	1.05897	0.0167783	up	-1.79168	0.000703319	down	chr2	4843448	4845242	-	uncharacterized LOC108999091
LOC108995425	2.8831	1.52723e-36	up	4.29909	1.18126e-86	up	1.24704	1.98408e-07	up	3.10625	1.19382e-31	up	chr2	6230442	6232442	+	galactose mutarotase
LOC108995450	-2.96029	0.0056214	down	-6.09341	4.17394e-05	down	6.98598	5.90812e-06	up	-	-	-	chr2	6263968	6265306	-	transcription factor PRE3-like
LOC109016347	-4.82027	0.0305951	down	-	-	-	-	-	-	-	-	-	chr2	6467748	6468578	+	uncharacterized LOC109016347
LOC108995469	1.19691	1.50801e-17	up	1.8691	9.78615e-32	up	-	-	-	-	-	-	chr2	6542870	6544715	+	glutathione S-transferase U9-like
LOC108995426	2.64748	8.22157e-34	up	3.15444	3.36012e-53	up	4.51487	9.01374e-103	up	4.45554	1.31231e-43	up	chr2	6872289	6873660	+	probable calcium-binding protein CML47
LOC108995480	1.70702	1.09244e-29	up	1.73658	1.2014e-23	up	-	-	-	-	-	-	chr2	6896790	6898544	+	thioredoxin-like 1-2, chloroplastic
LOC108995489	-1.03813	3.32073e-05	down	-	-	-	-2.75476	1.3154e-44	down	-3.55066	3.20491e-65	down	chr2	6930782	6932687	+	expansin-A1-like
LOC109020159	-1.05259	7.54433e-08	down	-1.82838	0.000241866	down	-	-	-	-1.16503	1.40245e-07	down	chr2	6967930	6977517	+	cyclic nucleotide-gated ion channel 1-like
LOC108981845	1.66513	3.84408e-49	up	2.29138	1.20317e-30	up	-	-	-	1.4282	1.24513e-15	up	chr2	7001605	7003608	+	NAC domain-containing protein 100-like
LOC109004788	-1.14867	0.0416871	down	-5.15535	9.88843e-07	down	2.67717	2.25829e-08	up	-2.7846	0.00824216	down	chr2	7480240	7482830	-	uncharacterized LOC109004788
LOC108990955	-2.79793	0.00338454	down	-4.69498	0.000263585	down	4.93957	0.000369873	up	-	-	-	chr2	7738352	7739250	+	uncharacterized LOC108990955
LOC108982611	-2.12938	0.0143176	down	-6.68501	5.91704e-06	down	7.54106	1.54271e-07	up	-	-	-	chr2	7958970	7959856	+	expansin-A23-like
LOC108982588	-2.50763	0.0249849	down	-3.11953	0.00852357	down	5.68566	0.00139451	up	-	-	-	chr2	8195892	8196323	-	uncharacterized LOC108982588
LOC109009695	-1.90346	0.0149159	down	-3.66634	0.00626031	down	6.99065	2.42657e-06	up	-	-	-	chr2	8367749	8375536	-	uncharacterized mitochondrial protein AtMg00810-like
LOC109009694	-4.00091	0.0161716	down	-	-	-	6.40763	0.000147119	up	-	-	-	chr2	8382789	8383655	-	uncharacterized mitochondrial protein AtMg00810-like
LOC108994163	-1.23141	0.0254246	down	-2.33821	0.000118936	down	2.78561	1.14672e-10	up	-	-	-	chr2	8684152	8686220	+	homeobox-leucine zipper protein ATHB-21-like
LOC108994220	-1.40214	0.000510627	down	-4.8985	1.2886e-15	down	1.16904	3.93654e-05	up	-2.47663	8.70347e-11	down	chr2	9119393	9122259	-	cytochrome P450 78A5
LOC108994177	-1.53551	0.0395745	down	-7.22653	7.91653e-07	down	6.26696	1.76148e-07	up	-	-	-	chr2	9230430	9230984	+	uncharacterized LOC108994177
LOC108985249	-1.34152	0.0371174	down	-7.02373	3.91359e-07	down	8.0754	2.52033e-09	up	-	-	-	chr2	9320590	9345753	+	agamous-like MADS-box protein MADS2
LOC108983563	-1.68121	1.84576e-05	down	-5.13452	1.37006e-12	down	3.41186	1.64253e-13	up	-	-	-	chr2	9540193	9543322	+	uncharacterized LOC108983563
LOC108998974	-1.54569	0.0014827	down	-9.32284	1.45838e-12	down	6.82907	2.33025e-15	up	-	-	-	chr2	9765018	9767414	-	extensin
LOC109018780	-1.00331	6.01301e-06	down	1.40535	7.21959e-16	up	-	-	-	-	-	-	chr2	9809246	9811318	-	zinc transporter 1-like
LOC109004067	-1.66393	0.00860748	down	-8.21165	2.84166e-09	down	5.4299	2.21989e-05	up	-	-	-	chr2	9992181	9992753	+	uncharacterized LOC109004067
LOC109004069	-1.38907	2.71761e-12	down	-4.37063	2.43465e-80	down	-1.52021	2.28806e-13	down	-2.89191	6.41506e-39	down	chr2	9999206	10021684	+	uncharacterized LOC109004069
LOC109018108	-2.49381	0.0160081	down	-6.04573	7.65104e-05	down	-	-	-	-	-	-	chr2	10277402	10277776	+	RNA-binding protein Musashi homolog 2-like
LOC109019987	1.14369	0.00803787	up	1.22607	0.00250314	up	1.53158	6.53838e-07	up	-	-	-	chr2	10397369	10403925	-	metal tolerance protein 10-like
LOC108981174	-1.14176	0.0408587	down	-4.19875	2.09125e-08	down	2.82178	1.4617e-07	up	-	-	-	chr2	10447219	10453541	-	metal tolerance protein 10-like
LOC109019157	1.88513	2.18388e-17	up	2.72567	3.84742e-38	up	-	-	-	2.53662	9.01603e-09	up	chr2	10478713	10483025	-	metal tolerance protein 10-like
LOC108997940	1.66053	6.78541e-41	up	1.89041	1.52659e-32	up	-	-	-	-	-	-	chr2	10966585	10976212	-	cysteine-rich and transmembrane domain-containing protein WIH1-like
LOC109011262	-1.349	0.0394674	down	-7.03112	4.89275e-07	down	4.69426	1.98283e-06	up	-	-	-	chr2	11093749	11094633	-	uncharacterized LOC109011262
LOC109011260	-3.41887	2.10991e-06	down	-7.43143	3.26292e-08	down	8.00562	4.41688e-09	up	-	-	-	chr2	11096169	11097053	-	uncharacterized LOC109011260
LOC118347656	-2.34167	0.00264136	down	-8.16161	8.4877e-08	down	7.52016	1.92284e-10	up	-	-	-	chr2	11397543	11398358	+	uncharacterized LOC118347656
LOC108980377	1.00691	0.000184796	up	2.10135	7.00147e-39	up	2.2774	4.47763e-36	up	2.68136	7.85667e-48	up	chr2	11425870	11426433	+	SKP1-like protein 20
LOC109020775	-1.51083	0.000839144	down	-6.89159	2.60655e-09	down	6.45588	8.0557e-06	up	-	-	-	chr2	11520695	11524301	-	patellin-4-like
LOC109019376	-6.08262	0.000362573	down	-1.76654	0.0432994	down	-	-	-	-	-	-	chr2	11905013	11909718	+	ubiquitin-conjugating enzyme E2 11-like
LOC109001742	-1.37357	0.0248554	down	-7.664	5.36698e-08	down	9.00297	7.2059e-12	up	-	-	-	chr2	12385187	12385968	-	uncharacterized LOC109001742
LOC108998004	-1.59844	0.0388341	down	-3.28329	1.21002e-05	down	8.60694	7.55608e-11	up	4.44223	0.0479059	up	chr2	12829191	12830026	+	uncharacterized LOC108998004
LOC118347658	-1.1237	0.0127771	down	-8.13998	7.04496e-10	down	7.23717	1.62782e-10	up	-	-	-	chr2	13179309	13181267	+	uncharacterized LOC118347658
LOC108995989	2.35229	1.43792e-09	up	3.69655	5.56656e-29	up	7.99157	1.34896e-24	up	8.50971	2.15374e-24	up	chr2	14030822	14034081	+	cytochrome P450 CYP72A219-like
LOC108995759	-1.83731	0.0128521	down	-6.96312	4.43483e-07	down	4.01035	7.78537e-11	up	-	-	-	chr2	14490158	14490952	-	uncharacterized LOC108995759
LOC108995723	-1.19619	0.0274841	down	-7.92676	8.36612e-09	down	9.95515	4.74055e-15	up	-	-	-	chr2	14656882	14658638	-	uncharacterized LOC108995723
LOC108995841	3.58405	1.03505e-68	up	4.68694	4.87924e-41	up	3.38464	1.64761e-131	up	3.78858	4.88131e-87	up	chr2	14719532	14721051	-	gibberellin 2-beta-dioxygenase 1-like
LOC108995413	-1.50083	0.00125556	down	-8.40078	2.84012e-10	down	6.78779	1.06899e-12	up	-	-	-	chr2	15395754	15396119	+	glycine-rich protein DOT1-like
LOC108995587	-1.47901	3.02487e-05	down	-9.37627	3.19719e-13	down	5.20444	6.56438e-27	up	-	-	-	chr2	15495216	15516056	+	uncharacterized LOC108995587
LOC118347665	-2.89412	0.00109635	down	-6.7798	3.53495e-06	down	8.16719	4.15816e-09	up	-	-	-	chr2	16076981	16077745	-	uncharacterized LOC118347665
LOC108987141	2.64827	1.24681e-18	up	2.63747	2.58842e-12	up	3.84044	2.46534e-120	up	3.20637	1.72466e-21	up	chr2	16382022	16383843	-	phospholipase A1-Ibeta2, chloroplastic-like
LOC108987012	-1.70235	0.00126965	down	-6.21059	3.83098e-07	down	9.24044	6.55659e-13	up	-	-	-	chr2	16866576	16871470	+	uncharacterized LOC108987012
LOC109005134	1.40811	3.94306e-12	up	2.52947	7.59929e-115	up	-	-	-	1.26687	1.48546e-08	up	chr2	17061361	17062797	-	ethylene-responsive transcription factor 2-like
LOC109004942	-1.18215	0.0148629	down	-6.1618	2.18896e-07	down	7.88003	4.2639e-12	up	-	-	-	chr2	17136613	17157775	-	uncharacterized LOC109004942
LOC109004983	-1.21142	0.0361773	down	-2.24072	3.95724e-06	down	1.45426	4.06628e-05	up	-	-	-	chr2	17435741	17437303	-	disease resistance RPP13-like protein 4
LOC109005245	-1.09436	0.00164665	down	-2.99877	4.96705e-21	down	-	-	-	-	-	-	chr2	17699053	17701273	+	uncharacterized LOC109005245
LOC109005254	-1.78713	3.75765e-19	down	-2.48204	7.82137e-41	down	-	-	-	-	-	-	chr2	17725473	17727706	-	homeobox-leucine zipper protein HAT4-like
LOC108989910	1.27523	2.56656e-22	up	1.67691	4.57234e-46	up	-	-	-	-	-	-	chr2	18137980	18147643	+	peroxisomal acyl-coenzyme A oxidase 1-like
LOC108989915	-1.52999	0.0238632	down	-6.29721	7.3425e-06	down	8.76099	7.68556e-11	up	-	-	-	chr2	18222861	18223643	-	uncharacterized LOC108989915
LOC108989920	1.96155	1.9262e-17	up	1.6794	6.97805e-12	up	-	-	-	-	-	-	chr2	18357792	18358906	+	transcription factor MYB3-like
LOC108989939	-1.58091	3.23527e-07	down	-4.00242	5.2833e-34	down	-	-	-	-	-	-	chr2	18874370	18878728	-	VAN3-binding protein
LOC108989941	-1.14119	2.9646e-05	down	-3.49579	2.92094e-21	down	1.77366	2.32927e-07	up	-	-	-	chr2	18994518	19005596	-	O-fucosyltransferase 29
LOC108989944	1.41733	1.95769e-18	up	1.7871	3.69697e-37	up	-	-	-	-	-	-	chr2	19118888	19123004	+	WAT1-related protein At5g47470-like
LOC108986524	1.52371	0.00167659	up	3.83666	5.51556e-07	up	-1.44879	1.55222e-17	down	-	-	-	chr2	19412552	19414908	+	expansin-like B1
LOC108979913	-1.77909	0.023945	down	-7.72571	4.66685e-08	down	1.30559	0.00228706	up	-3.06309	3.07157e-06	down	chr2	19735670	19739057	-	flavonoid 3'-monooxygenase CYP75B137-like
LOC109017724	-1.64793	0.00234448	down	-2.15915	8.93263e-05	down	-1.09858	1.04903e-07	down	-2.81053	2.9658e-14	down	chr2	20284947	20288285	-	flavonoid 3'-monooxygenase CYP75B137-like
LOC109017992	1.92291	4.39164e-07	up	2.14547	4.10761e-07	up	-	-	-	-	-	-	chr2	20635463	20639592	-	flavonoid 3'-monooxygenase CYP75B137-like
LOC108998501	-1.1206	0.000380182	down	-1.92353	6.15666e-09	down	2.64129	5.80864e-15	up	-	-	-	chr2	20986410	20993016	+	uncharacterized LOC108998501
LOC108987785	1.09846	4.78307e-09	up	1.63033	6.65264e-16	up	1.508	4.69292e-09	up	1.652	1.77201e-07	up	chr2	21863660	21866117	+	abscisic acid 8'-hydroxylase CYP707A2
LOC109001430	1.89	3.28052e-08	up	3.96146	1.52059e-37	up	4.94462	3.38848e-20	up	2.46367	3.53136e-05	up	chr2	22019955	22027043	-	long-chain-alcohol oxidase FAO4A-like
LOC109001422	-2.5571	0.000333216	down	-4.16764	7.76181e-06	down	6.19708	4.97237e-07	up	-	-	-	chr2	22206911	22207399	-	uncharacterized mitochondrial protein AtMg00310-like
LOC108991584	1.9634	1.15157e-31	up	-	-	-	1.50179	2.91987e-08	up	-	-	-	chr2	23555128	23556390	-	FCS-Like Zinc finger 2-like
LOC109011457	-1.45327	0.000847432	down	-5.34322	1.7222e-11	down	2.82629	3.74334e-10	up	-	-	-	chr2	23834684	23835822	+	protein N-lysine methyltransferase METTL21A-like
LOC109022330	-1.16444	9.89546e-10	down	-2.27146	3.1603e-18	down	-1.13944	2.03131e-17	down	-1.5177	1.92271e-39	down	chr2	23960549	23966108	+	uncharacterized LOC109022330
LOC109006130	-1.12724	7.78001e-17	down	-1.01342	3.38183e-24	down	-1.28488	4.61309e-10	down	-	-	-	chr2	24246093	24257548	+	type I inositol polyphosphate 5-phosphatase 2-like
LOC109006127	1.43517	7.49547e-13	up	2.20751	2.81304e-32	up	-	-	-	1.6949	5.61225e-21	up	chr2	24324076	24329453	-	ribose-phosphate pyrophosphokinase 1-like
LOC118347687	-1.71439	0.000496984	down	-6.3879	6.72869e-08	down	9.17327	2.12226e-12	up	-	-	-	chr2	24408347	24410364	-	protein FAR1-RELATED SEQUENCE 5-like
LOC108994055	-1.27354	1.57542e-18	down	-	-	-	-	-	-	-	-	-	chr2	24470044	24471650	+	vinorine synthase-like
LOC108979910	-1.87579	9.98442e-21	down	-2.71897	1.66457e-31	down	-	-	-	-1.00978	8.72932e-06	down	chr2	24654071	24656898	+	NAC domain-containing protein 71-like
LOC108994053	-1.12094	0.0173329	down	-2.94349	1.59924e-07	down	2.7572	1.42467e-07	up	-	-	-	chr2	24779382	24780110	+	late embryogenesis abundant protein 6
LOC118345779	2.01651	0.0116397	up	2.38612	0.00100586	up	-	-	-	-	-	-	chr2	24803507	24807540	-	uncharacterized LOC118345779
LOC108994039	-1.28339	0.0448903	down	-8.17155	1.34324e-09	down	4.26996	1.42051e-16	up	-	-	-	chr2	24956841	24957975	+	transcriptional regulator SUPERMAN
LOC118344742	-1.25736	4.93675e-10	down	-2.8943	7.7841e-27	down	-2.08107	1.55994e-13	down	-	-	-	chr2	25256642	25257700	-	glycine-rich cell wall structural protein 1.8-like
LOC109010032	-1.64108	0.00650165	down	-2.26167	0.00470691	down	-	-	-	-2.52765	9.3292e-11	down	chr2	25382813	25384843	-	protein TORNADO 2-like
LOC118347725	-1.18851	0.0382637	down	-6.3345	3.26934e-06	down	4.43028	4.90457e-09	up	-	-	-	chr2	25428908	25438892	-	uncharacterized LOC118347725
LOC108984837	-1.6138	0.00233278	down	-5.98395	2.66944e-07	down	4.74921	6.24416e-19	up	-	-	-	chr2	25489802	25493312	-	transcription factor bHLH71-like
LOC118347689	-1.08537	0.0227511	down	-3.30893	1.09198e-07	down	3.00319	7.14254e-11	up	-	-	-	chr2	25582814	25585405	-	uncharacterized LOC118347689
LOC109004667	2.53256	3.83742e-11	up	3.36507	5.41211e-25	up	7.24075	1.68558e-10	up	7.25075	1.09844e-10	up	chr2	25713281	25714745	-	transcription factor MYB39-like
LOC108982616	-1.14772	6.56438e-05	down	-3.87252	4.25404e-26	down	-	-	-	-2.7311	3.33192e-07	down	chr2	25932296	25933319	-	uncharacterized LOC108982616
LOC109020175	-1.13807	0.0375694	down	-7.29759	6.1359e-08	down	8.63375	5.96532e-11	up	-	-	-	chr2	25987561	25989975	-	protein FAR1-RELATED SEQUENCE 5-like
LOC109006146	1.4598	8.18184e-37	up	3.06996	5.69081e-277	up	1.14301	8.66854e-05	up	2.69712	8.87236e-18	up	chr2	26060441	26070523	+	lysine-specific demethylase JMJ706-like
LOC109002131	1.66102	3.5358e-37	up	2.4834	2.59218e-39	up	1.29704	0.000158007	up	1.40927	0.000124684	up	chr2	26288005	26293591	+	cellulose synthase-like protein D3
LOC109008316	-1.74176	0.00625399	down	-5.36704	8.56382e-06	down	1.68102	0.000376111	up	-1.92141	0.0218973	down	chr2	26758728	26767778	-	protein BASIC PENTACYSTEINE7-like
LOC109008311	-1.00988	0.000274056	down	-1.77441	2.40245e-12	down	-	-	-	-	-	-	chr2	26795744	26809701	-	CSC1-like protein At1g32090
LOC108981037	-2.17784	0.00424138	down	-5.01883	8.29064e-05	down	7.16362	2.38941e-06	up	-	-	-	chr2	26935535	26935963	+	uncharacterized mitochondrial protein AtMg00240-like
LOC109003956	-1.63685	0.00337203	down	-3.94078	1.28096e-10	down	-	-	-	-1.98014	1.7814e-05	down	chr2	27123685	27126736	-	uncharacterized LOC109003956
LOC109001094	-1.9258	3.88619e-16	down	-4.15471	9.34324e-23	down	-	-	-	-1.98999	3.1226e-13	down	chr2	27402932	27407903	-	probable aquaporin NIP5-1
LOC109020827	1.09085	3.73946e-20	up	1.0571	2.92908e-05	up	1.05519	3.74019e-06	up	1.49494	2.43817e-06	up	chr2	27420496	27422375	-	probable receptor-like protein kinase At4g10390
LOC109009042	-2.59413	1.01086e-29	down	-2.84644	2.10808e-23	down	-2.2853	2.39337e-44	down	-1.93291	2.42717e-38	down	chr2	27488474	27492670	-	probable methyltransferase PMT18
LOC108992390	1.21219	1.97922e-05	up	-	-	-	-	-	-	-	-	-	chr2	27760782	27761564	+	uncharacterized LOC108992390
LOC108992398	3.09578	1.48462e-13	up	3.57459	1.87368e-15	up	2.59391	1.35945e-07	up	4.16127	1.0913e-18	up	chr2	27867525	27869461	+	protein DMR6-LIKE OXYGENASE 2-like
LOC108984626	-1.63091	0.0195779	down	-3.69415	9.27784e-07	down	4.36788	3.91889e-07	up	-	-	-	chr2	28011493	28012906	-	protein FAR1-RELATED SEQUENCE 5-like
LOC108988305	-2.80383	0.0335056	down	-5.96705	0.00100159	down	8.04032	2.35696e-09	up	-	-	-	chr2	28031683	28033830	-	protein FAR-RED IMPAIRED RESPONSE 1-like
LOC109021043	-1.1798	0.00924198	down	-3.47041	3.58098e-12	down	1.80088	4.38095e-06	up	-1.87589	0.00378277	down	chr2	28140853	28141995	+	uncharacterized LOC109021043
LOC108986122	-1.63882	3.17421e-05	down	-7.06688	8.92817e-10	down	5.70005	4.07155e-31	up	-	-	-	chr2	28253180	28254460	-	uncharacterized LOC108986122
LOC108986123	2.24622	1.11164e-23	up	2.65912	5.42864e-56	up	4.2911	6.53243e-90	up	3.39418	4.10442e-53	up	chr2	28320858	28322622	-	transcription factor MYC2-like
LOC118347697	-1.63341	0.0375851	down	-6.78396	4.46499e-06	down	8.07518	2.39255e-09	up	-	-	-	chr2	28327931	28328451	+	uncharacterized LOC118347697
LOC118347698	-1.5693	0.00152325	down	-4.92015	4.67808e-10	down	8.52142	7.56974e-15	up	-	-	-	chr2	28453921	28457454	-	uncharacterized LOC118347698
LOC109021714	1.55687	1.07167e-11	up	1.59135	6.17863e-07	up	-	-	-	1.38805	1.47659e-05	up	chr2	28591198	28592224	+	uncharacterized LOC109021714
LOC109021707	1.22022	2.47563e-15	up	1.89444	5.0494e-27	up	-	-	-	-	-	-	chr2	28619917	28626377	-	oligopeptide transporter 7-like
LOC109020141	-1.05548	0.000333023	down	-1.80422	1.28915e-07	down	-	-	-	-1.87681	2.42837e-09	down	chr2	28696503	28702039	-	transcription factor bHLH157-like
LOC109002076	-1.6431	0.0156298	down	-7.15792	2.9099e-07	down	2.37132	0.00229508	up	-	-	-	chr2	28932984	28935164	+	bidirectional sugar transporter SWEET4-like
LOC109019653	-1.31664	3.18645e-11	down	-2.45459	1.48911e-21	down	-	-	-	-3.02406	8.09915e-21	down	chr2	29300469	29301920	+	uncharacterized LOC109019653
LOC109019655	-1.87864	0.0498327	down	-5.28087	0.000478582	down	1.84753	0.0141965	up	-	-	-	chr2	29308827	29309912	+	probable protein phosphatase 2C 80
LOC109019637	-1.11508	0.0109538	down	-2.91935	5.7031e-09	down	1.89601	3.28429e-05	up	-	-	-	chr2	29353414	29356597	+	phosphatidylinositol 4-kinase gamma 4-like
LOC109019641	-1.72943	3.38041e-06	down	-5.68604	1.03463e-14	down	2.74493	4.47887e-06	up	-	-	-	chr2	29361684	29362555	+	uncharacterized LOC109019641
LOC108987135	-1.6601	1.27073e-10	down	-2.30869	1.85555e-08	down	-	-	-	-1.40459	8.93011e-05	down	chr2	29480152	29480490	-	uncharacterized LOC108987135
LOC108987130	-1.71863	2.25629e-06	down	-2.4627	1.14565e-11	down	2.01505	4.37741e-06	up	1.69713	4.09444e-05	up	chr2	29584764	29586463	+	ethylene-responsive transcription factor ERF061-like
LOC108987131	-1.31564	0.00041015	down	-5.99741	5.08411e-13	down	3.07059	3.53942e-08	up	-	-	-	chr2	29587962	29594473	-	DNA primase small subunit
LOC108987154	-1.51175	6.03979e-07	down	-3.64156	4.94587e-37	down	-1.59805	8.2527e-06	down	-1.52283	3.98016e-06	down	chr2	29626085	29629528	+	KAT8 regulatory NSL complex subunit 3
LOC109021156	1.00424	3.8084e-26	up	1.54673	4.72973e-46	up	-	-	-	1.90528	1.78732e-31	up	chr2	29787358	29790637	-	serine/threonine-protein kinase MARK2-like
LOC109005993	1.20562	3.94089e-44	up	1.38251	9.34922e-25	up	-	-	-	-	-	-	chr2	29912028	29919544	+	ABC transporter C family member 10-like
LOC109005590	1.09014	0.00119275	up	-	-	-	3.49247	4.62631e-24	up	1.79785	9.01237e-06	up	chr2	30039460	30046339	+	cation/H(+) antiporter 18-like
LOC108982823	-1.17923	0.0193476	down	-4.03694	1.91942e-07	down	-	-	-	-	-	-	chr2	30101354	30106184	-	aluminum-activated malate transporter 9-like
LOC108985088	1.39313	1.45584e-15	up	1.51083	5.87972e-13	up	1.57632	1.59733e-13	up	1.70295	1.73125e-15	up	chr2	30241600	30242256	-	late embryogenesis abundant protein At1g64065-like
LOC108985092	2.62477	0.00011392	up	3.31531	1.93057e-08	up	3.6336	7.63974e-07	up	4.41779	2.05863e-12	up	chr2	30257381	30258228	-	late embryogenesis abundant protein At1g64065-like
LOC108979437	1.65447	1.38904e-11	up	3.02092	5.6588e-45	up	1.89599	1.59873e-14	up	2.80187	6.61365e-19	up	chr2	30286445	30287452	-	uncharacterized LOC108979437
LOC108983871	2.08572	1.42195e-72	up	3.11446	5.66269e-182	up	2.50818	8.78372e-13	up	3.1578	3.77794e-18	up	chr2	30485304	30486768	-	heavy metal-associated isoprenylated plant protein 39-like
LOC109014500	-1.33215	4.21483e-06	down	-2.45333	1.88578e-12	down	-	-	-	-1.40471	1.10524e-05	down	chr2	30603908	30606766	+	uncharacterized LOC109014500
LOC118347703	-1.24816	0.0460219	down	-3.63773	3.44825e-07	down	8.77697	1.40052e-10	up	-	-	-	chr2	30838143	30838712	-	uncharacterized LOC118347703
LOC109014472	-1.19578	2.01288e-06	down	-2.89513	1.09167e-22	down	-	-	-	-	-	-	chr2	30899366	30902957	-	uncharacterized LOC109014472
LOC109014512	-1.17067	8.10061e-06	down	-2.96971	3.22255e-08	down	-	-	-	-3.63464	2.00091e-11	down	chr2	30990291	30993517	-	uncharacterized LOC109014512
LOC109014464	-1.66458	0.00143346	down	-4.21542	2.75691e-07	down	2.45916	3.62824e-07	up	-	-	-	chr2	31034296	31037648	+	tubulin beta chain-like
LOC109014509	-2.27573	0.0470055	down	-5.84039	0.000292144	down	6.53925	8.2603e-05	up	-	-	-	chr2	31091711	31097462	+	blue copper protein 1b-like
LOC109014454	-1.44519	0.00132872	down	-8.84002	3.78878e-11	down	3.47225	7.9e-16	up	-	-	-	chr2	31148184	31154085	-	probable copper-transporting ATPase HMA5
LOC109014523	1.23768	1.78309e-06	up	2.36195	4.29185e-42	up	-	-	-	2.19173	1.48071e-26	up	chr2	31269150	31270241	+	protein LURP-one-related 4-like
LOC108984421	1.65111	8.18328e-49	up	3.06981	2.39348e-42	up	-	-	-	1.36772	9.86654e-44	up	chr2	31382967	31383957	-	thaumatin-like protein 1
LOC108984435	1.37205	1.13947e-29	up	1.8659	3.14079e-21	up	-	-	-	-	-	-	chr2	31385180	31393541	+	bifunctional UDP-glucose 4-epimerase and UDP-xylose 4-epimerase 1-like
LOC108984413	-1.14456	0.00533565	down	-3.70442	2.13176e-14	down	-	-	-	-	-	-	chr2	31399528	31403421	+	protein phosphatase inhibitor 2-like
LOC109011566	2.20699	8.08701e-37	up	2.99374	2.79942e-40	up	1.42314	4.59382e-05	up	2.20465	0.00258763	up	chr2	31700161	31701184	+	dehydration-responsive element-binding protein 1A-like
LOC109011564	1.50827	1.10602e-52	up	1.66894	8.11313e-35	up	-	-	-	-	-	-	chr2	31758799	31767537	+	SPX domain-containing membrane protein At4g22990-like
LOC108990693	1.23451	1.71005e-12	up	2.43099	0	up	-	-	-	1.2925	2.17142e-24	up	chr2	31784560	31790732	+	hydroxymethylglutaryl-CoA synthase-like
LOC108990684	-1.30678	0.00692561	down	-7.75192	3.72481e-09	down	8.53908	2.3626e-10	up	-	-	-	chr2	31804371	31808228	+	cucumisin-like
LOC108990686	-1.03208	0.000899092	down	-	-	-	-	-	-	1.52304	2.72485e-08	up	chr2	31955030	31957078	+	protein STAY-GREEN, chloroplastic-like
LOC108999510	-1.21053	0.0213622	down	-6.18543	2.20674e-07	down	9.07734	2.04344e-12	up	-	-	-	chr2	32068601	32070836	+	geraniol 8-hydroxylase-like
LOC109010960	-1.5488	2.29579e-09	down	-3.01107	1.84266e-14	down	-	-	-	-	-	-	chr2	32225870	32227864	+	protein DETOXIFICATION 56-like
LOC109010625	-1.82677	0.000722461	down	-2.99027	3.77596e-05	down	4.66213	1.84196e-12	up	3.61806	1.69882e-05	up	chr2	32277442	32278606	-	uncharacterized protein At4g22758-like
LOC109011123	1.21499	6.7682e-09	up	2.07925	7.45587e-22	up	1.39131	2.94418e-11	up	2.28317	1.91285e-39	up	chr2	32393564	32394630	-	uncharacterized LOC109011123
LOC109011206	2.35954	1.157e-32	up	2.70616	2.47125e-21	up	-	-	-	2.18068	1.60873e-37	up	chr2	32463066	32466715	-	flavonoid 3'-monooxygenase CYP75B137-like
LOC109011214	1.56864	0.00447969	up	3.08112	6.35971e-13	up	-2.92232	3.25161e-24	down	-1.89509	4.76978e-08	down	chr2	32558541	32562213	-	flavonoid 3'-monooxygenase CYP75B137-like
LOC109011364	-1.42439	0.0148858	down	-2.4067	0.000137742	down	4.55161	1.84692e-10	up	-	-	-	chr2	32717357	32722841	+	NAC domain-containing protein 7-like
LOC109011390	-1.82988	0.000172504	down	-	-	-	-1.41737	5.96532e-11	down	3.17532	2.2955e-44	up	chr2	32764501	32769239	-	acid beta-fructofuranosidase-like
LOC109011403	1.54587	1.06532e-19	up	2.83098	1.12035e-75	up	1.86245	1.21434e-07	up	2.38924	2.37333e-12	up	chr2	32781282	32786832	-	probable trehalose-phosphate phosphatase F
LOC109011563	1.3444	7.05056e-20	up	2.54935	1.79188e-58	up	2.64841	1.29489e-59	up	3.56223	3.42965e-46	up	chr2	32982056	32983846	-	L-lactate dehydrogenase A-like
LOC109011611	-1.01215	0.000889484	down	-1.48923	1.06514e-05	down	1.39617	0.000141806	up	-	-	-	chr2	33034726	33037940	-	uncharacterized LOC109011611
LOC109011731	1.44621	9.40177e-21	up	3.53914	2.88579e-96	up	-	-	-	2.64395	1.31387e-15	up	chr2	33165408	33166405	-	kunitz type trypsin inhibitor 111-like
LOC109011739	2.43541	2.36631e-29	up	5.13244	1.24118e-133	up	-1.74181	0.00847905	down	2.92019	0.000220248	up	chr2	33168534	33169421	-	kunitz type trypsin inhibitor 104-like
LOC109011765	2.59701	5.36947e-43	up	4.79787	1.11435e-256	up	-	-	-	2.87728	9.99627e-13	up	chr2	33172454	33173379	-	kunitz type trypsin inhibitor 104-like
LOC109012025	-2.28091	0.00778119	down	-5.25032	3.98265e-05	down	7.86295	5.09596e-08	up	-	-	-	chr2	33375850	33379151	+	protein trichome birefringence-like 41
LOC109012271	-1.58479	4.00242e-06	down	-2.276	4.10217e-07	down	-	-	-	-	-	-	chr2	33509480	33511981	-	GEM-like protein 1
LOC109012305	2.28957	1.06464e-20	up	3.05233	7.02189e-53	up	3.84478	1.89873e-140	up	4.48885	3.69126e-88	up	chr2	33579076	33581564	+	AAA-ATPase At3g50940-like
LOC109012678	-1.10055	0.00348981	down	-	-	-	2.42944	3.09118e-12	up	-	-	-	chr2	33834167	33838970	-	sodium/calcium exchanger NCL-like
LOC109010461	1.62426	0.0289778	up	-3.21181	0.0430632	down	7.53661	1.64347e-07	up	-	-	-	chr2	33846303	33849209	-	uncharacterized transporter C405.03c-like
LOC109012618	1.07995	0.00227427	up	2.44163	3.11745e-12	up	1.01553	0.000499122	up	3.32872	2.95005e-18	up	chr2	33901417	33905459	+	glutamate receptor 2.8-like
LOC109012804	-1.03117	0.000249036	down	-2.13078	5.94344e-11	down	2.19698	5.29206e-20	up	-	-	-	chr2	34005106	34008143	+	histone acetyltransferase KAT6A-like
LOC109012863	1.05454	6.25563e-18	up	1.61528	2.83463e-27	up	-	-	-	1.64513	3.95794e-30	up	chr2	34073903	34082996	-	probable aminotransferase TAT2
LOC109012878	-1.05834	0.000493726	down	-2.59609	6.72952e-13	down	2.03308	1.09e-11	up	-1.02444	0.0296703	down	chr2	34094722	34098126	+	protein CUP-SHAPED COTYLEDON 2
LOC109012924	2.66147	6.95653e-54	up	2.76322	1.32042e-26	up	1.19449	1.10432e-20	up	1.55836	7.20488e-22	up	chr2	34153183	34154575	-	E3 ubiquitin-protein ligase RMA1H1-like
LOC109012933	1.44017	5.35494e-36	up	1.56929	1.08093e-31	up	-	-	-	-	-	-	chr2	34161015	34164128	-	thioredoxin M-type, chloroplastic
LOC109013337	1.46507	0.00146529	up	1.8673	5.62333e-10	up	4.24776	6.85154e-28	up	3.43767	1.20247e-17	up	chr2	34516483	34530814	-	putative nuclear RNA export factor SDE5
LOC109013505	3.02245	0.0111517	up	3.85277	0.000290145	up	5.73793	4.6072e-06	up	6.31373	5.34021e-08	up	chr2	34670281	34670955	+	TMV resistance protein N-like
LOC109013708	1.44172	6.48768e-29	up	2.79914	2.6279e-122	up	-	-	-	1.47995	1.88688e-10	up	chr2	34692911	34694607	+	NAC domain-containing protein JA2L-like
LOC109013768	-1.49581	0.0394832	down	-7.34166	8.81267e-08	down	4.36914	2.4049e-06	up	-	-	-	chr2	34767699	34768449	+	uncharacterized LOC109013768
LOC109013993	1.1051	1.24164e-13	up	2.8321	6.48171e-88	up	-	-	-	2.22263	1.4657e-33	up	chr2	34945502	34948022	+	uncharacterized LOC109013993
LOC109013639	1.36864	8.17964e-09	up	-	-	-	-	-	-	-	-	-	chr2	34955807	34956269	-	uncharacterized LOC109013639
LOC109014010	1.93808	1.33183e-21	up	1.36735	3.18067e-05	up	-	-	-	1.66091	5.81821e-08	up	chr2	34959733	34960193	-	uncharacterized LOC109014010
LOC109014019	2.46749	4.78856e-39	up	3.37182	1.14452e-160	up	3.59608	1.15015e-36	up	3.77406	2.31349e-29	up	chr2	34961375	34968298	-	diacylglycerol kinase 5-like
LOC109014052	1.2626	2.02462e-06	up	2.05287	4.43363e-12	up	1.11067	1.02497e-09	up	1.22923	5.73984e-10	up	chr2	34982359	34984525	+	transcription factor MYB41-like
LOC109010554	1.66051	1.6072e-18	up	3.94692	2.74074e-145	up	-1.53967	2.5778e-06	down	1.20514	0.00206824	up	chr2	35259395	35262155	-	(-)-germacrene D synthase-like
LOC109018572	-1.67793	0.025962	down	-4.7409	3.60918e-05	down	6.99954	6.09488e-07	up	-	-	-	chr2	35274823	35277768	-	(-)-germacrene D synthase-like
LOC109013565	1.98765	0.000614307	up	2.12832	3.18546e-08	up	5.08574	1.12536e-20	up	5.76645	6.83506e-24	up	chr2	35333491	35336476	-	(-)-germacrene D synthase-like
LOC109013659	-2.33078	0.0253205	down	-6.18427	5.31748e-05	down	4.25412	0.000234593	up	-	-	-	chr2	35342649	35345450	-	(-)-germacrene D synthase-like
LOC109013675	2.21911	0.00272152	up	2.03026	0.00146271	up	5.70693	9.14282e-10	up	4.53885	3.76889e-05	up	chr2	35372224	35375108	-	(-)-germacrene D synthase-like
LOC109014299	2.50004	5.14099e-22	up	4.32999	3.50393e-117	up	-	-	-	3.05159	1.00523e-20	up	chr2	35404445	35407262	+	(-)-germacrene D synthase-like
LOC109013682	1.6153	1.72804e-10	up	3.40014	4.41926e-107	up	-1.0417	0.00214682	down	1.59955	7.45395e-06	up	chr2	35410466	35413162	-	(-)-germacrene D synthase-like
LOC109013691	4.19965	1.26484e-12	up	7.16326	1.99651e-108	up	-	-	-	1.91008	0.0381962	up	chr2	35422935	35425583	-	(-)-germacrene D synthase-like
LOC109014337	-1.02638	0.00645155	down	-5.66729	3.53197e-11	down	3.36271	3.6435e-19	up	-	-	-	chr2	35499954	35502996	-	uncharacterized LOC109014337
LOC109014385	-1.50216	0.00654262	down	-2.27341	0.0138317	down	3.9686	9.63033e-15	up	-	-	-	chr2	35552728	35556332	-	probable galacturonosyltransferase 12
LOC108999666	1.16564	0.021671	up	-	-	-	-	-	-	-	-	-	chr2	35605444	35606504	-	glutathione S-transferase T3-like
LOC108983621	1.14299	0.0261537	up	1.67976	1.99614e-05	up	-	-	-	-	-	-	chr2	35655018	35656198	-	xyloglucan endotransglucosylase/hydrolase protein 22-like
LOC108983627	-1.13955	0.0369754	down	-1.28679	0.00860678	down	5.3565	3.2138e-17	up	2.07827	0.0329201	up	chr2	35693638	35705246	-	probable RNA-dependent RNA polymerase 1
LOC108983682	-1.20977	0.00706203	down	-6.59426	1.11138e-13	down	1.27705	0.000240003	up	-3.32113	1.38443e-07	down	chr2	35717972	35720707	+	thiamine thiazole synthase, chloroplastic-like
LOC108983093	-1.21714	0.000702892	down	-1.58083	1.3828e-05	down	-	-	-	-	-	-	chr2	35747504	35748923	+	early nodulin-like protein 3
LOC108983722	1.06698	9.41394e-09	up	-	-	-	-	-	-	-	-	-	chr2	35774917	35775998	-	vascular-related unknown protein 4-like
LOC108983857	-1.36832	0.00240646	down	-3.17952	1.34591e-08	down	-	-	-	-	-	-	chr2	35912499	35914473	-	uncharacterized LOC108983857
LOC108984136	2.45669	8.34423e-97	up	4.49541	1.46211e-145	up	-	-	-	1.78038	1.32116e-46	up	chr2	36092922	36093935	-	protein translation factor SUI1 homolog 2-like
LOC108984235	-1.04458	0.0141565	down	-6.75746	7.77733e-14	down	6.50694	1.62733e-25	up	-	-	-	chr2	36140035	36144325	-	uncharacterized LOC108984235
LOC108984225	-1.58101	0.0201522	down	-4.67141	6.31342e-06	down	5.14802	2.17177e-09	up	-	-	-	chr2	36149941	36152463	-	3-ketoacyl-CoA synthase 20-like
LOC118347632	-1.17753	0.012049	down	-2.40749	1.31579e-06	down	4.39951	1.03284e-41	up	-	-	-	chr2	36334288	36339031	-	uncharacterized LOC118347632
LOC108984642	-1.46538	1.47193e-09	down	-2.86341	5.01227e-13	down	-	-	-	-2.46056	1.01323e-37	down	chr2	36549608	36555642	+	65-kDa microtubule-associated protein 1-like
LOC108983414	-1.50385	0.000662158	down	-3.60307	1.16568e-15	down	2.0265	7.36397e-10	up	-	-	-	chr2	36564185	36568238	-	indole-3-acetate O-methyltransferase 1-like
LOC108984901	2.85631	6.64108e-26	up	3.89385	1.38162e-44	up	3.94204	6.61674e-27	up	4.6655	4.52436e-33	up	chr2	36852164	36854583	+	pirin-like protein
LOC108984974	-1.35433	1.10205e-07	down	-2.13961	1.75858e-13	down	-	-	-	-1.6942	9.01522e-11	down	chr2	36892373	36897524	-	protein TORNADO 1
LOC108985229	-1.44297	0.0271774	down	-4.54982	1.84351e-06	down	3.28608	1.92774e-10	up	-	-	-	chr2	37062774	37067396	-	meiotic recombination protein SPO11-1
LOC108985311	-1.16967	2.70406e-10	down	-2.65799	1.49166e-27	down	-	-	-	-2.19129	4.99618e-22	down	chr2	37124844	37126661	+	fasciclin-like arabinogalactan protein 1
LOC108985357	-1.60724	0.0197273	down	-8.54167	1.87709e-09	down	3.56094	3.11686e-13	up	-	-	-	chr2	37155282	37158469	+	nuclear transcription factor Y subunit B-9-like
LOC108985669	-1.64126	1.96676e-05	down	-1.83175	4.13754e-05	down	-	-	-	-1.86962	1.36686e-08	down	chr2	37373970	37377716	+	LRR receptor-like serine/threonine-protein kinase
LOC108985706	-1.84343	0.00993225	down	-4.28775	5.51106e-05	down	5.23367	1.12465e-08	up	-	-	-	chr2	37433867	37437258	+	heavy metal-associated isoprenylated plant protein 41-like
LOC108983502	-1.28185	0.00309571	down	-2.28055	0.00155597	down	-1.5635	3.8557e-10	down	-1.58468	1.07846e-12	down	chr2	37443183	37444276	+	heavy metal-associated isoprenylated plant protein 47-like
LOC108983509	1.12462	2.23177e-05	up	1.29049	5.62404e-08	up	-	-	-	-	-	-	chr2	37484562	37485167	-	uncharacterized LOC108983509
LOC108985808	1.12327	2.51621e-26	up	-	-	-	1.04304	0.00310151	up	-	-	-	chr2	37490053	37490924	-	chaperone protein dnaJ 11, chloroplastic
LOC108985825	1.76909	2.98203e-13	up	1.96049	1.23768e-15	up	-	-	-	2.00018	8.02599e-13	up	chr2	37499567	37504243	+	probable galactinol--sucrose galactosyltransferase 1
LOC108985832	1.01977	6.62599e-20	up	1.40164	2.38342e-72	up	-	-	-	-	-	-	chr2	37514192	37520203	+	probable amino acid permease 7
LOC108983339	-4.06448	0.00986417	down	-5.60884	0.000390504	down	7.05556	1.79395e-06	up	-	-	-	chr2	37789778	37790098	-	uncharacterized LOC108983339
LOC109000408	-1.22964	0.000135449	down	-2.17868	1.37405e-08	down	-	-	-	-	-	-	chr3	81147	85356	+	myb-related protein 2-like
LOC118347917	-1.56697	0.000321342	down	-8.40778	8.99555e-11	down	5.01155	7.58291e-14	up	-	-	-	chr3	151632	153287	-	GATA transcription factor 9-like
LOC108983585	-1.07776	0.00304057	down	-3.40688	4.5549e-22	down	1.52449	5.77053e-06	up	-	-	-	chr3	218860	224211	-	glutamate dehydrogenase 1
LOC109005698	-1.57291	0.000564801	down	-2.78907	3.41068e-06	down	-	-	-	-1.21361	0.0456985	down	chr3	254555	257927	-	ras-related protein RABC2a-like
LOC109005697	-1.32307	0.0258394	down	-6.83025	1.23897e-08	down	6.61886	4.15079e-08	up	-	-	-	chr3	312217	313366	+	thaumatin-like protein 1
LOC108985264	-2.18497	0.0258826	down	-	-	-	2.5519	0.0116454	up	-	-	-	chr3	450370	452821	-	protein DMR6-LIKE OXYGENASE 1
LOC109013104	1.85311	0.003809	up	-1.29791	0.00508382	down	-	-	-	-	-	-	chr3	475456	478765	-	caffeic acid 3-O-methyltransferase
LOC109008464	1.04808	0.000102728	up	1.55199	1.04082e-13	up	2.17216	1.03196e-11	up	2.03506	6.80414e-14	up	chr3	572134	574136	-	protein CHUP1, chloroplastic
LOC109008462	1.16122	2.33245e-09	up	1.92696	9.60834e-137	up	1.03034	5.1846e-11	up	1.85868	4.74265e-49	up	chr3	575837	580494	+	threonine dehydratase biosynthetic, chloroplastic
LOC108984780	-1.13168	0.0106037	down	-1.23132	0.00595388	down	3.42835	3.30356e-17	up	1.29405	0.000982292	up	chr3	805639	808681	-	uncharacterized LOC108984780
LOC108985010	-1.48092	1.92175e-11	down	-2.44249	3.79949e-27	down	-	-	-	-1.21322	3.19819e-09	down	chr3	917038	922152	-	uncharacterized LOC108985010
LOC109016825	-3.1684	0.0213718	down	-3.90292	0.0087057	down	6.74727	1.47517e-05	up	-	-	-	chr3	1096690	1108256	+	dynamin-2A-like
LOC108981114	-1.43781	2.37317e-08	down	-3.12271	4.49765e-22	down	-1.27723	6.10854e-08	down	-	-	-	chr3	1137913	1141980	-	GDSL esterase/lipase At5g03610-like
LOC108985698	-1.18633	0.00628859	down	-4.6355	1.06408e-13	down	3.47086	7.07004e-05	up	-	-	-	chr3	1174073	1178335	-	purple acid phosphatase 22-like
LOC108985713	-1.82584	0.0152376	down	-3.06413	0.000266966	down	2.69056	3.13787e-05	up	-	-	-	chr3	1245274	1246096	-	germin-like protein subfamily 3 member 2
LOC108985710	-1.8342	0.00128446	down	-4.79753	6.00412e-08	down	4.53159	1.23601e-18	up	-4.47964	0.0298378	down	chr3	1247855	1254788	-	protein ABSCISIC ACID-INSENSITIVE 5
LOC109019191	-2.50843	0.00460165	down	-4.82674	0.000297265	down	8.16594	1.77177e-09	up	-	-	-	chr3	1361364	1362510	-	uncharacterized LOC109019191
LOC108983224	-1.44275	0.013348	down	-5.48776	8.54568e-06	down	6.82171	3.61873e-09	up	-	-	-	chr3	1621143	1622195	+	transcription repressor OFP13-like
LOC108985301	1.5919	8.19416e-33	up	3.11586	5.43646e-105	up	1.94524	6.83491e-30	up	3.50492	3.24641e-50	up	chr3	1661980	1664870	+	putative HVA22-like protein g
LOC109020959	-1.59865	1.58801e-08	down	-3.78929	1.44886e-19	down	-	-	-	-1.59147	2.0041e-05	down	chr3	1728068	1731817	+	protein SMAX1-LIKE 3-like
LOC109020956	1.73312	7.00228e-23	up	2.268	2.5608e-36	up	1.87618	8.67976e-08	up	2.06462	6.25277e-07	up	chr3	1742459	1743383	-	NDR1/HIN1-like protein 3
LOC109020954	1.32524	1.02465e-30	up	2.57002	1.37128e-97	up	1.82001	3.93027e-08	up	2.32193	5.08276e-15	up	chr3	1745778	1746829	-	NDR1/HIN1-like protein 3
LOC109020957	1.22482	3.67116e-27	up	2.12768	2.08865e-28	up	1.38342	3.26744e-08	up	1.82818	1.82816e-09	up	chr3	1754519	1755743	-	NDR1/HIN1-like protein 3
LOC109020955	1.22112	7.04151e-28	up	1.39056	7.80691e-22	up	1.00695	3.62504e-06	up	1.37034	6.96908e-08	up	chr3	1757798	1758855	-	NDR1/HIN1-like protein 10
LOC108982159	-1.15232	0.034319	down	-	-	-	1.06986	0.00747259	up	-	-	-	chr3	1787880	1791316	-	exocyst complex component EXO70A1-like
LOC109009912	-1.12648	0.0010485	down	-2.87795	1.50216e-10	down	-	-	-	-	-	-	chr3	1812073	1814949	-	protein CHROMOSOME TRANSMISSION FIDELITY 7
LOC108982174	-1.06755	1.85273e-10	down	-1.58557	4.27653e-30	down	-	-	-	-1.43723	8.76303e-21	down	chr3	1827011	1831344	-	receptor protein kinase TMK1-like
LOC109003073	-1.05869	1.49384e-06	down	-1.49519	9.40584e-10	down	-	-	-	-1.13441	4.63125e-05	down	chr3	1975998	1980576	-	uncharacterized LOC109003073
LOC109011894	-1.23743	0.00578202	down	-8.5668	9.62174e-11	down	2.85078	3.06697e-15	up	-2.2499	0.0350093	down	chr3	2118283	2126106	-	ABC transporter G family member 22
LOC109011903	-1.74437	4.64566e-05	down	-4.494	1.94873e-19	down	3.39176	1.4228e-27	up	-	-	-	chr3	2209818	2217001	+	probable glutamate carboxypeptidase AMP1
LOC109011915	-1.24161	0.0208575	down	-4.94384	2.30914e-14	down	2.21529	1.69531e-06	up	-	-	-	chr3	2330985	2333571	+	uncharacterized LOC109011915
LOC109011925	-1.32653	3.23972e-05	down	-	-	-	1.15641	0.00363449	up	1.56142	1.02452e-05	up	chr3	2413278	2414716	+	dirigent protein 22-like
LOC109011969	1.47802	0.0331437	up	-	-	-	6.57697	1.86898e-13	up	3.83817	0.000819289	up	chr3	2479954	2486831	-	zinc finger protein 6-like
LOC109011962	-1.84269	0.00134626	down	-3.29269	5.73917e-07	down	9.13927	4.43405e-12	up	-	-	-	chr3	2513873	2517386	-	probable protein kinase At2g41970
LOC109011963	1.70113	0.00299303	up	-	-	-	4.28326	1.65915e-05	up	-	-	-	chr3	2651553	2652452	-	uncharacterized LOC109011963
LOC109011953	-1.49588	0.00082189	down	-5.06511	6.02868e-11	down	7.12493	3.48759e-10	up	-	-	-	chr3	2657657	2669387	+	probable plastid-lipid-associated protein 13, chloroplastic
LOC109011954	1.19581	2.96746e-18	up	2.45095	1.84141e-56	up	-	-	-	1.1597	8.53175e-15	up	chr3	2680610	2684924	-	delta(12)-fatty-acid desaturase FAD2
LOC108979697	-1.50962	0.00762307	down	-3.41983	9.45494e-11	down	6.14377	4.87635e-18	up	-	-	-	chr3	2705343	2706733	+	11 kDa late embryogenesis abundant protein
LOC109008093	-1.26347	0.000107507	down	-1.98386	3.97318e-11	down	3.47335	3.80015e-13	up	-	-	-	chr3	2784741	2787671	+	protein PHR1-LIKE 1-like
LOC109008109	-1.00792	0.0238706	down	-	-	-	-2.37502	2.50545e-05	down	-1.75732	0.00267544	down	chr3	2846846	2850736	+	FT-interacting protein 3-like
LOC109005133	1.12792	3.15815e-24	up	1.65291	2.46581e-22	up	-	-	-	1.07949	1.12984e-08	up	chr3	2876374	2882314	-	protein ABHD18
LOC109005129	2.16474	6.46917e-08	up	2.63549	8.19577e-19	up	4.72955	1.53055e-17	up	4.99225	1.3353e-20	up	chr3	2883329	2886124	-	cytochrome P450 93A3-like
LOC109005131	-1.73346	0.00454884	down	-7.18831	1.25108e-07	down	6.59045	7.01483e-08	up	-	-	-	chr3	2903106	2905691	-	3,9-dihydroxypterocarpan 6A-monooxygenase-like
LOC108986079	-1.23295	0.0135133	down	-6.10353	3.93276e-07	down	5.45958	1.44719e-15	up	-	-	-	chr3	3000604	3005064	-	uncharacterized LOC108986079
LOC108986083	-1.16489	7.69282e-05	down	-3.20981	5.12969e-16	down	-	-	-	-2.19029	3.67527e-15	down	chr3	3013942	3017340	-	probably inactive leucine-rich repeat receptor-like protein kinase At5g06940
LOC109001553	-1.06765	5.57421e-05	down	-1.80547	1.23565e-10	down	-	-	-	-1.00434	0.000123669	down	chr3	3221968	3224474	+	remorin 4.1-like
LOC109001550	1.01053	3.37016e-08	up	1.42967	5.94322e-41	up	-	-	-	1.58861	4.13827e-27	up	chr3	3262800	3271598	+	probable galactinol--sucrose galactosyltransferase 2
LOC109001549	-2.22831	0.00603583	down	-3.66091	0.00155164	down	3.37745	5.61187e-05	up	-	-	-	chr3	3278362	3281219	+	polygalacturonase-like
LOC109004630	-1.32239	0.00359348	down	-6.27693	3.12728e-12	down	5.44036	3.09283e-18	up	-	-	-	chr3	3362541	3369330	-	uncharacterized LOC109004630
LOC109004633	-1.11442	6.33678e-06	down	-1.82355	4.76413e-06	down	2.43541	4.11303e-09	up	-	-	-	chr3	3422496	3423542	+	tRNA-uridine aminocarboxypropyltransferase 2
LOC108989323	-2.55046	0.0152986	down	-2.69524	0.00334903	down	5.54189	1.3063e-05	up	-	-	-	chr3	3574802	3578061	-	agamous-like MADS-box protein AGL18
LOC108980539	1.16264	1.75544e-16	up	1.50901	7.08217e-24	up	1.62742	8.58975e-24	up	2.02276	3.85372e-49	up	chr3	3589320	3592196	-	beta-1,2-xylosyltransferase XYXT1-like
LOC109005247	-1.58911	0.00246657	down	-4.6036	3.13799e-09	down	3.10762	7.50499e-05	up	-	-	-	chr3	3734372	3738223	-	cytokinin dehydrogenase 1-like
LOC109005241	1.16561	2.49146e-17	up	2.00006	2.68362e-53	up	-	-	-	1.30628	2.59674e-32	up	chr3	3785592	3792583	-	probable inactive purple acid phosphatase 16
LOC109011595	-1.01468	0.000183009	down	-2.31047	1.04058e-30	down	-	-	-	-3.15055	4.95254e-24	down	chr3	4172462	4175687	+	protein STRICTOSIDINE SYNTHASE-LIKE 2-like
LOC109006902	-1.11907	0.000625118	down	-2.25982	2.64594e-09	down	2.35115	3.96338e-16	up	-1.13146	0.00234918	down	chr3	4200638	4225511	+	kinesin-like protein KIN-7O
LOC108983404	-1.31478	3.84849e-05	down	-1.65788	2.09786e-06	down	-	-	-	-1.06368	0.00124709	down	chr3	4591556	4593878	+	10 kDa chaperonin-like
LOC109008115	-2.39565	0.0277146	down	-3.05251	0.014148	down	3.50218	0.0035436	up	-	-	-	chr3	4771862	4772536	+	zinc finger protein 6-like
LOC109008130	-1.06895	0.00181717	down	-2.66491	1.65791e-11	down	1.33667	6.12332e-05	up	-1.18982	0.00209479	down	chr3	4775762	4776688	-	Werner Syndrome-like exonuclease
LOC108980515	1.33305	0.0137135	up	1.64296	2.09879e-06	up	-	-	-	1.30899	2.75034e-07	up	chr3	5002973	5008838	-	S-linalool synthase-like
LOC108980512	-1.8903	0.0298634	down	-2.0219	0.0240347	down	-1.46295	1.31824e-06	down	-2.06487	3.30255e-37	down	chr3	5014954	5019989	-	S-linalool synthase-like
LOC109016890	3.02937	0.000458369	up	4.18126	9.58709e-15	up	3.14611	3.009e-07	up	3.7399	3.56082e-20	up	chr3	5082017	5083823	-	TMV resistance protein N-like
LOC108980513	2.77498	4.51673e-07	up	3.99084	2.93979e-16	up	5.7916	2.37066e-11	up	7.60051	8.99168e-23	up	chr3	5086796	5087684	-	TIR domain-containing protein-like
LOC108979139	1.41664	0.00210114	up	2.053	8.93508e-21	up	-	-	-	1.11968	5.45515e-07	up	chr3	5134345	5136464	-	polyphenol oxidase, chloroplastic-like
LOC118347899	-1.13141	0.0155327	down	-2.58763	3.01344e-06	down	2.08543	1.28057e-06	up	-	-	-	chr3	5202373	5204502	+	bifunctional epoxide hydrolase 2-like
LOC108990639	1.91519	3.66146e-37	up	2.94294	1.8828e-126	up	-	-	-	2.82651	3.31997e-53	up	chr3	5289185	5290732	-	stem-specific protein TSJT1-like
LOC108990605	-1.75868	0.00136225	down	-3.53305	9.94625e-12	down	2.04094	3.64529e-08	up	-1.39891	0.0294256	down	chr3	5424522	5428634	-	3-deoxy-manno-octulosonate cytidylyltransferase, mitochondrial-like
LOC109020137	1.50774	6.71771e-10	up	1.70346	9.8431e-21	up	-	-	-	-	-	-	chr3	5661652	5667791	+	squamosa promoter-binding protein 1
LOC109015484	1.38701	1.30678e-18	up	2.1709	4.02981e-69	up	2.87806	2.73703e-56	up	2.55527	1.26674e-26	up	chr3	5741726	5742907	-	ethylene-responsive transcription factor 4-like
LOC108979812	1.42752	3.34295e-21	up	1.97929	1.23227e-31	up	-	-	-	1.25296	2.26975e-11	up	chr3	5911325	5912141	-	glutaredoxin-C9-like
LOC108979814	1.21415	6.54067e-09	up	1.47694	3.00087e-12	up	1.35569	3.9669e-18	up	1.61539	3.52669e-36	up	chr3	5917951	5922571	-	MLO-like protein 6
LOC109004401	1.51489	1.24419e-12	up	1.77692	1.28591e-29	up	-	-	-	-	-	-	chr3	5946942	5947917	-	uncharacterized LOC109004401
LOC109004404	1.0804	3.0253e-17	up	1.45727	5.98334e-41	up	1.22119	3.92625e-19	up	1.46496	1.29186e-32	up	chr3	5993806	5996113	-	transcription elongation factor 1 homolog
LOC109004406	-1.22857	0.012777	down	-2.30033	9.08996e-05	down	2.88804	7.6965e-12	up	-	-	-	chr3	6005307	6007242	+	cyanidin 3-O-galactoside 2''-O-xylosyltransferase FGGT1
LOC109004409	1.35401	3.06527e-23	up	2.58778	1.88437e-81	up	-	-	-	1.52202	1.41844e-15	up	chr3	6058761	6059677	+	pathogenesis-related genes transcriptional activator PTI5-like
LOC109004423	-1.22631	0.00756476	down	-7.25156	1.59292e-09	down	5.96617	3.34666e-20	up	-	-	-	chr3	6182437	6186217	+	pyruvate decarboxylase 1-like
LOC109004428	-1.14502	0.000322423	down	-4.67227	5.0184e-25	down	4.29239	1.20763e-27	up	-	-	-	chr3	6253714	6257367	+	protein CHUP1, chloroplastic-like
LOC109004385	3.44321	1.40111e-49	up	4.26579	3.62868e-63	up	6.49254	1.3721e-10	up	6.91661	9.91875e-13	up	chr3	6344929	6345402	+	uncharacterized LOC109004385
LOC109004390	3.20669	3.08986e-37	up	4.25547	1.04238e-129	up	4.21584	3.49491e-71	up	4.7581	1.70947e-108	up	chr3	6351677	6353498	+	heavy metal-associated isoprenylated plant protein 28-like
LOC108981349	-1.03041	0.000800768	down	-2.8956	6.83314e-08	down	1.73917	8.13449e-07	up	-	-	-	chr3	6491019	6494774	+	uncharacterized LOC108981349
LOC109011276	-1.38415	7.75238e-11	down	-3.56141	6.68457e-39	down	-	-	-	-1.72538	1.43134e-07	down	chr3	6557654	6561690	+	calmodulin-binding receptor kinase CaMRLK-like
LOC109011277	-1.41073	2.53155e-09	down	-3.72935	4.44257e-24	down	-	-	-	-1.55235	4.32925e-06	down	chr3	6571650	6576869	+	nucleobase-ascorbate transporter 2
LOC109017890	1.24856	1.67195e-09	up	1.18002	3.42235e-23	up	2.79012	5.61281e-22	up	1.75422	1.04407e-06	up	chr3	6654104	6654802	-	uncharacterized LOC109017890
LOC108984890	-1.38656	0.0233439	down	-7.58693	2.07933e-08	down	4.14274	2.62126e-11	up	-	-	-	chr3	6761582	6763421	-	zinc transporter 5-like
LOC109002516	1.53097	0.000313779	up	-	-	-	9.65592	2.70041e-14	up	7.99612	3.16486e-09	up	chr3	6791407	6794764	+	polygalacturonase QRT3
LOC109008286	1.09162	4.3919e-09	up	1.47076	4.4119e-18	up	-	-	-	-	-	-	chr3	7091111	7091960	+	cysteine-rich repeat secretory protein 38-like
LOC108996255	-1.18114	1.24402e-06	down	-1.92623	2.42365e-11	down	-	-	-	-1.59619	7.17402e-12	down	chr3	7154018	7156763	+	50S ribosomal protein L7/L12-like
LOC108985426	-1.0671	9.94134e-05	down	-1.24103	5.16556e-05	down	-	-	-	-	-	-	chr3	7523173	7525691	-	protein PHLOEM PROTEIN 2-LIKE A9-like
LOC108979333	-2.05826	0.000204801	down	-8.37632	1.28174e-09	down	6.27083	2.82721e-21	up	-	-	-	chr3	7639956	7641314	+	uncharacterized LOC108979333
LOC108979335	-1.19861	0.00299303	down	-2.8961	4.04486e-10	down	5.12291	9.8934e-24	up	-	-	-	chr3	7646764	7654917	+	protein argonaute 2-like
LOC108979345	-1.02808	3.9096e-07	down	-2.19122	2.14541e-08	down	-	-	-	-1.77019	6.35188e-11	down	chr3	7666449	7670699	-	putative E3 ubiquitin-protein ligase LIN-1
LOC109013025	1.67331	0.00208934	up	2.52066	2.99933e-06	up	1.01784	0.00451032	up	1.96396	5.0914e-10	up	chr3	8014558	8023535	-	cysteine-rich receptor-like protein kinase 15
LOC108982241	1.23237	0.0224089	up	1.87076	5.25079e-07	up	-	-	-	1.44522	2.20191e-30	up	chr3	8082514	8100575	-	uncharacterized LOC108982241
LOC109013031	-3.63086	0.0036658	down	-6.19549	4.91457e-05	down	6.21222	0.000129082	up	-	-	-	chr3	8129444	8130055	-	protein NDR1-like
LOC109022012	-1.75523	9.96122e-05	down	-5.19544	3.94235e-25	down	1.6577	2.23686e-05	up	-1.5925	0.00975173	down	chr3	8282742	8285095	+	pectinesterase
LOC109012581	-1.10265	0.014974	down	-4.99144	6.74884e-09	down	4.85921	2.60376e-17	up	-4.3925	0.0362008	down	chr3	8313018	8318258	+	homeobox-leucine zipper protein MERISTEM L1-like
LOC109012576	2.51814	0.00943495	up	1.39334	0.0237986	up	7.44091	1.73021e-161	up	6.08836	4.41817e-28	up	chr3	8337383	8340435	+	tryptophan synthase beta chain 1-like
LOC108982886	1.91079	0.000992427	up	2.73399	2.29771e-08	up	1.89626	4.14293e-07	up	2.44144	5.66594e-18	up	chr3	8593210	8593602	-	uncharacterized LOC108982886
LOC108991039	-1.68201	1.25283e-19	down	-1.74313	4.63395e-21	down	-1.73527	7.37131e-12	down	-2.46774	1.00965e-111	down	chr3	8630350	8631537	+	uncharacterized LOC108991039
LOC108988712	-1.27822	0.0248139	down	-7.9996	2.64172e-09	down	7.1262	5.92525e-10	up	-	-	-	chr3	8740285	8742015	+	uncharacterized LOC108988712
LOC109022100	-1.82559	0.0211459	down	-5.88835	6.01662e-05	down	3.85204	1.04939e-05	up	-	-	-	chr3	8996381	8997744	+	cytochrome b561 and DOMON domain-containing protein At5g47530-like
LOC108992737	-1.44194	0.000938704	down	-8.22451	4.64252e-10	down	5.55813	5.23185e-19	up	-	-	-	chr3	9244395	9261350	-	ankyrin repeat-containing protein ITN1-like
LOC108992735	-1.14054	0.0113909	down	-3.14648	8.78641e-08	down	-	-	-	-	-	-	chr3	9267483	9269896	-	tonsoku-like protein
LOC118347973	-2.42928	0.0311638	down	-5.99284	0.000243937	down	7.58981	1.02526e-07	up	-	-	-	chr3	9514991	9515910	-	uncharacterized LOC118347973
LOC109018138	-1.98729	0.00201526	down	-5.7233	6.42095e-06	down	5.80385	7.47372e-09	up	-	-	-	chr3	9855825	9856286	+	uncharacterized LOC109018138
LOC109007939	3.18092	1.4115e-62	up	4.15688	4.40432e-115	up	4.80897	2.45067e-86	up	4.98806	1.43002e-73	up	chr3	9940547	9942047	-	serine acetyltransferase 1, chloroplastic-like
LOC108988293	-1.35348	5.46618e-13	down	-3.84684	4.00058e-58	down	-	-	-	-1.07254	0.000673347	down	chr3	10038544	10043703	+	heavy metal-associated isoprenylated plant protein 7-like
LOC108996509	-1.08819	2.99554e-17	down	-2.06105	1.34437e-10	down	-2.03568	3.36229e-24	down	-1.65409	2.19473e-14	down	chr3	10323709	10327219	+	oligopeptide transporter 1-like
LOC108996581	-1.21139	0.000578204	down	-2.28391	6.81026e-18	down	-1.32745	8.18142e-19	down	-1.61966	6.68112e-31	down	chr3	10415347	10418675	-	glucan endo-1,3-beta-glucosidase 5-like
LOC108996567	-1.17759	6.62487e-06	down	-2.34157	9.94957e-16	down	-	-	-	-1.11002	0.000198848	down	chr3	10470295	10477294	+	probable galactinol--sucrose galactosyltransferase 2
LOC108996549	2.20995	2.89623e-40	up	1.04466	0.00509705	up	-	-	-	1.57815	6.10584e-06	up	chr3	10498409	10498912	-	chaperone protein dnaJ 11, chloroplastic-like
LOC108996492	-1.96714	0.000660024	down	-3.64492	1.65381e-07	down	3.56166	8.18445e-07	up	-	-	-	chr3	10791282	10793434	-	cationic amino acid transporter 1-like
LOC108996561	-1.12397	1.90504e-21	down	-	-	-	-1.71311	6.46666e-58	down	-	-	-	chr3	10836837	10843074	-	cationic amino acid transporter 1-like
LOC108996554	-1.4443	8.36448e-07	down	-2.6874	1.70731e-25	down	-1.72101	4.87641e-17	down	-1.4579	1.1544e-09	down	chr3	10945468	10970856	+	ABC transporter C family member 12-like
LOC108996494	1.56287	0.00587748	up	1.78305	8.27021e-05	up	-	-	-	1.33955	0.0285036	up	chr3	10993924	10994658	+	uncharacterized LOC108996494
LOC109011086	-1.32575	8.67668e-07	down	-1.84456	7.08869e-11	down	-	-	-	-2.22043	6.62191e-10	down	chr3	11076821	11081187	-	BAG family molecular chaperone regulator 2-like
LOC109011084	1.22626	1.19251e-35	up	2.03959	6.9868e-29	up	1.18499	1.77454e-08	up	2.34918	8.794e-19	up	chr3	11139281	11141096	-	phospholipase A1-Igamma1, chloroplastic
LOC109011073	-2.25966	4.07689e-45	down	-3.46318	7.43891e-68	down	-1.02511	3.8091e-06	down	-1.9692	4.93656e-18	down	chr3	11307425	11311834	+	uncharacterized LOC109011073
LOC109011098	1.51586	2.5469e-39	up	1.91134	4.62309e-73	up	-	-	-	1.41397	5.53136e-21	up	chr3	11439743	11446830	-	endoplasmic reticulum oxidoreductin-2-like
LOC108983265	3.56505	4.89187e-24	up	5.08723	2.84121e-85	up	2.25898	1.73549e-10	up	3.83277	7.68339e-39	up	chr3	11610259	11611089	-	uncharacterized LOC108983265
LOC108983260	1.2963	8.95925e-29	up	1.49253	4.94769e-35	up	2.08426	0.000255233	up	1.71121	0.000137147	up	chr3	11648487	11649993	-	protein TIFY 5A-like
LOC108983262	-1.33095	0.00741654	down	-5.02893	4.08491e-08	down	9.1691	1.32876e-12	up	-	-	-	chr3	11660372	11661124	-	uncharacterized LOC108983262
LOC108982747	2.59025	4.25776e-34	up	3.41938	9.94957e-84	up	3.12033	2.48457e-41	up	3.86205	7.61045e-28	up	chr3	11855856	11856212	+	VQ motif-containing protein 1-like
LOC108982745	-1.46044	0.0344837	down	-	-	-	1.47897	0.00551941	up	-	-	-	chr3	11877428	11879931	+	glucan endo-1,3-beta-glucosidase 11-like
LOC109018713	1.90114	2.41801e-05	up	1.66967	3.89324e-07	up	-	-	-	-	-	-	chr3	11936629	11938497	-	gibberellin 2-beta-dioxygenase-like
LOC109013087	-2.05631	0.00163719	down	-2.63581	5.08268e-05	down	4.87744	2.0977e-10	up	-	-	-	chr3	12158650	12161069	+	cytochrome b561 domain-containing protein At4g18260-like
LOC108990492	2.02314	2.32058e-09	up	3.17709	1.0289e-66	up	1.65482	0.000507658	up	2.94577	0.000108765	up	chr3	12239505	12240061	-	uncharacterized LOC108990492
LOC118347976	-4.3752	0.00637065	down	-2.98171	0.0357626	down	7.11019	1.04066e-06	up	-	-	-	chr3	12689888	12690571	+	uncharacterized LOC118347976
LOC108998037	-1.23667	0.00738731	down	-2.2731	7.51725e-07	down	3.03127	3.02251e-09	up	-	-	-	chr3	12934746	12935273	+	uncharacterized LOC108998037
LOC108998047	1.89235	1.43778e-14	up	3.45882	3.75631e-61	up	2.18449	0.00394696	up	1.95993	0.0176191	up	chr3	12974678	12979108	-	protein SRG1-like
LOC108998030	-1.07117	0.01983	down	-9.07882	1.42821e-11	down	6.86845	2.27887e-16	up	-	-	-	chr3	13152631	13157623	-	subtilisin-like protease SBT5.6
LOC108998072	-1.36684	7.85799e-05	down	-1.23916	0.0238178	down	-	-	-	-	-	-	chr3	13248611	13251372	-	GDSL esterase/lipase At5g45670-like
LOC108998045	-1.12525	0.0479818	down	-5.95926	2.61599e-13	down	4.53897	3.44346e-24	up	-4.96795	0.00829462	down	chr3	13387380	13390191	-	oil body-associated protein 2A-like
LOC108998070	1.90014	2.7984e-30	up	3.08867	1.15504e-109	up	-	-	-	1.47281	0.000340492	up	chr3	13434480	13444150	-	probable LRR receptor-like serine/threonine-protein kinase At1g07650
LOC108998069	1.12093	1.35928e-12	up	1.05401	6.26473e-12	up	-	-	-	-	-	-	chr3	13446145	13456831	-	probable LRR receptor-like serine/threonine-protein kinase At1g07650
LOC109020672	1.41164	1.33151e-12	up	1.57118	6.31447e-19	up	-	-	-	-	-	-	chr3	13537966	13547291	-	probable LRR receptor-like serine/threonine-protein kinase At1g07650
LOC108996734	-1.48822	5.5974e-06	down	-3.03427	1.53891e-08	down	-	-	-	-	-	-	chr3	13731943	13735928	+	probable LRR receptor-like serine/threonine-protein kinase At3g47570
LOC108996695	1.69489	9.92121e-73	up	2.1836	1.05678e-54	up	-	-	-	1.38964	4.03079e-11	up	chr3	13786980	13809623	-	probable LRR receptor-like serine/threonine-protein kinase RFK1
LOC109012676	2.4862	3.04449e-07	up	4.55111	2.95765e-36	up	1.61031	5.4114e-07	up	3.20111	6.41298e-24	up	chr3	13862028	13864619	-	aquaporin NIP1-1-like
LOC109012679	-1.0536	0.00669271	down	-1.5238	5.86161e-05	down	1.66801	3.07114e-10	up	-	-	-	chr3	13907174	13908850	-	transcription repressor OFP5
LOC109012687	-2.48088	0.0104226	down	-4.91255	0.00018065	down	2.73608	0.000229184	up	-	-	-	chr3	13982271	13987653	+	uncharacterized LOC109012687
LOC109010521	-1.92218	5.04694e-10	down	-2.77779	2.15741e-13	down	-2.47174	1.6005e-38	down	-2.19641	2.65827e-24	down	chr3	14213092	14215039	+	cationic amino acid transporter 5
LOC108993912	-1.61423	0.0278788	down	-7.20984	3.01879e-07	down	8.99439	3.71244e-12	up	-	-	-	chr3	14313966	14315168	+	transcription factor MYB46-like
LOC108993931	-1.11625	0.0454168	down	-4.4686	1.07445e-07	down	9.50515	1.19839e-12	up	-	-	-	chr3	14415838	14419875	+	altered inheritance of mitochondria protein 44
LOC108993927	-1.42866	1.27641e-09	down	-4.74259	4.03409e-23	down	-	-	-	-2.00501	1.97726e-16	down	chr3	14429578	14432061	+	uncharacterized LOC108993927
LOC108993888	-1.34698	0.00172551	down	-3.46342	3.73128e-12	down	2.74685	5.95954e-09	up	-	-	-	chr3	14476270	14484353	+	DNA replication licensing factor MCM6
LOC109013437	-1.28258	0.000131424	down	-	-	-	-	-	-	-1.08785	0.0017079	down	chr3	14708938	14712372	+	probable receptor-like protein kinase At1g30570
LOC108983050	1.84029	0.00408922	up	2.29633	2.97207e-07	up	3.66273	6.97169e-10	up	2.3983	0.000379475	up	chr3	14938160	14938924	-	putative germin-like protein 2-1
LOC109019471	-1.31747	0.0301571	down	-3.85692	0.000406807	down	2.99532	4.6953e-08	up	-5.21298	0.00353243	down	chr3	15193161	15194955	-	berberine bridge enzyme-like 7
LOC108980268	-1.07432	0.0190537	down	-1.78566	7.41452e-05	down	4.60809	4.14631e-11	up	-	-	-	chr3	15206388	15208133	+	berberine bridge enzyme-like 7
LOC108980266	-1.59303	0.00143231	down	-6.19854	2.68395e-07	down	5.59074	3.71592e-14	up	-	-	-	chr3	15218873	15220680	-	berberine bridge enzyme-like 7
LOC108980265	1.55381	5.61991e-10	up	3.27394	6.60676e-43	up	-	-	-	3.38288	1.45668e-06	up	chr3	15230991	15232927	-	berberine bridge enzyme-like 8
LOC108993400	1.4008	5.53061e-17	up	1.5733	1.14147e-19	up	-	-	-	1.02556	0.00976444	up	chr3	15286407	15288193	-	berberine bridge enzyme-like 18
LOC118347982	-3.04483	0.00152815	down	-6.93955	3.95509e-06	down	4.5147	5.4569e-06	up	-	-	-	chr3	15304922	15306856	-	uncharacterized LOC118347982
LOC108995270	1.15514	1.60487e-22	up	1.34045	6.52859e-16	up	-	-	-	1.02019	0.000557755	up	chr3	15639049	15640959	-	berberine bridge enzyme-like 18
LOC108984726	2.58278	5.61326e-42	up	3.19774	2.77865e-31	up	1.2206	0.0139517	up	2.33482	1.55801e-06	up	chr3	15862143	15863992	-	berberine bridge enzyme-like 18
LOC109000261	1.33837	6.19814e-09	up	2.3258	8.04347e-22	up	-	-	-	1.50337	9.09008e-06	up	chr3	15903682	15905579	+	berberine bridge enzyme-like 18
LOC109019814	-1.7988	0.0307291	down	-7.76619	4.40944e-08	down	8.08885	1.63557e-09	up	-	-	-	chr3	15960376	15961661	-	berberine bridge enzyme-like 23
LOC108986335	1.96939	1.16098e-17	up	4.50684	0	up	1.35649	0.000565116	up	3.44101	2.45606e-18	up	chr3	15976962	15979627	-	berberine bridge enzyme-like 18
LOC109017099	1.80962	1.29415e-07	up	4.18444	1.68823e-35	up	-	-	-	2.50137	2.53126e-12	up	chr3	16025822	16027612	-	berberine bridge enzyme-like 18
LOC108997737	2.4315	4.60896e-28	up	3.59557	2.12819e-48	up	1.18074	0.000233099	up	2.44064	7.23647e-15	up	chr3	16160899	16162550	-	berberine bridge enzyme-like 18
LOC109018061	1.22007	0.0278788	up	2.72318	1.58662e-18	up	-	-	-	2.23589	1.35742e-07	up	chr3	16265082	16266696	-	berberine bridge enzyme-like 18
LOC118347988	-5.11954	0.0177422	down	-4.82845	0.0132536	down	6.93556	6.68568e-06	up	-	-	-	chr3	16308218	16308991	+	uncharacterized LOC118347988
LOC108997731	1.84216	0.0262008	up	3.92717	5.84722e-17	up	-	-	-	2.40796	2.2827e-08	up	chr3	16375627	16377411	-	berberine bridge enzyme-like 18
LOC118347989	-1.19425	0.0201882	down	-4.76945	1.76424e-08	down	5.92418	0.000551316	up	-	-	-	chr3	16426370	16427380	+	L10-interacting MYB domain-containing protein-like
LOC108997730	1.06888	0.000132607	up	1.78281	1.98537e-11	up	-	-	-	1.85461	3.36396e-06	up	chr3	16471010	16472895	-	berberine bridge enzyme-like 18
LOC108996932	-1.9702	0.00330884	down	-5.22014	5.31371e-06	down	-	-	-	-5.52335	9.6018e-06	down	chr3	16970388	16971657	-	CASP-like protein 1B2
LOC108982524	-1.14359	0.00220835	down	-5.62281	3.03775e-19	down	5.26739	4.23164e-22	up	-	-	-	chr3	17225659	17227845	+	patatin-like protein 3
LOC118347948	-1.04635	0.0305894	down	-1.75484	0.000968719	down	2.51055	5.72881e-09	up	-	-	-	chr3	17780017	17781637	-	uncharacterized LOC118347948
LOC118347994	-2.2731	0.000512632	down	-7.21352	1.15581e-07	down	-	-	-	-	-	-	chr3	18011718	18020635	+	uncharacterized LOC118347994
LOC109002502	-3.85373	0.000686764	down	-6.40501	8.40614e-06	down	6.84939	1.10716e-06	up	-	-	-	chr3	18087805	18089338	+	uncharacterized LOC109002502
LOC109002501	-2.13887	0.0211276	down	-7.53093	2.46401e-06	down	6.34206	2.55627e-07	up	-	-	-	chr3	18155996	18156507	-	probable carboxylesterase 15
LOC109015167	-1.2229	0.0305282	down	-4.92197	2.17505e-09	down	3.90942	1.08778e-05	up	-	-	-	chr3	18215936	18219313	-	G-type lectin S-receptor-like serine/threonine-protein kinase At1g11410
LOC109013445	2.14566	4.35093e-16	up	1.90937	5.41874e-13	up	6.22445	4.54698e-110	up	4.25254	7.73999e-19	up	chr3	18293039	18296252	+	(3S,6E)-nerolidol synthase 1-like
LOC108989292	2.10081	0.00319065	up	-4.99852	0.00820681	down	3.4625	0.00155368	up	-	-	-	chr3	18735449	18735985	-	G-type lectin S-receptor-like serine/threonine-protein kinase At1g11410
LOC109016550	2.92481	8.49044e-22	up	4.31035	7.48081e-65	up	6.42962	6.66211e-40	up	7.09426	2.05983e-39	up	chr3	18871366	18872250	+	calcium-binding protein KRP1-like
LOC108990590	1.11413	5.11996e-05	up	1.6699	4.32801e-09	up	-	-	-	1.27705	4.18779e-06	up	chr3	19134881	19136065	-	protein MOTHER of FT and TFL1-like
LOC108990600	1.28775	5.53599e-16	up	2.87651	5.92906e-68	up	-	-	-	2.21881	6.68628e-11	up	chr3	19243975	19250704	-	external alternative NAD(P)H-ubiquinone oxidoreductase B2, mitochondrial-like
LOC109009642	1.37697	4.57146e-16	up	2.19864	2.67022e-36	up	-	-	-	2.03096	6.24386e-21	up	chr3	19448064	19454990	-	calmodulin-binding protein 60 B-like
LOC109019172	-1.20582	0.0363825	down	-2.07801	4.01469e-06	down	3.23927	1.1241e-20	up	-	-	-	chr3	19668831	19670371	-	uncharacterized LOC109019172
LOC109003330	-1.67455	0.0117765	down	-7.36115	1.70208e-07	down	5.96431	1.05687e-11	up	-	-	-	chr3	19966806	19967552	+	uncharacterized LOC109003330
LOC108986492	-1.01403	3.73588e-06	down	-2.45028	5.57815e-16	down	-	-	-	-	-	-	chr3	20070658	20072196	+	sp110 nuclear body protein-like
LOC108986493	-1.16689	0.00784523	down	-6.20606	7.02325e-08	down	6.03978	5.75632e-17	up	-	-	-	chr3	20073567	20076464	-	uncharacterized LOC108986493
LOC108986491	-1.09127	0.0292573	down	-3.24153	1.99493e-05	down	2.21571	3.33803e-05	up	-2.67422	0.0268432	down	chr3	20128511	20130609	-	protein PHYTOCHROME KINASE SUBSTRATE 4
LOC109007950	-1.04826	5.18784e-05	down	-1.66664	0.00388555	down	-	-	-	-	-	-	chr3	20262306	20265427	+	uncharacterized LOC109007950
LOC108988375	-1.44498	0.00340326	down	-4.53158	6.63222e-09	down	5.96191	4.77666e-17	up	-	-	-	chr3	20361119	20365028	+	uncharacterized LOC108988375
LOC108999324	-2.38248	0.000374413	down	-3.15674	1.88834e-05	down	4.28494	4.17264e-09	up	-	-	-	chr3	20677278	20678435	+	uncharacterized LOC108999324
LOC108999343	-1.22877	0.0260393	down	-3.47035	3.43109e-05	down	4.36778	7.17112e-15	up	-	-	-	chr3	20734022	20745783	-	alpha-L-arabinofuranosidase 1-like
LOC109020463	-1.65383	0.00322855	down	-7.41724	4.69274e-08	down	5.38881	1.3737e-11	up	-	-	-	chr3	20904738	20920188	-	alpha-L-arabinofuranosidase 1-like
LOC109014627	-2.78607	0.000125629	down	-1.8437	0.0431915	down	-	-	-	-3.28965	0.00055122	down	chr3	20946991	20956500	-	alpha-L-arabinofuranosidase 1-like
LOC108985210	-1.53527	0.00525666	down	-3.30415	9.18857e-05	down	4.41483	1.44703e-14	up	-	-	-	chr3	21142024	21145573	+	probable leucine-rich repeat receptor-like protein kinase At1g35710
LOC118348005	-3.00141	0.0482033	down	-5.12259	0.0030161	down	6.91929	3.07738e-06	up	-	-	-	chr3	21170515	21182396	-	alpha-L-arabinofuranosidase 1-like
LOC109013434	-1.9561	0.000864525	down	-2.41784	0.000148417	down	-	-	-	-	-	-	chr3	21198801	21202625	+	probable leucine-rich repeat receptor-like protein kinase At1g35710
LOC108997704	-2.63759	1.97583e-17	down	-3.87185	4.21001e-24	down	-	-	-	-1.99248	0.0110851	down	chr3	21438326	21454006	-	protein DETOXIFICATION 25-like
LOC109007401	-1.03571	0.0443323	down	-	-	-	-	-	-	-1.4978	0.00357989	down	chr3	21600189	21600906	+	inactive protein RESTRICTED TEV MOVEMENT 2-like
LOC109000828	-1.43661	0.0125278	down	-6.70144	4.55996e-08	down	7.37875	2.49591e-20	up	-	-	-	chr3	22342916	22349056	+	uncharacterized LOC109000828
LOC118348012	-1.76913	0.0301535	down	-6.91144	2.81839e-06	down	7.74499	3.38912e-08	up	-	-	-	chr3	23201907	23202665	+	uncharacterized LOC118348012
LOC118348013	-1.76693	0.0235927	down	-8.43668	1.1288e-08	down	8.36459	3.78166e-10	up	5.61988	0.00158925	up	chr3	23246240	23246847	-	uncharacterized LOC118348013
LOC118348018	-1.67333	0.0243885	down	-6.81708	2.71916e-06	down	3.70424	9.68367e-08	up	-	-	-	chr3	24290064	24291442	-	uncharacterized LOC118348018
LOC108985159	1.2789	5.20962e-31	up	-	-	-	-	-	-	-	-	-	chr3	24408530	24411279	-	plant cysteine oxidase 1-like
LOC108985160	-1.55755	0.000309436	down	-5.47964	5.39731e-10	down	8.37429	1.11654e-10	up	4.58806	0.0079802	up	chr3	24427018	24433918	+	uncharacterized LOC108985160
LOC108983458	-1.02932	0.0194115	down	-5.52116	7.62835e-11	down	6.7601	1.99539e-08	up	-	-	-	chr3	25350590	25352449	-	probable xyloglucan endotransglucosylase/hydrolase protein 32
LOC118348021	-1.99185	0.0218852	down	-6.64394	1.23558e-05	down	8.25042	6.14254e-10	up	-	-	-	chr3	25946297	25947664	+	uncharacterized mitochondrial protein AtMg00860-like
LOC108990899	-2.0041	0.026615	down	-6.3629	1.089e-05	down	4.32781	3.07007e-05	up	-	-	-	chr3	26025413	26025943	-	uncharacterized LOC108990899
LOC109020145	-3.15952	0.00383942	down	-6.295	1.3831e-05	down	7.74814	2.57912e-08	up	-	-	-	chr3	26677457	26678230	+	uncharacterized LOC109020145
LOC109021248	-1.37355	7.70728e-18	down	-2.26539	0.00191593	down	-1.0858	0.00207912	down	-2.21688	5.3826e-12	down	chr3	26821877	26826285	-	phenylalanine ammonia-lyase-like
LOC109008642	-1.75195	0.0141503	down	-3.89396	3.85855e-05	down	5.33513	1.2428e-12	up	-	-	-	chr3	26980942	26986211	+	protein CNGC15a-like
LOC109008643	-1.14146	0.0399649	down	-6.2158	3.27972e-07	down	5.78611	2.17215e-15	up	-	-	-	chr3	27009810	27014758	+	protein CNGC15a-like
LOC109009063	-1.19896	3.17263e-05	down	-2.73055	5.50779e-09	down	-	-	-	-	-	-	chr3	27189599	27192540	+	CASP-like protein 5A1
LOC109009062	-1.55168	0.000310777	down	-8.24928	1.782e-10	down	5.74652	6.26288e-15	up	-	-	-	chr3	27207494	27208399	-	uncharacterized LOC109009062
LOC118348026	-1.43071	0.032583	down	-7.1543	3.77019e-07	down	9.39072	4.13894e-13	up	-	-	-	chr3	27264730	27267435	+	uncharacterized LOC118348026
LOC108989071	-1.60438	1.75048e-06	down	-3.15849	1.16927e-10	down	1.9326	3.69287e-05	up	-1.20381	0.0153238	down	chr3	27406981	27409701	+	serine/threonine-protein kinase-like protein CCR1
LOC108989076	1.15533	1.89743e-13	up	1.55657	3.7616e-20	up	-	-	-	1.00973	1.06263e-21	up	chr3	27418328	27420374	-	putative serine/threonine-protein kinase
LOC109011164	-1.2974	0.0285664	down	-	-	-	4.01387	4.07522e-17	up	-	-	-	chr3	27521199	27522188	+	fasciclin-like arabinogalactan protein 11
LOC109011226	1.34965	0.0136798	up	-	-	-	-1.04467	0.00146236	down	1.00531	0.0165365	up	chr3	27720415	27722601	+	peroxidase 21
LOC118348029	-1.73446	0.00233367	down	-4.43667	2.12741e-07	down	7.74784	2.70457e-11	up	-	-	-	chr3	27894790	27896358	-	uncharacterized LOC118348029
LOC109019407	-1.47119	0.000535822	down	-5.50167	1.33834e-09	down	5.83167	3.69698e-19	up	-	-	-	chr3	28021162	28025411	-	disease resistance protein RGA2-like
LOC118348031	-2.10669	0.0252856	down	-6.99296	6.1055e-06	down	5.78574	2.96674e-06	up	-	-	-	chr3	28068426	28069148	-	uncharacterized LOC118348031
LOC108997619	-1.27419	0.0135399	down	-1.98443	0.0020953	down	3.42276	2.60782e-09	up	-	-	-	chr3	28565393	28567862	+	MDIS1-interacting receptor like kinase 2-like
LOC118348034	-3.07584	0.0144068	down	-	-	-	6.04761	7.06432e-07	up	-	-	-	chr3	28682304	28690444	-	uncharacterized LOC118348034
LOC108982127	-1.16147	0.000109748	down	-6.58883	1.35557e-15	down	4.32488	0.000802401	up	-	-	-	chr3	28938061	28939466	-	E3 ubiquitin-protein ligase SGR9, amyloplastic
LOC109021595	-1.60883	0.00635455	down	-3.27385	6.34254e-07	down	4.54452	1.00519e-08	up	2.30479	0.0129057	up	chr3	29123493	29124757	+	uncharacterized LOC109021595
LOC109019333	-2.23954	0.0022235	down	-4.18572	8.90537e-07	down	-	-	-	-	-	-	chr3	29213374	29216694	+	WAT1-related protein At2g37460-like
LOC109019343	1.00922	1.6263e-11	up	1.6187	5.43767e-14	up	1.24115	4.8024e-06	up	1.67401	1.72955e-06	up	chr3	29310463	29312652	-	exocyst complex component EXO70H1-like
LOC109002966	-1.9587	0.0300565	down	-3.84962	0.000216684	down	3.87294	0.00201238	up	-	-	-	chr3	29479982	29481620	-	uncharacterized LOC109002966
LOC109009638	2.23423	1.20004e-41	up	3.09022	5.52127e-144	up	3.39299	2.63199e-56	up	3.91699	7.03839e-27	up	chr3	29518638	29519498	+	zinc finger protein ZAT11-like
LOC109011110	-2.37489	1.82888e-06	down	-4.74542	1.68921e-12	down	-	-	-	-	-	-	chr3	29605104	29608635	-	WAT1-related protein At2g37460-like
LOC108981023	1.15206	6.1661e-25	up	1.74409	1.09642e-99	up	-	-	-	-	-	-	chr3	29710785	29715670	+	uncharacterized LOC108981023
LOC108984614	-1.34304	9.8194e-10	down	-2.39632	2.11227e-27	down	-	-	-	-	-	-	chr3	30093977	30098188	-	transcription factor AS1
LOC109015812	-1.16027	0.0155366	down	-3.95353	5.46751e-10	down	3.16946	4.24288e-16	up	-	-	-	chr3	30226319	30228545	-	expansin-A6-like
LOC108980423	1.11076	2.05444e-23	up	1.92593	1.30172e-91	up	-	-	-	-	-	-	chr3	30265575	30269151	-	RHOMBOID-like protein 4
LOC108998998	1.23212	1.79676e-26	up	2.63804	1.5006e-140	up	-	-	-	1.30288	7.94715e-37	up	chr3	30335714	30338958	+	heat shock cognate 70 kDa protein 2
LOC108999004	-1.35075	3.47998e-05	down	-3.75119	1.99779e-10	down	1.80279	8.00097e-09	up	-	-	-	chr3	30401517	30403351	-	dof zinc finger protein DOF5.1-like
LOC109018675	-1.17127	0.000651012	down	-1.8881	7.40674e-06	down	-	-	-	-	-	-	chr3	30418928	30424045	-	transcription factor-like protein DPA
LOC108999011	1.84112	2.18192e-25	up	3.50403	1.00071e-76	up	-	-	-	1.28662	3.33792e-32	up	chr3	30480869	30484081	-	heat shock cognate 70 kDa protein 2-like
LOC108999019	1.2903	7.46022e-10	up	2.63696	3.57172e-70	up	-	-	-	1.95021	4.04453e-21	up	chr3	30592706	30597525	+	cation/H(+) antiporter 20
LOC108983756	1.17796	1.18013e-18	up	2.08178	1.47698e-59	up	-	-	-	1.62978	1.1908e-13	up	chr3	30755239	30758369	-	uncharacterized LOC108983756
LOC108979930	1.26965	8.16434e-16	up	1.85789	1.38349e-81	up	1.49553	8.70114e-15	up	1.60065	1.45606e-19	up	chr3	30944515	30946820	-	L-type lectin-domain containing receptor kinase IV.1-like
LOC109010011	-3.00573	0.0275664	down	-2.33472	0.0125208	down	2.54468	0.0325	up	-	-	-	chr3	31028958	31029512	-	transcriptional regulator TAC1-like
LOC118348039	-1.61242	0.0350966	down	-6.48593	6.0728e-06	down	7.98969	3.40657e-09	up	-	-	-	chr3	31039142	31039609	-	uncharacterized LOC118348039
LOC109010024	1.5805	8.93191e-08	up	1.10147	0.00160092	up	1.10689	0.00260042	up	1.9909	2.98495e-08	up	chr3	31118850	31119726	+	uncharacterized LOC109010024
LOC109010013	-1.12141	3.18213e-05	down	-1.51196	4.1537e-09	down	-	-	-	-	-	-	chr3	31189391	31194554	+	NADPH-dependent aldo-keto reductase, chloroplastic-like
LOC108983106	-1.6508	0.00230351	down	-3.59823	1.84575e-10	down	5.98139	8.04821e-16	up	-	-	-	chr3	31428693	31429776	+	protein MIZU-KUSSEI 1-like
LOC108984860	1.24062	3.60444e-17	up	1.03627	1.3159e-18	up	-	-	-	1.29676	9.48452e-23	up	chr3	31536166	31540086	-	protein NRT1/ PTR FAMILY 5.6-like
LOC108979275	4.75555	8.70465e-105	up	6.66508	0	up	-	-	-	3.51453	8.42712e-32	up	chr3	31626419	31629483	+	uncharacterized LOC108979275
LOC108979181	5.03994	2.5221e-26	up	5.07659	2.97018e-21	up	3.3146	5.77675e-23	up	2.85774	1.47287e-37	up	chr3	31658087	31658989	+	glutathione S-transferase U8-like
LOC108979283	-2.17922	1.59362e-15	down	-2.94365	2.13742e-10	down	-1.96303	3.14945e-09	down	-1.20915	0.000161585	down	chr3	31746939	31747663	-	18.1 kDa class I heat shock protein-like
LOC108984801	1.66446	4.47149e-27	up	3.37859	9.01136e-109	up	-	-	-	3.41554	5.01629e-17	up	chr3	31835772	31839112	+	laccase-7-like
LOC109021392	1.00556	7.50947e-11	up	2.81324	3.42891e-83	up	-	-	-	2.23411	5.68667e-22	up	chr3	31850373	31851803	-	uncharacterized LOC109021392
LOC109004205	-1.20532	0.000243622	down	-2.13751	2.98619e-13	down	-	-	-	-1.32582	2.09723e-05	down	chr3	31968296	31975220	-	OVARIAN TUMOR DOMAIN-containing deubiquitinating enzyme 3
LOC109000791	-1.232	8.41685e-05	down	-4.54655	9.70135e-31	down	1.33276	1.7563e-12	up	-3.1484	1.30901e-20	down	chr3	32113594	32116250	+	protein OCTOPUS-like
LOC109021622	-2.53442	0.0331478	down	-	-	-	4.60453	8.5503e-08	up	-	-	-	chr3	32177193	32181082	+	laccase-4-like
LOC108994944	-1.33026	0.0379619	down	-	-	-	5.32228	9.50602e-08	up	-	-	-	chr3	32189649	32192673	+	laccase-4-like
LOC108994936	-1.09932	1.14468e-09	down	-1.11792	6.11769e-18	down	-	-	-	-1.16144	1.69174e-11	down	chr3	32218073	32220767	+	transcription factor DIVARICATA-like
LOC108994932	1.5553	1.09113e-11	up	3.05303	6.08982e-52	up	-	-	-	-	-	-	chr3	32235051	32237117	+	BAHD acyltransferase DCR
LOC108994894	1.0287	0.000322525	up	1.316	3.03056e-06	up	1.48333	0.000560159	up	1.95046	4.22418e-07	up	chr3	32437960	32439555	-	lactosylceramide 4-alpha-galactosyltransferase-like
LOC108994859	-1.23304	0.000294119	down	-1.14763	0.00567329	down	-	-	-	-1.29777	0.000343587	down	chr3	32492579	32495873	-	putative uncharacterized protein DDB_G0290521
LOC108994883	-1.11241	0.00539796	down	-2.15992	1.48154e-06	down	1.21869	0.00057964	up	-1.90478	0.000225185	down	chr3	32664656	32665544	-	rhodanese-like domain-containing protein 10
LOC108994869	2.59921	0.0148565	up	-	-	-	4.15177	0.000152788	up	-	-	-	chr3	32718673	32720918	+	myb family transcription factor PHL7-like
LOC108994850	2.08174	7.46243e-29	up	3.64975	0	up	-	-	-	1.0698	0.00751862	up	chr3	32739464	32742806	-	probable 2-oxoglutarate-dependent dioxygenase At5g05600
LOC109015144	1.63488	3.43381e-24	up	2.15178	2.41758e-28	up	1.42278	0.00874507	up	2.73958	9.1711e-11	up	chr3	32839085	32842116	-	omega-3 fatty acid desaturase, chloroplastic-like
LOC108994854	-1.203	0.0281585	down	-3.85351	3.13328e-07	down	4.44439	1.62782e-10	up	-	-	-	chr3	32889397	32891728	+	protein trichome birefringence-like 3
LOC108994918	2.12648	2.59578e-93	up	2.71525	1.03469e-178	up	1.23269	2.71782e-16	up	1.00286	2.66867e-14	up	chr3	33086768	33089803	+	pyruvate decarboxylase 1
LOC109021196	-2.75727	1.7154e-14	down	-4.47296	6.36865e-21	down	-	-	-	-	-	-	chr3	33163581	33164168	-	transcription factor bHLH140-like
LOC108994862	-1.47228	0.0133673	down	-7.85822	7.75969e-09	down	6.21909	5.61218e-14	up	-	-	-	chr3	33311380	33312978	+	protein NODULATION SIGNALING PATHWAY 2-like
LOC108994890	1.55885	7.87481e-05	up	-	-	-	-	-	-	-1.48139	0.00324055	down	chr3	33334919	33337111	-	gamma-interferon-responsive lysosomal thiol protein-like
LOC108994893	-1.16944	0.0347628	down	-7.45125	2.99292e-08	down	4.78687	1.3092e-11	up	-	-	-	chr3	33367639	33369401	+	uncharacterized LOC108994893
LOC108982304	-1.08604	2.37084e-34	down	-3.02639	5.71546e-22	down	-1.07518	2.60418e-08	down	-2.38091	1.19702e-26	down	chr3	33376560	33378451	+	mitoferrin-like
LOC108982296	-1.33119	0.0288878	down	-3.16195	0.000765117	down	5.2333	4.70861e-14	up	-	-	-	chr3	33417519	33419869	+	protein trichome birefringence-like 34
LOC108982295	-1.79764	1.7352e-05	down	-5.59853	1.43564e-10	down	1.44412	0.0141486	up	-2.08587	0.00880612	down	chr3	33441775	33444048	-	uncharacterized LOC108982295
LOC108982294	-1.49713	1.77566e-05	down	-2.64287	4.25633e-08	down	3.56101	1.09007e-15	up	-	-	-	chr3	33444653	33452216	-	protein BREAST CANCER SUSCEPTIBILITY 2 homolog B-like
LOC108982292	1.71547	1.15278e-05	up	2.48126	8.69474e-17	up	4.12734	1.32301e-22	up	3.8834	1.37097e-17	up	chr3	33501941	33504634	-	dehydration-responsive element-binding protein 2A-like
LOC108982299	1.31913	0.00372402	up	-	-	-	5.45509	3.63458e-20	up	2.54625	0.00202682	up	chr3	33510519	33513693	-	probably inactive leucine-rich repeat receptor-like protein kinase IMK2
LOC109019773	-1.3053	3.47178e-05	down	-2.90179	0.000454179	down	-	-	-	-3.97912	5.75003e-12	down	chr3	33618308	33620725	+	patellin-6-like
LOC109019258	1.08118	7.85919e-08	up	2.85278	2.75812e-92	up	-	-	-	1.36707	1.45657e-35	up	chr3	34017221	34019533	+	CBL-interacting protein kinase 2-like
LOC108981515	-1.14045	0.00054383	down	-2.83558	3.40685e-14	down	8.2851	4.36287e-13	up	-	-	-	chr3	34127110	34131670	-	uncharacterized LOC108981515
LOC108986272	-1.36571	0.0233823	down	-2.05479	1.93105e-08	down	-1.5968	3.19674e-08	down	-3.47621	1.00152e-108	down	chr3	34277770	34278739	+	non-specific lipid-transfer protein 1-like
LOC108986256	-1.97796	0.00569306	down	-1.54926	0.0143463	down	3.96715	1.00668e-07	up	-	-	-	chr3	34483244	34485807	-	mannan endo-1,4-beta-mannosidase 6-like
LOC108987745	1.29253	2.34241e-19	up	2.1552	7.48213e-63	up	-	-	-	-	-	-	chr3	34677294	34683081	-	protein PIN-LIKES 6
LOC118348047	-2.73806	0.0118242	down	-4.63964	0.0010692	down	5.12985	7.88096e-05	up	-	-	-	chr3	34737023	34739589	-	uncharacterized LOC118348047
LOC108989456	-1.68101	7.57285e-28	down	-2.46175	3.81953e-22	down	-	-	-	-	-	-	chr3	35021251	35022469	+	protein LURP-one-related 8
LOC108989971	-1.14659	0.024745	down	-4.98191	7.78911e-08	down	8.85338	9.33282e-11	up	-	-	-	chr4	176141	178706	+	protein FAR1-RELATED SEQUENCE 5-like
LOC108990032	-1.14516	0.0377359	down	-3.47009	2.01727e-05	down	5.58034	2.61118e-10	up	-	-	-	chr4	398619	401189	+	uncharacterized LOC108990032
LOC109020000	-1.70443	0.0111874	down	-8.08527	2.04925e-08	down	7.19173	8.25605e-08	up	-	-	-	chr4	592925	593989	-	non-specific lipid-transfer protein 1-like
LOC109022158	-1.27064	0.0024728	down	-8.80731	2.72819e-11	down	7.32639	4.24338e-10	up	-	-	-	chr4	604618	610694	-	protein DETOXIFICATION 53-like
LOC108989954	-1.06295	0.00398696	down	-1.63273	0.00015154	down	-	-	-	-	-	-	chr4	672228	673769	-	transcription repressor OFP1
LOC108989983	-2.50631	0.0317612	down	-6.07972	0.00035278	down	4.07794	0.000369525	up	-	-	-	chr4	761921	762846	+	uncharacterized LOC108989983
LOC108989948	1.58063	1.57557e-50	up	1.84802	1.58435e-36	up	-	-	-	-	-	-	chr4	765069	768490	-	aspartate aminotransferase, mitochondrial-like
LOC108989957	1.04283	0.0126511	up	-	-	-	4.52078	3.55814e-34	up	3.19761	1.08281e-13	up	chr4	791331	793765	-	cationic peroxidase 1-like
LOC108999497	-1.80914	9.52222e-09	down	-3.76626	9.0631e-09	down	1.42446	1.87573e-05	up	-1.83892	0.00187369	down	chr4	939129	946282	-	protein LURP-one-related 15-like
LOC108999478	1.36834	1.32525e-05	up	2.88963	6.32774e-33	up	-	-	-	2.26661	1.16748e-13	up	chr4	964665	965886	-	protein LURP-one-related 10-like
LOC109018927	1.01258	9.51803e-13	up	1.56404	6.6311e-21	up	1.43622	2.7863e-13	up	2.18201	2.81173e-28	up	chr4	1035348	1036647	-	protein LURP-one-related 10-like
LOC108995102	1.05987	0.000111766	up	1.60926	4.32957e-14	up	1.98421	2.98583e-13	up	1.64182	1.49056e-07	up	chr4	1251670	1259264	+	kelch-like protein 4
LOC118348283	-2.0394	0.0325605	down	-6.60605	2.91616e-05	down	7.7832	1.39355e-08	up	-	-	-	chr4	1367601	1368077	-	uncharacterized LOC118348283
LOC108995139	-1.24721	0.0219941	down	-7.60946	1.54904e-08	down	7.04495	3.20799e-09	up	-	-	-	chr4	1369055	1369819	-	uncharacterized LOC108995139
LOC108995151	-1.25243	0.00548703	down	-3.21519	3.54959e-05	down	5.71943	1.11494e-13	up	-	-	-	chr4	1440342	1442418	+	uncharacterized LOC108995151
LOC108995175	1.97185	2.26418e-82	up	3.2839	6.82286e-112	up	-	-	-	1.54925	1.68449e-12	up	chr4	1624362	1627504	-	pyruvate decarboxylase 1-like
LOC108995150	2.13966	2.52127e-06	up	4.01818	2.00214e-81	up	2.56891	2.85527e-08	up	5.10801	6.56732e-33	up	chr4	1674621	1678207	+	serine/threonine-protein kinase STY13-like
LOC108995163	-1.44641	0.000949565	down	-4.77787	1.85755e-14	down	3.4296	2.63898e-18	up	-	-	-	chr4	1705784	1706815	+	protein RESPONSE TO ABA AND SALT 1-like
LOC108995110	1.15343	0.000106412	up	1.86186	4.30966e-08	up	-	-	-	2.03517	5.61519e-23	up	chr4	1957883	1960820	+	lactosylceramide 4-alpha-galactosyltransferase-like
LOC108995176	-2.04237	4.4309e-12	down	-4.48216	7.79001e-33	down	-1.66256	1.2937e-14	down	-2.46243	3.18871e-52	down	chr4	2014296	2016238	+	probable aquaporin PIP1-4
LOC108995196	-1.58308	0.00110251	down	-2.50253	9.37115e-07	down	4.30138	9.05763e-07	up	-	-	-	chr4	2050969	2054260	+	glycerol-3-phosphate 2-O-acyltransferase 6-like
LOC108995116	2.69777	1.85273e-10	up	3.73668	1.47378e-17	up	4.91405	1.85658e-21	up	5.22975	4.28148e-27	up	chr4	2073119	2081558	+	protein NRT1/ PTR FAMILY 5.5
LOC118348254	1.21869	0.00011731	up	1.16939	0.00109782	up	2.51217	3.22312e-15	up	2.14659	4.54719e-06	up	chr4	2149821	2151629	-	BAHD acyltransferase DCR-like
LOC108995123	4.02816	5.81068e-28	up	5.88017	1.36881e-176	up	1.35174	0.00130954	up	3.81818	1.65547e-09	up	chr4	2155543	2157364	-	flavonoid 3'-monooxygenase CYP75B137-like
LOC109021306	-1.18333	0.00348333	down	-2.38412	1.12839e-06	down	4.31571	9.99371e-22	up	-	-	-	chr4	2292356	2296164	+	O-fucosyltransferase 19-like
LOC109016006	-1.80919	0.000763284	down	-1.49312	0.00214152	down	2.04207	5.71277e-06	up	-	-	-	chr4	2319498	2321199	-	L-type lectin-domain containing receptor kinase VIII.1-like
LOC118348288	-1.44608	0.00287764	down	-8.31904	4.49909e-13	down	6.59787	3.58931e-35	up	-	-	-	chr4	2358681	2360148	+	uncharacterized LOC118348288
LOC108987835	2.05249	0.012342	up	-	-	-	-	-	-	-4.39955	0.0481308	down	chr4	2491903	2492445	-	dirigent protein 11-like
LOC108979970	-1.50138	0.00261303	down	-8.43589	4.29315e-10	down	7.05534	9.1831e-10	up	-	-	-	chr4	2900076	2909309	+	RNA-binding protein cabeza-like
LOC109017147	1.60217	6.85932e-11	up	2.4153	2.57687e-24	up	3.13375	5.19552e-43	up	4.105	4.75558e-32	up	chr4	3074703	3076841	+	uncharacterized LOC109017147
LOC108979775	2.46631	8.13934e-05	up	1.9791	7.09498e-06	up	1.338	5.73171e-10	up	1.74803	1.48319e-17	up	chr4	3095475	3100393	+	ribulose bisphosphate carboxylase/oxygenase activase, chloroplastic-like
LOC109006802	-1.91806	0.000174216	down	-3.69981	1.11333e-10	down	1.4854	4.43305e-06	up	-6.8048	4.54984e-07	down	chr4	3367035	3369100	+	expansin-A4-like
LOC109006759	-1.48246	0.0405052	down	-5.07882	2.7986e-08	down	3.32169	1.09657e-10	up	-	-	-	chr4	3531586	3533215	-	dof zinc finger protein DOF5.1-like
LOC109006793	-1.16349	0.00685468	down	-2.47603	3.21025e-05	down	3.12585	4.62062e-19	up	-	-	-	chr4	3569229	3571510	-	RING-H2 finger protein ATL33-like
LOC109006791	-1.2565	0.000335454	down	-2.60393	1.36441e-13	down	-	-	-	-	-	-	chr4	3623509	3627590	+	uncharacterized LOC109006791
LOC109006739	-1.31554	0.000827144	down	-7.88987	6.42868e-12	down	5.80522	4.61574e-06	up	-	-	-	chr4	3721652	3725720	+	cation/H(+) antiporter 20-like
LOC109006757	2.50352	5.01506e-32	up	3.58329	2.42522e-50	up	3.23911	1.10699e-43	up	4.17829	7.66107e-63	up	chr4	3998387	3999125	-	zinc finger protein ZAT11-like
LOC109006756	3.33525	2.82257e-66	up	4.31107	3.31215e-170	up	4.10243	3.13911e-53	up	4.429	9.40616e-46	up	chr4	4005632	4006446	-	zinc finger protein ZAT11
LOC109019051	-1.36321	0.00375295	down	-2.25893	2.93622e-06	down	4.855	4.58322e-20	up	-	-	-	chr4	4103142	4111229	+	uncharacterized LOC109019051
LOC108988428	1.74722	0.00667379	up	-5.38059	0.00149706	down	5.61314	5.65946e-10	up	-	-	-	chr4	4652466	4653871	-	spermidine hydroxycinnamoyl transferase-like
LOC108988418	-2.21576	2.52852e-27	down	-2.66417	2.27417e-36	down	-1.77932	2.3447e-12	down	-3.23844	1.1352e-29	down	chr4	4694405	4696066	-	spermidine hydroxycinnamoyl transferase-like
LOC108988426	-2.16761	0.00759084	down	-6.89272	1.93565e-06	down	5.94881	6.27693e-05	up	-	-	-	chr4	4832909	4833616	-	uncharacterized LOC108988426
LOC108989951	-1.30559	0.0321157	down	-4.19084	9.25141e-08	down	2.89103	8.15929e-10	up	-3.41292	0.00168655	down	chr4	4941995	4952162	+	MLO-like protein 13
LOC108979112	-2.81156	0.000232657	down	-6.94404	3.96965e-07	down	8.22815	8.64737e-09	up	-	-	-	chr4	5094494	5096087	-	spermidine hydroxycinnamoyl transferase-like
LOC109012945	-1.16828	0.039565	down	-4.46955	2.06023e-06	down	3.6921	2.35551e-06	up	-	-	-	chr4	5403960	5404712	-	uncharacterized LOC109012945
LOC118348146	-1.32637	0.017306	down	-1.06794	0.0203381	down	1.60141	0.0178588	up	-	-	-	chr4	5751301	5752662	-	UPF0481 protein At3g47200-like
LOC109013746	-1.61706	6.86206e-06	down	-3.13264	3.50972e-15	down	1.69774	1.7464e-07	up	-	-	-	chr4	6622672	6627432	-	cytokinin riboside 5'-monophosphate phosphoribohydrolase LOG3
LOC109009879	-2.4345	0.00673717	down	-2.91508	0.000837517	down	4.37408	7.59654e-08	up	-	-	-	chr4	8104530	8105444	+	uncharacterized mitochondrial protein AtMg00860-like
LOC109009876	-1.80681	0.00601682	down	-7.53973	1.27352e-07	down	8.60398	2.39602e-10	up	-	-	-	chr4	8170598	8172355	-	uncharacterized LOC109009876
LOC108999961	-1.12611	0.0028453	down	-3.26922	4.48035e-11	down	1.15999	0.00357847	up	-4.53343	1.23671e-06	down	chr4	8259484	8261386	-	transcription factor RAX2-like
LOC108986593	-1.0751	0.0237538	down	-5.56182	6.20499e-14	down	1.80978	3.41818e-05	up	-6.45601	1.09408e-05	down	chr4	8428345	8430445	+	probable xyloglucan endotransglucosylase/hydrolase protein 32
LOC108996816	-1.01689	1.97651e-16	down	-1.24228	2.16082e-62	down	-1.93713	2.88138e-63	down	-2.96064	4.49168e-116	down	chr4	8894746	8896145	+	aquaporin TIP1-1
LOC108996817	-1.10354	1.28691e-10	down	-2.35107	8.20381e-27	down	-1.69809	4.30949e-09	down	-4.55661	1.47105e-57	down	chr4	8897970	8899223	+	aquaporin TIP1-1-like
LOC108980708	-1.74741	0.0266177	down	-7.12325	8.31334e-07	down	5.23219	6.26601e-05	up	-	-	-	chr4	9427250	9427954	-	exodeoxyribonuclease-like
LOC108992592	-1.38473	0.00878477	down	-9.42294	1.25863e-12	down	-	-	-	-	-	-	chr4	10429448	10434043	-	uncharacterized LOC108992592
LOC108997882	-1.25861	0.0112167	down	-3.14485	1.49699e-08	down	1.19568	0.00389378	up	-	-	-	chr4	11355749	11359779	+	beta-glucosidase BoGH3B-like
LOC108997902	-1.26228	0.0250218	down	-7.45755	3.90199e-08	down	6.24317	1.22167e-05	up	-	-	-	chr4	11396922	11399531	-	uncharacterized LOC108997902
LOC108997910	-1.59764	0.00980202	down	-5.57311	4.32433e-06	down	7.32973	3.11437e-18	up	-	-	-	chr4	11641419	11643650	+	protein FAR1-RELATED SEQUENCE 5-like
LOC118348168	-2.96926	0.0139584	down	-6.10726	9.19401e-05	down	5.22374	0.0122	up	-	-	-	chr4	11702243	11703167	+	uncharacterized LOC118348168
LOC108992551	-3.97839	0.00161476	down	-6.55392	4.54413e-05	down	7.46501	1.59015e-07	up	-	-	-	chr4	11984140	11985027	-	receptor kinase-like protein Xa21
LOC108992567	-1.83801	0.0187427	down	-5.00431	5.53167e-08	down	8.7448	3.4125e-11	up	-	-	-	chr4	12029094	12036147	+	probable protein S-acyltransferase 1
LOC108992606	1.13329	5.14578e-09	up	1.26224	6.55076e-14	up	-	-	-	-	-	-	chr4	12128377	12132680	-	probable aquaporin SIP2-1
LOC118343727	1.66043	0.000698109	up	1.73134	2.05953e-05	up	4.41618	4.66657e-27	up	5.99221	1.6344e-30	up	chr4	12744664	12749850	-	internal alternative NAD(P)H-ubiquinone oxidoreductase A1, mitochondrial-like
LOC118348258	-2.42987	0.0464975	down	-5.56615	0.000625208	down	5.94593	0.000650718	up	-	-	-	chr4	12791411	12791779	-	uncharacterized LOC118348258
LOC109008840	1.70046	0.00282777	up	1.98864	9.83245e-05	up	3.2839	3.51273e-09	up	4.66187	6.06069e-14	up	chr4	12920323	12925565	-	internal alternative NAD(P)H-ubiquinone oxidoreductase A1, mitochondrial-like
LOC108987253	-1.31753	8.79757e-08	down	-3.03204	4.3521e-24	down	1.41553	0.000358988	up	-1.38929	0.020327	down	chr4	13429861	13431991	+	uncharacterized LOC108987253
LOC108987271	-1.2407	0.0124017	down	-6.5969	2.56104e-12	down	6.59094	5.12283e-25	up	-	-	-	chr4	13961904	13966591	+	uncharacterized LOC108987271
LOC108987270	-1.542	0.00415708	down	-8.45946	5.64646e-10	down	4.31957	1.12746e-13	up	-	-	-	chr4	13993862	13994785	-	uncharacterized LOC108987270
LOC108992522	-3.10935	0.0479952	down	-5.23299	0.0023428	down	4.00532	0.000483418	up	-	-	-	chr4	14178607	14180759	+	transcription factor MYB13-like
LOC108981088	1.56861	3.41255e-05	up	2.53803	2.47125e-21	up	4.35742	1.85791e-14	up	4.29028	3.98776e-17	up	chr4	14692005	14692799	-	calcium-binding protein KRP1-like
LOC118348177	-1.51698	0.00909312	down	-7.68845	2.28233e-08	down	5.97571	2.10768e-10	up	-	-	-	chr4	14950398	14951320	+	uncharacterized LOC118348177
LOC109022087	-3.33339	0.000360269	down	-3.821	0.00012655	down	8.13037	1.39197e-09	up	-	-	-	chr4	14974157	14976403	+	uncharacterized LOC109022087
LOC109004723	1.98748	2.51716e-11	up	3.9291	2.95414e-33	up	3.54232	2.54592e-09	up	3.18305	1.48973e-06	up	chr4	15716861	15719435	-	(3S,6E)-nerolidol synthase 1-like
LOC109004686	-1.57989	0.0247486	down	-5.29979	4.9529e-05	down	8.38225	3.32155e-10	up	-	-	-	chr4	15764598	15793070	-	(3S,6E)-nerolidol synthase 1-like
LOC108980655	-1.31586	6.53705e-05	down	-	-	-	-	-	-	-	-	-	chr4	16223374	16225243	+	LOB domain-containing protein 4-like
LOC109019090	1.32827	0.0406998	up	-4.0949	0.00388645	down	3.50984	8.36946e-06	up	-	-	-	chr4	16308850	16309417	-	uncharacterized LOC109019090
LOC109004742	-1.38459	1.31524e-06	down	-4.58001	4.55884e-21	down	3.09082	1.54907e-12	up	-3.13516	0.00406026	down	chr4	16324027	16326154	-	patatin-like protein 6
LOC109020473	2.14932	0.0231301	up	2.74972	9.01825e-05	up	6.47607	3.26479e-05	up	7.87711	8.86568e-09	up	chr4	16601290	16602084	+	putative germin-like protein 2-1
LOC118348262	-3.09164	0.0246021	down	-2.73497	0.0212421	down	6.70688	0.000103192	up	-	-	-	chr4	17460963	17462917	+	berberine bridge enzyme-like 21
LOC108979851	-1.22114	0.0292352	down	-8.16052	4.54175e-09	down	6.21373	6.2519e-15	up	-	-	-	chr4	17469542	17470600	+	uncharacterized LOC108979851
LOC108981962	-2.97534	0.0483362	down	-5.8717	0.00027257	down	5.00799	0.0148486	up	-	-	-	chr4	17672925	17674055	-	uncharacterized LOC108981962
LOC109009054	1.54123	5.94681e-05	up	1.93043	2.05046e-20	up	1.86984	1.00546e-08	up	4.89864	5.27641e-53	up	chr4	17786081	17795619	-	CTP synthase-like
LOC108986417	-1.23581	1.28763e-08	down	-2.57085	2.00437e-17	down	-	-	-	-2.61685	2.2938e-10	down	chr4	17955329	17956974	-	plasma membrane-associated cation-binding protein 1-like
LOC109001234	-1.73277	0.00308204	down	-7.85592	1.72343e-09	down	9.20535	9.26751e-13	up	-	-	-	chr4	18124648	18125919	-	transcription factor MYB61-like
LOC118348184	-1.53508	0.0168229	down	-8.07508	1.08076e-09	down	6.83875	7.89125e-06	up	-	-	-	chr4	18138350	18138835	-	mediator of DNA damage checkpoint protein 1-like
LOC109011826	-1.56138	0.00131758	down	-8.82606	2.17923e-11	down	5.78987	3.53429e-10	up	-	-	-	chr4	18409736	18410302	-	uncharacterized LOC109011826
LOC108985046	1.68398	1.25403e-32	up	1.50691	2.8375e-33	up	-	-	-	1.66733	5.75096e-15	up	chr4	18774498	18779113	-	haloacid dehalogenase-like hydrolase domain-containing protein 3
LOC108985041	-1.49623	0.00539535	down	-7.90859	4.90488e-09	down	5.74599	2.07301e-10	up	-	-	-	chr4	18857030	18858556	+	protein FAR-RED ELONGATED HYPOCOTYL 3-like
LOC108985038	-1.29645	0.0272696	down	-7.43746	7.13759e-08	down	5.68023	5.51645e-10	up	-	-	-	chr4	18867555	18869173	+	protein UNUSUAL FLORAL ORGANS-like
LOC108988654	-1.71765	0.00149173	down	-3.59546	8.82395e-06	down	4.44913	5.07569e-11	up	-	-	-	chr4	19323086	19326517	-	uncharacterized LOC108988654
LOC108982003	-1.81603	0.027614	down	-6.74648	1.33892e-06	down	3.01461	0.00214626	up	-	-	-	chr4	19551688	19553167	-	uncharacterized LOC108982003
LOC108979606	-2.39539	2.14432e-22	down	-3.33979	1.62764e-26	down	-	-	-	-2.15562	1.13551e-24	down	chr4	19781458	19785889	+	BES1/BZR1 homolog protein 4-like
LOC118348329	-2.26172	0.0340131	down	-5.80534	0.000161493	down	-	-	-	-	-	-	chr4	19809127	19810119	-	uncharacterized LOC118348329
LOC108995758	-1.55563	1.25264e-08	down	-3.00348	1.9354e-19	down	-	-	-	-1.10615	9.33308e-05	down	chr4	19872434	19876643	-	probable LRR receptor-like serine/threonine-protein kinase At3g47570
LOC108995757	-1.23121	0.00165161	down	-3.42481	2.62782e-09	down	-	-	-	-2.25723	7.80698e-08	down	chr4	19910668	19915122	-	probable LRR receptor-like serine/threonine-protein kinase At3g47570
LOC108984692	-2.52497	0.0165565	down	-5.12424	0.000800167	down	7.69376	4.0902e-08	up	-	-	-	chr4	20175289	20177245	+	ribonuclease H-like
LOC108996591	-1.55224	0.00627885	down	-8.26957	2.32128e-09	down	5.51338	7.15818e-25	up	-	-	-	chr4	20569303	20571305	+	uncharacterized LOC108996591
LOC118348198	-2.57293	0.0145132	down	-6.28478	1.64424e-05	down	4.82964	1.68562e-09	up	-	-	-	chr4	20797426	20802227	-	uncharacterized LOC118348198
LOC109001442	-2.03549	0.0111405	down	-6.98741	1.92283e-06	down	8.32181	1.55005e-09	up	-	-	-	chr4	21066627	21069943	-	receptor kinase-like protein Xa21
LOC118348304	2.65681	0.0178024	up	2.33474	0.0330332	up	-	-	-	-	-	-	chr4	21729502	21730184	-	uncharacterized LOC118348304
LOC109014833	-2.22425	0.000116585	down	-5.62221	1.54146e-06	down	2.60543	0.000932096	up	-	-	-	chr4	22200557	22203487	+	pathogenesis-related thaumatin-like protein 3.5
LOC109019995	-2.51419	0.00922821	down	-6.63856	2.42145e-06	down	6.54666	9.2601e-05	up	-	-	-	chr4	22400898	22402115	-	GDSL esterase/lipase At4g18970-like
LOC109002113	1.60608	1.5367e-28	up	2.88032	1.11471e-177	up	-	-	-	2.13448	3.31364e-70	up	chr4	22572070	22572787	+	uncharacterized LOC109002113
LOC108987479	2.93097	2.34191e-05	up	5.20193	1.88296e-19	up	-	-	-	-	-	-	chr4	22724583	22727525	+	codeine O-demethylase-like
LOC109001940	-1.59518	0.024725	down	-7.76299	1.99042e-08	down	6.90462	3.11575e-06	up	-	-	-	chr4	22924283	22924807	+	zinc finger CCCH domain-containing protein 48-like
LOC109018346	-1.77839	0.002349	down	-4.95924	2.23517e-06	down	-	-	-	-	-	-	chr4	23118251	23123488	+	disease resistance protein RGA2-like
LOC109021364	-2.4462	0.00272652	down	-5.06364	5.75004e-05	down	-	-	-	-	-	-	chr4	23131412	23133764	+	disease resistance protein RGA2-like
LOC118348212	-1.35551	0.0152006	down	-4.75414	1.09941e-07	down	-	-	-	-	-	-	chr4	23194071	23196542	+	putative disease resistance protein RGA4
LOC118348213	-2.41439	0.0090445	down	-5.4631	0.000167503	down	-	-	-	-	-	-	chr4	23217887	23220355	+	putative disease resistance protein RGA4
LOC109000708	-1.04761	0.0266412	down	-2.30402	2.9004e-08	down	1.98092	0.000218659	up	-	-	-	chr4	23309785	23311660	-	membrane protein PM19L-like
LOC109000711	-1.24588	4.16612e-14	down	-2.36179	5.87866e-14	down	-	-	-	-1.73462	5.47256e-16	down	chr4	23354130	23361938	-	phytochrome E
LOC108990223	-2.85713	6.60546e-05	down	-	-	-	7.35382	3.14293e-10	up	-	-	-	chr4	23408753	23411591	-	laccase-2-like
LOC108990275	-1.31592	0.000300783	down	-6.01413	3.38742e-19	down	5.5347	3.05138e-27	up	-	-	-	chr4	23506602	23508586	+	uncharacterized LOC108990275
LOC108990186	-1.84118	1.60235e-10	down	-4.32245	2.46272e-22	down	3.85648	2.26049e-11	up	-	-	-	chr4	23711214	23717780	+	DNA replication licensing factor MCM3
LOC108990220	-1.22699	0.00907172	down	-4.25922	4.55305e-08	down	3.03947	8.3621e-08	up	-	-	-	chr4	23740823	23743296	-	cytochrome b561 domain-containing protein At4g18260-like
LOC108990236	-1.58208	6.59581e-05	down	-2.14152	0.000267388	down	-	-	-	-	-	-	chr4	23984485	23985195	-	VQ motif-containing protein 10-like
LOC108990195	-1.00217	0.0314806	down	-8.14609	9.31441e-10	down	4.06615	2.001e-09	up	-	-	-	chr4	24077323	24079538	+	9-cis-epoxycarotenoid dioxygenase NCED2, chloroplastic-like
LOC108990250	2.16889	2.47563e-15	up	2.69212	1.10677e-51	up	3.64792	5.52586e-07	up	2.36452	6.28248e-05	up	chr4	24120380	24122017	+	protein TIFY 5A-like
LOC108990201	-2.90002	0.00182858	down	-6.62789	5.69815e-06	down	6.85572	2.48775e-08	up	-	-	-	chr4	24383681	24392541	-	uncharacterized LOC108990201
LOC108990273	-1.89448	0.00339315	down	-7.26039	1.7128e-07	down	4.34394	6.76463e-07	up	-	-	-	chr4	24719452	24721444	+	tyrosine decarboxylase 1-like
LOC108986898	-1.62653	0.00634767	down	-8.42605	2.5345e-09	down	7.13859	3.36787e-10	up	-	-	-	chr4	24733877	24734941	-	uncharacterized LOC108986898
LOC118348218	-2.32099	0.00105208	down	-8.38468	6.57635e-10	down	7.78389	1.46495e-08	up	-	-	-	chr4	24821641	24823016	+	putative F-box/LRR-repeat protein 23
LOC108986913	-1.16425	0.0102846	down	-3.7647	7.49559e-15	down	-	-	-	-1.74385	1.80956e-06	down	chr4	24829730	24834886	+	putative F-box/LRR-repeat protein 23
LOC108986912	-1.14857	0.00688079	down	-3.37191	6.15771e-13	down	3.14271	3.90879e-25	up	-	-	-	chr4	24866265	24868859	-	protein kinase PINOID-like
LOC108983061	-1.09116	0.0105543	down	-6.53688	5.08405e-09	down	8.71459	3.40912e-11	up	-	-	-	chr4	24974432	24979214	+	cationic amino acid transporter 1-like
LOC108982643	-6.06061	0.000386585	down	-5.75111	0.000212143	down	6.17495	0.000167625	up	-	-	-	chr4	25054261	25056080	-	cysteine synthase-like
LOC118348220	-1.37834	0.0315281	down	-6.9774	5.95011e-07	down	7.85395	1.16918e-08	up	-	-	-	chr4	25248151	25249830	+	protein FAR-RED IMPAIRED RESPONSE 1-like
LOC109003637	1.85815	3.41239e-27	up	-	-	-	-	-	-	-	-	-	chr4	25328564	25330310	+	chaperone protein dnaJ 11, chloroplastic-like
LOC109003634	-1.42623	0.00225559	down	-5.36892	2.43159e-13	down	6.24281	2.02901e-35	up	-	-	-	chr4	25379873	25382387	+	ATP-dependent 6-phosphofructokinase 2
LOC109003629	-1.59438	1.81e-09	down	-3.83911	1.0952e-35	down	-	-	-	-2.03358	2.55487e-15	down	chr4	25411710	25417573	-	BTB/POZ domain-containing protein At5g47800-like
LOC109018731	-1.51303	2.14596e-09	down	-3.92795	5.48845e-44	down	-	-	-	-2.10891	1.82638e-11	down	chr4	25723164	25725192	+	collagen alpha-1(I) chain-like
LOC108999051	-2.03647	0.0122723	down	-6.84723	1.75579e-06	down	8.71201	3.39985e-11	up	-	-	-	chr4	25811315	25816771	+	uncharacterized LOC108999051
LOC108980596	-2.27039	0.00286227	down	-6.32998	1.08806e-05	down	5.45255	3.51441e-07	up	-	-	-	chr4	26191498	26197056	-	G-type lectin S-receptor-like serine/threonine-protein kinase At1g11410
LOC108984715	-2.47256	0.0118582	down	-6.48837	1.89199e-05	down	7.02389	1.50191e-06	up	-	-	-	chr4	26400944	26404061	+	uncharacterized LOC108984715
LOC108993337	-2.02526	0.0361773	down	-6.92545	9.04879e-06	down	7.71491	3.17119e-08	up	-	-	-	chr4	26588210	26588662	-	uncharacterized LOC108993337
LOC108993395	1.0531	6.26687e-13	up	1.55998	2.22535e-29	up	-	-	-	-	-	-	chr4	26618218	26622782	+	scarecrow-like protein 13
LOC109004567	-1.45595	1.11211e-05	down	-2.75696	8.64884e-14	down	-	-	-	-1.55604	9.73474e-06	down	chr4	26694969	26699119	-	inositol-phosphate phosphatase-like
LOC109007116	-1.2797	0.00736066	down	-4.28088	6.66066e-09	down	2.64803	7.21967e-06	up	-	-	-	chr4	26771292	26772910	-	major latex allergen Hev b 5-like
LOC108996403	-1.14819	1.55633e-06	down	-2.83897	8.43186e-22	down	1.28946	0.000119056	up	-1.69325	0.00122157	down	chr4	26973003	26976268	+	uncharacterized membrane protein At1g16860-like
LOC108996458	1.45531	0.000361754	up	-	-	-	-	-	-	1.74167	6.67879e-17	up	chr4	27043424	27045095	-	1-aminocyclopropane-1-carboxylate oxidase-like
LOC108996474	-1.65175	1.13971e-11	down	-4.28689	4.12819e-52	down	-1.05615	6.12886e-05	down	-1.33218	0.000454127	down	chr4	27069448	27073436	+	uncharacterized LOC108996474
LOC118348223	-1.16594	0.00223344	down	-8.34267	1.01744e-10	down	8.75665	1.41077e-10	up	-	-	-	chr4	27132342	27139575	+	uncharacterized LOC118348223
LOC109002811	-1.65785	0.00200704	down	-6.95442	2.95821e-07	down	6.38352	2.60925e-13	up	-	-	-	chr4	27172570	27176599	+	protein FAR1-RELATED SEQUENCE 5-like
LOC108981545	-1.04613	0.00042688	down	-4.42567	3.16118e-19	down	2.46777	7.24059e-18	up	-	-	-	chr4	27292681	27298676	+	homeobox protein SBH1-like
LOC108980919	1.28926	8.11138e-15	up	1.78698	1.55501e-14	up	-	-	-	1.57855	3.83415e-05	up	chr4	27363694	27373253	+	calcium permeable stress-gated cation channel 1-like
LOC118348224	3.88105	4.56194e-10	up	3.20423	2.22856e-07	up	5.14089	1.81817e-10	up	5.12908	1.54236e-08	up	chr4	27383654	27384049	+	stigma-specific STIG1-like protein 1
LOC109012565	-1.37636	0.00763175	down	-5.28994	1.81976e-08	down	8.98718	4.26306e-12	up	-	-	-	chr4	27469998	27470420	-	glycine-rich protein 23-like
LOC109012570	1.39492	0.0391662	up	-	-	-	3.33665	0.00043104	up	-	-	-	chr4	27487822	27490743	-	uncharacterized LOC109012570
LOC108982094	-1.67674	0.0205417	down	-3.07109	0.000351666	down	6.41621	4.21727e-07	up	-	-	-	chr4	27645794	27652799	-	uncharacterized LOC108982094
LOC109003926	4.91425	0.0411933	up	-	-	-	5.69495	2.52586e-13	up	2.77219	0.0113777	up	chr4	27840228	27844863	-	tryptophan synthase beta chain 1-like
LOC108990742	-1.05159	0.0377517	down	-4.85033	1.46374e-08	down	9.67039	9.799e-14	up	-	-	-	chr4	27890481	27895663	-	homeobox-leucine zipper protein MERISTEM L1-like
LOC108983238	-1.23318	7.71135e-05	down	-3.69087	1.217e-15	down	-	-	-	-1.74571	7.04233e-07	down	chr4	27943281	27944347	-	nuclear transport factor 2B-like
LOC108979327	-1.71466	1.72034e-38	down	-2.94149	4.77181e-26	down	-1.70189	6.73524e-22	down	-1.98452	1.35404e-18	down	chr4	27997876	27999486	+	peroxidase 27-like
LOC109014683	1.08682	1.01536e-10	up	2.20537	3.62263e-49	up	-	-	-	2.43501	1.71425e-23	up	chr4	28021818	28025660	+	cysteine-rich receptor-like protein kinase 25
LOC109007232	1.0201	1.20309e-13	up	1.63649	3.03538e-191	up	-	-	-	-	-	-	chr4	28027233	28031412	+	cysteine-rich receptor-like protein kinase 10
LOC118348227	-2.34946	5.69758e-05	down	-7.66065	1.16942e-08	down	6.73169	6.767e-09	up	-	-	-	chr4	28041394	28042516	-	uncharacterized LOC118348227
LOC118348228	-2.12627	0.00179265	down	-7.72306	1.93846e-08	down	7.72414	2.33503e-08	up	-	-	-	chr4	28325617	28327579	-	protein FAR-RED IMPAIRED RESPONSE 1-like
LOC108983189	1.80793	0.000113425	up	3.54027	2.29524e-33	up	3.1856	0.00117579	up	4.5392	4.45331e-10	up	chr4	28449088	28451923	-	probable zinc transporter 10
LOC118348130	-1.11439	1.76514e-08	down	-1.48537	2.35461e-13	down	-	-	-	-1.53444	4.81178e-09	down	chr4	28467380	28468961	-	BOI-related E3 ubiquitin-protein ligase 1-like
LOC109006447	-1.03254	4.41648e-05	down	-2.96113	7.8202e-20	down	-	-	-	-1.41029	3.26709e-05	down	chr4	28487510	28495608	+	exocyst complex component EXO84C-like
LOC108985275	-2.0026	0.000596761	down	-4.07074	2.17999e-07	down	7.45734	4.62992e-07	up	-	-	-	chr4	28832639	28833441	-	uncharacterized LOC108985275
LOC109006361	-1.32271	0.0385632	down	-7.40604	1.52874e-07	down	8.45448	2.39602e-10	up	-	-	-	chr4	28880871	28884064	+	uncharacterized LOC109006361
LOC109006362	-1.1744	0.0370692	down	-3.58494	1.04475e-05	down	4.73283	8.36285e-10	up	-	-	-	chr4	28969689	28973333	+	allantoate deiminase 2
LOC109013195	-1.41379	0.000816286	down	-8.91595	5.36527e-12	down	6.29319	2.13734e-13	up	-	-	-	chr4	29033502	29035051	-	probable WRKY transcription factor 65
LOC109013194	1.20126	3.35584e-14	up	1.27439	1.6252e-13	up	1.52391	7.17927e-07	up	1.73935	3.51732e-07	up	chr4	29059936	29060628	+	uncharacterized LOC109013194
LOC109018424	-1.36867	0.00267387	down	-3.5524	2.02878e-08	down	3.39543	2.39773e-19	up	-	-	-	chr4	29169334	29176004	-	protein MALE DISCOVERER 2-like
LOC108998403	-2.16196	0.043987	down	-6.5372	8.3469e-05	down	4.57283	1.45781e-07	up	-	-	-	chr4	29387138	29388971	+	transcription factor bHLH30-like
LOC108998395	-1.18066	0.0457251	down	-4.69514	1.86213e-07	down	8.82163	1.47433e-11	up	-	-	-	chr4	29429530	29430498	+	uncharacterized LOC108998395
LOC108998370	-1.57661	0.000139353	down	-7.41891	5.57478e-11	down	7.30551	9.30409e-20	up	-	-	-	chr4	29434538	29438342	-	protein CHUP1, chloroplastic-like
LOC108998404	1.07227	7.37093e-21	up	1.5859	5.8314e-52	up	-	-	-	-	-	-	chr4	29462919	29467132	-	pyruvate decarboxylase 1
LOC109016003	1.5942	9.75715e-07	up	2.34845	2.93907e-15	up	3.40736	6.09028e-27	up	3.95663	3.64158e-27	up	chr4	29722948	29726717	+	glutamate receptor 2.9-like
LOC109000931	1.31211	8.097e-23	up	1.71167	4.11474e-20	up	-	-	-	1.81522	2.16404e-105	up	chr4	29808066	29809172	-	pathogenesis-related genes transcriptional activator PTI5-like
LOC109000924	-1.73428	0.00902171	down	-	-	-	8.00199	9.89087e-08	up	-	-	-	chr4	29844357	29846210	+	rac-like GTP-binding protein RAC13
LOC108983954	1.67489	4.128e-11	up	3.06736	9.67996e-96	up	2.99192	5.4726e-29	up	3.58763	2.46576e-51	up	chr4	29978295	29981862	-	NAC domain-containing protein 73-like
LOC108983257	-1.72135	0.039485	down	-7.75983	3.15298e-07	down	5.6372	1.12191e-09	up	-	-	-	chr4	30031627	30032893	+	protein E6-like
LOC108983244	1.11115	2.19211e-06	up	2.36655	1.73866e-81	up	1.34599	4.98291e-11	up	1.71629	5.6495e-22	up	chr4	30098309	30099234	-	ethylene-responsive transcription factor 12-like
LOC109011524	1.1135	1.18822e-16	up	2.23662	5.1651e-139	up	-	-	-	1.56521	4.80607e-14	up	chr4	30388165	30389658	+	heat stress transcription factor B-2a-like
LOC108979257	1.16064	2.54259e-22	up	-	-	-	-	-	-	-	-	-	chr4	30515869	30517097	-	probable glutathione S-transferase
LOC109009357	1.25818	5.74253e-34	up	1.58532	9.52913e-136	up	-	-	-	-	-	-	chr4	30526567	30527682	-	probable glutathione S-transferase
LOC108983916	1.89474	0.00301155	up	3.53926	3.52507e-17	up	10.0631	1.31811e-15	up	9.07637	2.87455e-12	up	chr4	30617040	30617833	+	TMV resistance protein N-like
LOC108982776	4.30839	5.57305e-48	up	5.44893	2.65506e-174	up	8.8709	6.62305e-74	up	9.02044	1.42598e-72	up	chr4	30620801	30621582	+	TMV resistance protein N-like
LOC109021862	-2.22619	4.96443e-09	down	-5.75472	1.78679e-19	down	3.28999	4.20701e-10	up	-	-	-	chr4	30858484	30860945	-	WAT1-related protein At5g07050-like
LOC109019753	-1.17984	0.0207451	down	-2.14182	4.32845e-05	down	-	-	-	-	-	-	chr4	30883336	30884825	+	probable carboxylesterase 15
LOC108984802	-2.33645	0.00735606	down	-4.42724	0.000207636	down	4.93283	1.59438e-07	up	-	-	-	chr4	30976726	30977818	-	glutathione S-transferase T3-like
LOC108982063	1.16428	9.0345e-08	up	1.63012	5.60386e-10	up	-	-	-	1.20514	7.0031e-10	up	chr4	31211685	31215616	-	haloacid dehalogenase-like hydrolase domain-containing protein 3
LOC108982066	-1.3815	1.4036e-05	down	-1.59559	8.35339e-07	down	-	-	-	-	-	-	chr4	31234862	31236981	+	two-component response regulator ARR8-like
LOC108980530	1.03364	6.30214e-19	up	1.43342	2.66884e-13	up	-	-	-	1.36521	8.00261e-18	up	chr4	31280295	31281673	-	putative methyltransferase DDB_G0268948
LOC108980531	1.86184	9.14961e-12	up	2.14627	1.34207e-18	up	1.86387	0.00199083	up	2.98461	4.50192e-10	up	chr4	31286097	31287515	+	UPF0481 protein At3g47200-like
LOC109004543	1.99292	2.36985e-82	up	2.87352	8.41002e-74	up	-	-	-	1.71179	2.61115e-49	up	chr4	31319791	31321121	-	putative methyltransferase DDB_G0268948
LOC109008391	-1.07694	0.00802969	down	-1.27419	0.00123739	down	1.76277	6.36467e-06	up	-	-	-	chr4	31504982	31507469	-	uncharacterized LOC109008391
LOC108982052	-1.18648	0.00210724	down	-1.94345	2.70524e-06	down	-	-	-	-1.59344	0.000679992	down	chr4	31609614	31613890	+	UDP-URONIC ACID TRANSPORTER 1
LOC109018092	1.19453	2.4572e-05	up	3.69636	5.72901e-63	up	2.68916	8.18142e-19	up	2.40493	1.34835e-40	up	chr4	31630026	31631800	-	zeatin O-glucosyltransferase-like
LOC109003510	-1.32558	6.6516e-05	down	-2.56007	7.16267e-10	down	-	-	-	-1.27651	0.0377128	down	chr4	31856457	31860500	+	leucine-rich repeat receptor-like tyrosine-protein kinase PXC3
LOC109004598	-1.19194	6.36969e-13	down	-3.15812	2.32508e-50	down	-1.06268	6.46299e-11	down	-3.43526	7.36734e-72	down	chr4	32098824	32104849	-	uncharacterized LOC109004598
LOC108981751	2.33301	1.87032e-60	up	3.539	3.25932e-12	up	1.36543	1.15753e-06	up	3.19657	5.73957e-25	up	chr4	32191835	32193281	-	polygalacturonase inhibitor-like
LOC108981748	-1.30411	9.82305e-05	down	-1.73986	0.000105735	down	-	-	-	-1.09011	0.000198848	down	chr4	32203936	32207280	+	FT-interacting protein 1
LOC108981746	-1.35737	9.08449e-08	down	-1.18907	4.99473e-05	down	-1.52301	3.93823e-22	down	-1.51304	2.14656e-15	down	chr4	32235584	32239452	-	FT-interacting protein 3
LOC108981755	-1.65509	0.00283755	down	-2.38818	1.88363e-05	down	3.86921	3.81375e-12	up	-	-	-	chr4	32267961	32273653	-	protein STRUBBELIG-RECEPTOR FAMILY 2
LOC109008095	-1.87764	6.9358e-07	down	-4.16264	9.16866e-13	down	-	-	-	-1.79026	2.37302e-07	down	chr4	32320824	32325168	-	myb family transcription factor PHL5-like
LOC109020746	-3.95262	0.00119503	down	-	-	-	7.20645	1.24355e-06	up	-	-	-	chr4	32392647	32393336	+	VQ motif-containing protein 25-like
LOC109013605	1.09117	0.00956721	up	1.82493	8.93034e-06	up	3.83964	3.11954e-18	up	4.32536	5.51906e-20	up	chr4	32768595	32771463	+	IQ domain-containing protein IQM6-like
LOC109013488	-1.55583	2.25183e-14	down	-2.5032	2.50576e-21	down	2.23979	5.58218e-16	up	-	-	-	chr4	32896938	32903040	-	probable glutamate carboxypeptidase AMP1
LOC109013494	1.15547	1.28581e-10	up	2.25436	4.93766e-37	up	-	-	-	1.36712	5.53429e-13	up	chr4	32926090	32935557	-	uncharacterized LOC109013494
LOC109013495	-1.00368	0.0252521	down	-4.06559	3.34839e-16	down	3.95522	4.11312e-21	up	-	-	-	chr4	32944219	32950811	+	calcium-dependent protein kinase 20-like
LOC109013599	1.58108	1.45056e-20	up	2.83208	6.47622e-62	up	1.43305	1.3533e-07	up	2.25956	7.97168e-18	up	chr4	33472217	33473242	+	NDR1/HIN1-like protein 3
LOC109013538	1.20459	1.11454e-26	up	2.06173	1.27755e-33	up	-	-	-	1.20862	2.13077e-12	up	chr4	33479386	33480434	+	NDR1/HIN1-like protein 10
LOC109013601	-1.97939	0.00301744	down	-4.61374	3.93869e-06	down	4.98292	1.94489e-10	up	-	-	-	chr4	33550145	33554197	+	cytokinin riboside 5'-monophosphate phosphoribohydrolase LOG7-like
LOC109013554	1.77442	9.48942e-43	up	2.78275	2.31784e-77	up	-	-	-	-	-	-	chr4	33667477	33669571	-	secoisolariciresinol dehydrogenase-like
LOC108989571	1.73426	3.5396e-30	up	2.42239	5.35582e-59	up	2.06687	3.02209e-09	up	2.52539	6.81731e-09	up	chr4	33800636	33803178	+	NAC domain-containing protein 90-like
LOC109018684	1.00514	0.00274279	up	1.7751	6.28283e-10	up	-	-	-	1.73896	3.10054e-14	up	chr4	33860155	33866377	+	uncharacterized LOC109018684
LOC109005335	-1.71965	0.000824495	down	-4.39903	2.16146e-08	down	7.00818	1.94786e-13	up	-	-	-	chr4	34170655	34175203	+	subtilisin-like protease SBT4.15
LOC109005161	-1.05714	0.0189769	down	-2.15254	6.49313e-06	down	1.68681	3.57456e-06	up	-	-	-	chr4	34448080	34449192	+	peroxiredoxin-2E, chloroplastic-like
LOC109002761	-1.38389	0.00038337	down	-4.90528	4.35571e-15	down	5.23533	4.19967e-33	up	-	-	-	chr4	34470178	34473426	-	leucine-rich repeat receptor-like protein kinase PXC1
LOC109002762	1.33763	5.50582e-62	up	1.56031	3.12592e-47	up	-	-	-	-	-	-	chr4	34479821	34487622	+	pyruvate kinase 1, cytosolic-like
LOC109002764	1.2098	7.58634e-20	up	-	-	-	-	-	-	-	-	-	chr4	34490546	34492604	-	uncharacterized LOC109002764
LOC109013103	-1.90068	0.0102188	down	-7.10931	1.16344e-06	down	4.53623	1.31056e-06	up	-	-	-	chr4	34608957	34611302	+	putative pectinesterase 14
LOC109013108	2.50136	9.534e-05	up	4.04146	4.07783e-44	up	1.34663	0.000105884	up	5.0388	1.21832e-121	up	chr4	34628460	34629937	-	thaumatin-like protein 1
LOC109010566	1.50131	8.03299e-17	up	2.35126	1.67625e-28	up	2.14453	2.19934e-28	up	1.42012	1.43569e-11	up	chr4	34657181	34659468	-	NAC domain-containing protein 87-like
LOC109004310	-1.64586	0.00972917	down	-7.75368	1.58604e-08	down	6.13473	1.72044e-12	up	-	-	-	chr4	34762412	34764375	-	protein FAR1-RELATED SEQUENCE 5-like
LOC109004318	-1.40747	1.67973e-07	down	-1.17679	3.56972e-05	down	-	-	-	-	-	-	chr4	34784485	34795480	-	ras-related protein RABC2a-like
LOC108987662	-2.27325	0.0336119	down	-6.51787	7.95953e-06	down	2.33484	0.00129984	up	-	-	-	chr5	240004	241175	-	uncharacterized LOC108987662
LOC108988421	1.11007	2.92427e-20	up	1.22958	5.32957e-45	up	-	-	-	-	-	-	chr5	529152	532595	+	protein PNS1-like
LOC108987265	1.983	1.23309e-14	up	1.70839	6.62385e-08	up	1.89875	4.49988e-28	up	2.32808	6.14434e-44	up	chr5	546983	547918	+	protein BPS1, chloroplastic-like
LOC108988466	-1.62099	0.0230503	down	-6.92818	9.37361e-07	down	7.25784	6.98047e-07	up	-	-	-	chr5	557789	562735	-	eEF1A lysine and N-terminal methyltransferase-like
LOC108987720	-1.69372	5.3776e-07	down	-4.92888	3.66789e-15	down	1.89099	2.41037e-06	up	-	-	-	chr5	1064210	1065856	+	protein LATERAL ROOT PRIMORDIUM 1-like
LOC108989104	-1.50034	3.0626e-07	down	-5.89665	1.65846e-15	down	2.81607	3.82561e-12	up	-2.19269	0.0302543	down	chr5	1073879	1080176	-	phosphatidylinositol 4-phosphate 5-kinase 6-like
LOC108989130	-1.0923	5.99455e-16	down	-3.33154	3.0837e-101	down	-1.05087	3.80454e-06	down	-2.24625	2.87502e-28	down	chr5	1120416	1122402	+	actin cytoskeleton-regulatory complex protein pan-1-like
LOC108989373	-1.16436	0.00260682	down	-4.10597	2.03616e-12	down	2.27846	1.26714e-08	up	-3.76489	0.000358127	down	chr5	1373263	1378143	+	putative KHG/KDPG aldolase
LOC108987430	-1.67359	0.0163972	down	-7.03219	4.89621e-07	down	3.50945	8.23981e-05	up	-	-	-	chr5	1424921	1425736	+	agamous-like MADS-box protein AGL80
LOC108989505	-1.10084	0.000446134	down	-6.61289	2.28209e-15	down	5.1649	4.3589e-25	up	-4.58639	0.031176	down	chr5	1446232	1452365	-	AT-hook motif nuclear-localized protein 23-like
LOC108989540	2.08598	6.3891e-11	up	3.5304	7.8764e-71	up	2.1144	8.58188e-09	up	4.65346	5.61864e-65	up	chr5	1496562	1501489	+	protein NRT1/ PTR FAMILY 7.2-like
LOC108989567	1.30728	5.59023e-11	up	1.4109	3.53987e-11	up	-	-	-	1.00412	8.61427e-12	up	chr5	1534029	1539288	-	protein PIN-LIKES 3-like
LOC108989650	-1.14564	2.38591e-05	down	-1.78862	6.73098e-07	down	-	-	-	-	-	-	chr5	1565847	1568522	-	haloacid dehalogenase-like hydrolase domain-containing protein Sgpp
LOC108989870	-2.60119	0.0288499	down	-5.94607	8.18788e-05	down	5.74046	0.00107838	up	-	-	-	chr5	1678654	1679612	+	protein FAR1-RELATED SEQUENCE 1-like
LOC108989810	-1.48688	0.00372693	down	-5.25409	2.61736e-14	down	-	-	-	-2.51982	1.31477e-05	down	chr5	1690949	1693766	+	uncharacterized LOC108989810
LOC108989803	-1.59493	0.00292569	down	-3.12131	3.25166e-10	down	5.86713	5.8759e-22	up	2.68905	0.0424677	up	chr5	1696579	1698105	-	E3 ubiquitin-protein ligase ATL4-like
LOC108987746	-1.86405	0.000396874	down	-4.45676	3.5665e-09	down	-1.81398	2.66375e-07	down	-4.93653	2.3155e-15	down	chr5	1803279	1806516	+	uncharacterized protein At1g28695-like
LOC108987480	-2.22979	0.000320063	down	-8.22121	6.30475e-09	down	9.28758	1.53155e-12	up	-	-	-	chr5	1812989	1814881	+	uncharacterized LOC108987480
LOC108989997	-1.63666	0.0289059	down	-7.16612	2.18119e-07	down	3.06335	0.000103434	up	-	-	-	chr5	1856337	1857796	-	cyclin-U4-1
LOC108990108	-1.54011	1.70986e-19	down	-2.20677	9.63111e-31	down	-	-	-	-2.17081	1.12864e-24	down	chr5	1985690	1991091	-	nitrate regulatory gene2 protein
LOC108987508	2.0493	2.0614e-20	up	2.37078	2.16195e-38	up	5.24251	3.78384e-54	up	4.33471	9.00765e-18	up	chr5	2015759	2016880	-	ethylene-responsive transcription factor 13-like
LOC108987764	-1.49524	0.00126352	down	-6.1979	6.93133e-08	down	5.58825	1.56275e-22	up	-	-	-	chr5	2034434	2042101	+	ATPase 11, plasma membrane-type-like
LOC108990307	2.18767	8.11431e-17	up	2.71473	2.43003e-37	up	-	-	-	-	-	-	chr5	2148386	2150587	+	UPF0481 protein At3g47200-like
LOC118343643	-1.74824	0.00351853	down	-3.54738	1.32906e-05	down	1.3504	0.0480595	up	-	-	-	chr5	2282115	2284356	+	uncharacterized LOC118343643
LOC118343644	-6.27535	0.00041922	down	-3.11729	0.0124633	down	6.32062	8.98234e-05	up	-	-	-	chr5	2329481	2331768	+	UPF0481 protein At3g47200-like
LOC118343645	1.22879	0.0246685	up	-	-	-	-	-	-	-	-	-	chr5	2354714	2356845	+	UPF0481 protein At3g47200-like
LOC108990567	-1.00354	0.0256603	down	-2.17753	0.000134925	down	-	-	-	-2.91346	1.06371e-09	down	chr5	2561944	2566424	+	transcription factor UNE10-like
LOC108987608	-2.87964	0.00254344	down	-6.74515	1.89685e-06	down	5.23184	6.48287e-05	up	-	-	-	chr5	2650358	2651662	-	F-box/kelch-repeat protein At3g23880-like
LOC108987841	-1.38838	0.0323795	down	-4.83058	7.78745e-07	down	4.29508	1.93262e-11	up	-	-	-	chr5	2756117	2758414	-	uncharacterized LOC108987841
LOC108990786	1.0954	8.67907e-05	up	2.58099	1.10394e-45	up	1.06933	0.000448804	up	1.85655	7.17402e-12	up	chr5	2817234	2818531	+	auxin-responsive protein SAUR36-like
LOC108990800	1.38905	1.15219e-12	up	2.22844	1.90176e-19	up	1.0097	6.5833e-05	up	2.33773	4.79273e-21	up	chr5	2842409	2845996	-	pectinesterase 2-like
LOC109011159	1.60501	0.0102545	up	3.48157	1.41189e-22	up	3.69575	2.50776e-07	up	5.07341	8.75737e-18	up	chr5	3045951	3046787	-	uncharacterized LOC109011159
LOC109022007	2.1961	0.0284768	up	-	-	-	-	-	-	-	-	-	chr5	3153712	3154785	+	uncharacterized LOC109022007
LOC118348475	-2.71734	2.10058e-74	down	-4.49462	1.51299e-165	down	-1.64915	1.70667e-13	down	-2.71223	7.76193e-45	down	chr5	3288681	3297874	+	uncharacterized LOC118348475
LOC109015675	-2.79843	1.07115e-73	down	-4.30726	2.2295e-85	down	-2.0334	5.92636e-19	down	-2.61606	2.705e-35	down	chr5	3332069	3338881	+	uncharacterized LOC109015675
LOC109011919	-2.82359	0.00338267	down	-6.55638	1.64579e-05	down	6.89643	3.2591e-06	up	-	-	-	chr5	3557108	3558718	+	uncharacterized LOC109011919
LOC118348483	-1.14323	0.0090606	down	-2.46012	1.47908e-07	down	-	-	-	-	-	-	chr5	4066965	4069843	+	uncharacterized LOC118348483
LOC109018645	-1.52293	8.93535e-16	down	-3.51628	4.04464e-10	down	-	-	-	-	-	-	chr5	4149220	4152665	+	protein SMAX1-LIKE 3-like
LOC109003835	-1.2156	0.000794881	down	-5.05756	5.89587e-13	down	8.02374	9.1978e-19	up	-	-	-	chr5	4218223	4230191	-	uncharacterized LOC109003835
LOC109019927	-1.39672	1.23384e-21	down	-3.13697	4.7184e-08	down	-2.40769	1.81324e-15	down	-2.92204	7.97355e-35	down	chr5	4324181	4325249	+	chlorophyll a-b binding protein of LHCII type 1-like
LOC109009997	1.35499	2.06144e-20	up	2.3119	1.39654e-65	up	-	-	-	1.22781	4.87126e-16	up	chr5	4401035	4407899	-	phospholipid-transporting ATPase 1-like
LOC108980822	-1.025	0.000541367	down	-4.2583	8.81113e-18	down	3.79408	3.74816e-23	up	-	-	-	chr5	4498538	4500530	+	uncharacterized LOC108980822
LOC108996226	-1.0918	0.00173906	down	-3.60456	7.06948e-13	down	-	-	-	-	-	-	chr5	5023120	5036712	-	uncharacterized LOC108996226
LOC108996101	-1.2888	0.00490889	down	-6.1706	2.13995e-11	down	2.8101	6.61184e-15	up	-	-	-	chr5	5082613	5085175	+	cytochrome b561 and DOMON domain-containing protein At3g25290-like
LOC108988970	-1.19814	0.000915161	down	-3.13386	1.33673e-07	down	-	-	-	-2.55902	3.40495e-11	down	chr5	5186425	5195691	+	fimbrin-2
LOC118348411	-1.52301	0.0396962	down	-4.10483	3.02184e-05	down	3.11392	7.24376e-07	up	-5.05317	0.00784619	down	chr5	5735746	5738078	-	putative disease resistance protein RGA4
LOC109002421	-1.01704	0.00356393	down	-2.56904	4.58169e-13	down	-	-	-	-	-	-	chr5	5824280	5825599	+	expansin-A4-like
LOC109002423	1.47671	6.85108e-49	up	1.42716	4.1828e-72	up	-	-	-	-	-	-	chr5	5847655	5852843	+	uncharacterized LOC109002423
LOC109002400	-1.58485	0.0383611	down	-2.66575	0.0083957	down	3.20324	5.0049e-07	up	-	-	-	chr5	5876638	5877489	+	transcription repressor OFP17-like
LOC109002428	-1.27254	5.84571e-06	down	-4.75323	4.59393e-17	down	3.43314	2.99399e-15	up	-2.84953	0.00416481	down	chr5	5895150	5897536	+	EPIDERMAL PATTERNING FACTOR-like protein 6
LOC109002427	-1.4613	4.38214e-24	down	-3.02262	3.92425e-43	down	-1.63215	4.86293e-07	down	-2.98611	1.65343e-18	down	chr5	5901321	5903032	+	CBL-interacting serine/threonine-protein kinase 11-like
LOC108983918	-1.04556	0.00210724	down	-2.0204	6.43383e-12	down	-	-	-	-2.46865	1.7222e-18	down	chr5	5998271	6000306	-	protein NUCLEAR FUSION DEFECTIVE 4-like
LOC108983920	-1.62528	0.000117734	down	-7.72741	4.05702e-09	down	4.22315	3.15261e-18	up	-	-	-	chr5	6024455	6035574	-	protein NUCLEAR FUSION DEFECTIVE 4-like
LOC108987780	-1.6341	0.025882	down	-	-	-	4.42655	2.7976e-12	up	-	-	-	chr5	6073558	6077015	+	cation/H(+) antiporter 14-like
LOC108987781	-3.98864	0.000322607	down	-	-	-	2.04678	0.000181681	up	-	-	-	chr5	6114100	6115067	-	uncharacterized LOC108987781
LOC108989882	-1.03508	0.0053488	down	-4.34875	1.71059e-11	down	-	-	-	-7.58193	2.79056e-07	down	chr5	6553578	6555228	+	probable N-acetyltransferase HLS1-like
LOC108989849	-1.48374	0.0031219	down	-8.40441	3.09136e-10	down	9.23319	9.47349e-13	up	5.88939	0.0128855	up	chr5	6695699	6700600	+	asparagine synthetase [glutamine-hydrolyzing] 1-like
LOC108989905	-3.15044	0.000274056	down	-4.9903	8.94637e-05	down	5.15628	4.59442e-06	up	3.00639	0.0339131	up	chr5	6774812	6776997	+	omega-3 fatty acid desaturase, endoplasmic reticulum-like
LOC108982999	1.24814	8.11683e-19	up	2.2784	3.69072e-41	up	-	-	-	1.0269	8.03129e-20	up	chr5	6968396	6969661	-	probable pyridoxal 5'-phosphate synthase subunit PDX1
LOC109009839	-1.57147	3.12617e-19	down	-3.45706	1.31806e-21	down	-1.62153	3.42702e-16	down	-2.93508	1.58296e-36	down	chr5	7035464	7038829	+	dehydrodolichyl diphosphate synthase 2-like
LOC109007635	1.05195	1.76166e-11	up	1.29791	3.69637e-16	up	-	-	-	-	-	-	chr5	7070179	7073342	+	uncharacterized LOC109007635
LOC118348416	-3.33868	0.0376776	down	-	-	-	4.23878	0.00760891	up	-	-	-	chr5	7255450	7256161	-	uncharacterized mitochondrial protein AtMg00810-like
LOC108979135	-1.02894	3.47618e-14	down	-1.21942	8.50603e-16	down	-1.35066	1.979e-23	down	-	-	-	chr5	7284275	7289439	+	protein NRT1/ PTR FAMILY 8.2-like
LOC109003770	-1.43825	1.33236e-05	down	-6.5779	1.74025e-14	down	6.40991	4.35801e-26	up	-	-	-	chr5	7291482	7293365	-	protein OCTOPUS-like
LOC109003774	-1.3457	0.00153326	down	-2.91617	1.76455e-14	down	-	-	-	-	-	-	chr5	7331780	7333835	+	proliferating cell nuclear antigen-like
LOC109003779	-1.50307	2.56844e-07	down	-2.99534	6.34024e-17	down	-1.21505	7.89733e-12	down	-2.94582	8.61609e-56	down	chr5	7410216	7415922	-	uncharacterized LOC109003779
LOC109015685	-2.43941	3.60412e-16	down	-	-	-	-	-	-	-3.03844	0.000553874	down	chr5	7441746	7442439	+	copper transporter 6-like
LOC108985227	1.23224	2.2421e-37	up	1.66314	2.82925e-162	up	-	-	-	1.47064	2.81681e-28	up	chr5	7471565	7472923	+	universal stress protein PHOS32-like
LOC109017369	-5.30854	0.00774512	down	-3.16717	0.0327588	down	3.81386	0.00271505	up	-	-	-	chr5	7610495	7611241	+	zinc finger protein JAGGED-like
LOC109018521	-1.39848	0.00634977	down	-4.70969	1.35284e-07	down	5.03215	4.73544e-14	up	-	-	-	chr5	7677614	7683596	-	uncharacterized LOC109018521
LOC108983778	-3.17408	0.00550793	down	-3.11649	0.00332204	down	3.78683	0.000152216	up	-	-	-	chr5	7779218	7781102	+	general transcription and DNA repair factor IIH subunit TFB1-3-like
LOC109002608	-1.51928	0.000718303	down	-9.68627	4.67005e-13	down	9.73475	5.04814e-13	up	-	-	-	chr5	8170877	8171458	-	subtilisin-like protease SBT1.5
LOC109002618	-3.86379	0.000766971	down	-6.41704	1.09047e-05	down	8.15858	4.19377e-09	up	-	-	-	chr5	8376207	8378428	+	WUSCHEL-related homeobox 2
LOC109002615	-1.8682	0.0385643	down	-	-	-	-	-	-	-2.28949	0.00654454	down	chr5	8404197	8405009	-	CLAVATA3/ESR (CLE)-related protein 46-like
LOC109002625	-2.06235	0.00742557	down	-2.29511	0.0118096	down	4.52951	0.00172898	up	-	-	-	chr5	8493826	8494779	+	probable histone H2A.4
LOC109002613	2.33788	3.48434e-36	up	4.27466	7.85172e-103	up	3.36994	4.73883e-75	up	4.54777	1.43287e-110	up	chr5	8548120	8548873	-	zinc finger protein ZAT11-like
LOC109021960	-2.37694	8.34717e-06	down	-9.07174	4.31444e-11	down	1.91216	0.000367966	up	-6.47809	1.35231e-05	down	chr5	8577422	8580988	+	transcription factor MYB59-like
LOC109021966	-1.8917	0.000361278	down	-5.44072	1.27541e-08	down	9.4394	5.24432e-13	up	-	-	-	chr5	8662140	8665863	+	licodione synthase-like
LOC108999708	-1.30611	0.000403843	down	-7.8608	8.70585e-12	down	7.08621	5.67715e-27	up	-	-	-	chr5	8719700	8722120	+	licodione synthase-like
LOC108979200	2.41765	3.44964e-66	up	4.46062	6.0087e-202	up	2.65495	2.03009e-29	up	3.22548	4.93328e-24	up	chr5	8791951	8794041	+	exocyst complex component EXO70H1-like
LOC108979103	-1.75794	2.59313e-37	down	-2.95093	1.74444e-222	down	-1.4834	2.16264e-06	down	-	-	-	chr5	8988986	8990395	-	chitinase 2-like
LOC108979069	-2.31518	0.000489398	down	-3.20081	3.47218e-06	down	5.23082	3.10126e-18	up	-	-	-	chr5	9040074	9043125	+	laccase-17-like
LOC109021843	-1.90014	0.0372263	down	-6.26034	3.03736e-05	down	8.10076	2.60222e-09	up	-	-	-	chr5	9204295	9205592	+	protein FAR-RED IMPAIRED RESPONSE 1-like
LOC109022208	1.3108	1.93207e-06	up	1.15884	0.000141247	up	4.48825	5.99244e-68	up	3.23385	1.09148e-17	up	chr5	9601689	9605808	+	ethylene-responsive transcription factor RAP2-7-like
LOC109022074	-1.20154	0.00403252	down	-2.69991	1.27559e-08	down	-	-	-	-	-	-	chr5	9770793	9775978	+	protein NRT1/ PTR FAMILY 2.7-like
LOC108988588	-1.62443	1.10036e-12	down	-2.8162	1.20893e-20	down	-	-	-	-	-	-	chr5	9858558	9860835	+	dof zinc finger protein DOF2.1-like
LOC109009328	-1.39541	0.0150306	down	-8.5051	7.80191e-10	down	5.54791	1.00046e-15	up	-	-	-	chr5	10013321	10016008	+	vicilin-like seed storage protein At2g28490
LOC109009333	-1.5851	3.86681e-06	down	-5.01005	4.80401e-35	down	-	-	-	-1.17013	5.03606e-07	down	chr5	10049923	10058115	-	auxin response factor 4-like
LOC108983972	-1.95538	0.00987741	down	-5.99968	1.57772e-06	down	6.7303	8.24619e-09	up	-	-	-	chr5	10127775	10133372	+	exopolygalacturonase-like
LOC108983967	-1.53694	0.00215348	down	-8.26863	5.87018e-10	down	8.1643	2.8453e-09	up	-	-	-	chr5	10199678	10200940	-	fasciclin-like arabinogalactan protein 12
LOC108981601	2.36782	7.22714e-05	up	-	-	-	-	-	-	-	-	-	chr5	10632052	10636731	-	auxin response factor 18-like
LOC109008589	-4.86244	0.0472695	down	-	-	-	5.63577	0.000202483	up	-	-	-	chr5	10896025	10896363	-	uncharacterized LOC109008589
LOC109018398	2.42144	8.4308e-39	up	2.67438	7.46139e-37	up	2.9826	4.58625e-46	up	2.55326	3.92093e-17	up	chr5	11483546	11501785	-	ABC transporter G family member 28-like
LOC109021540	1.63019	5.25177e-23	up	2.6362	2.3084e-75	up	-	-	-	2.46795	1.34943e-45	up	chr5	11884748	11886115	-	secoisolariciresinol dehydrogenase-like
LOC108983148	1.89878	2.44744e-14	up	3.39426	1.21094e-48	up	-	-	-	2.76878	2.55103e-27	up	chr5	12031362	12032927	-	secoisolariciresinol dehydrogenase-like
LOC108998469	-2.00665	0.0116198	down	-4.7902	1.86152e-06	down	5.87815	4.48509e-11	up	-	-	-	chr5	12223703	12227335	+	secoisolariciresinol dehydrogenase-like
LOC109019101	1.09934	1.18432e-07	up	1.25977	6.38324e-08	up	2.01658	9.78937e-13	up	1.78777	8.08037e-12	up	chr5	12632287	12633413	+	uncharacterized LOC109019101
LOC109006949	-1.18174	0.00125248	down	-2.18915	9.28346e-06	down	-1.15089	3.1295e-05	down	-	-	-	chr5	12791032	12793995	+	calmodulin-2/4-like
LOC109006947	1.08629	2.6537e-06	up	-	-	-	-	-	-	-	-	-	chr5	12856464	12863558	-	superoxide dismutase [Cu-Zn], chloroplastic
LOC118348430	-1.7542	0.00555237	down	-7.67385	5.4507e-08	down	8.79058	8.94885e-11	up	-	-	-	chr5	12936890	12937393	-	uncharacterized LOC118348430
LOC108986889	-1.31356	0.0337981	down	-8.50374	1.12247e-09	down	6.82659	2.01707e-16	up	-	-	-	chr5	13006401	13010869	-	probable disease resistance protein At4g27220
LOC108986893	-1.3899	0.0236772	down	-4.03426	1.78671e-09	down	-	-	-	-3.93441	7.98109e-15	down	chr5	13215873	13220018	+	L-ascorbate oxidase-like
LOC118348432	-2.74979	0.000595525	down	-7.09587	1.7555e-07	down	8.066	2.38812e-09	up	-	-	-	chr5	13228054	13232849	+	L-ascorbate oxidase-like
LOC108980909	-1.04554	8.30227e-07	down	-1.88933	1.23702e-15	down	2.71147	0.000231187	up	-	-	-	chr5	13311337	13313975	-	glutathione S-transferase T2-like
LOC108997790	3.85991	1.18566e-95	up	4.81042	1.9311e-157	up	-	-	-	2.18268	0.0129291	up	chr5	13875971	13879719	-	secoisolariciresinol dehydrogenase-like
LOC108997783	1.3125	0.000101274	up	-	-	-	4.95769	0.000291187	up	-	-	-	chr5	13890839	13894195	-	secoisolariciresinol dehydrogenase-like
LOC108997777	1.71798	5.62919e-05	up	1.34865	0.00128396	up	3.85688	0.000673172	up	-	-	-	chr5	13911942	13914611	-	secoisolariciresinol dehydrogenase-like
LOC118348437	-2.18232	0.000332467	down	-7.98817	1.36922e-09	down	6.16209	2.55652e-12	up	-	-	-	chr5	14325701	14327385	+	uncharacterized LOC118348437
LOC108997798	-1.59683	0.0159254	down	-7.24345	2.84274e-07	down	8.79725	4.37273e-11	up	-	-	-	chr5	15860511	15861422	+	uncharacterized LOC108997798
LOC108997794	-1.72352	0.0159577	down	-7.3257	2.93918e-07	down	7.93686	2.95296e-08	up	-	-	-	chr5	16094860	16095423	+	uncharacterized LOC108997794
LOC108997825	1.2436	1.41967e-11	up	1.56204	4.49622e-21	up	1.15995	2.94314e-05	up	1.71489	1.64415e-06	up	chr5	16196748	16197647	+	NDR1/HIN1-like protein 10
LOC109009018	-1.22649	0.0188351	down	-6.54238	1.10762e-07	down	5.92183	3.81475e-22	up	-	-	-	chr5	16617062	16619614	-	uncharacterized LOC109009018
LOC108986478	1.4395	1.52015e-12	up	2.62692	1.79333e-47	up	1.88823	1.44664e-05	up	2.44834	3.67346e-07	up	chr5	16816369	16817819	-	NAC domain-containing protein 90-like
LOC108986484	-1.11754	0.000880895	down	-1.508	3.63316e-05	down	2.39718	1.17249e-08	up	-	-	-	chr5	16872731	16877537	+	rho GTPase-activating protein 5-like
LOC118348448	-1.67851	0.00917035	down	-7.02814	2.44279e-07	down	7.27329	3.13645e-07	up	-	-	-	chr5	16883672	16884573	-	protein FAR-RED ELONGATED HYPOCOTYL 3-like
LOC109005763	-1.6948	0.000773994	down	-3.14733	4.38172e-08	down	7.31472	2.1786e-19	up	4.36167	1.06139e-05	up	chr5	16996110	16998836	+	uncharacterized LOC109005763
LOC108995405	-5.13252	0.0234769	down	-4.85086	0.0204315	down	6.52689	2.76517e-08	up	-	-	-	chr5	17243412	17248036	+	uncharacterized LOC108995405
LOC118348450	-2.31133	0.00598464	down	-2.51815	0.00110495	down	7.53918	2.72527e-07	up	-	-	-	chr5	17520669	17522534	+	uncharacterized LOC118348450
LOC109011787	-1.4588	0.0156879	down	-5.46337	8.85288e-06	down	5.92316	2.66324e-10	up	-	-	-	chr5	17617390	17625858	+	fatty acyl-CoA reductase 3-like
LOC109011786	2.35532	1.29415e-07	up	3.48161	2.85517e-14	up	2.65787	1.4959e-08	up	2.66452	0.003458	up	chr5	17647466	17649363	+	cytochrome P450 94C1-like
LOC109011783	-1.76695	0.000999651	down	-7.96698	1.47454e-09	down	8.88112	1.17535e-11	up	4.44223	0.0479059	up	chr5	17727711	17730526	+	60S acidic ribosomal protein P2B
LOC109011782	-1.28872	0.0245527	down	-7.45639	2.43575e-08	down	3.62456	4.498e-11	up	-	-	-	chr5	17732216	17735312	-	histidine-containing phosphotransfer protein 2-like
LOC109011845	-1.52383	0.0392768	down	-4.07045	1.98472e-05	down	-	-	-	-	-	-	chr5	17942967	17943884	+	uncharacterized LOC109011845
LOC109011848	-1.79683	0.00507113	down	-6.72459	6.05467e-09	down	6.29503	2.83611e-18	up	2.89291	0.00446005	up	chr5	17948001	17951954	-	uncharacterized LOC109011848
LOC109011768	-2.50013	1.76097e-10	down	-3.89293	1.63376e-17	down	-1.27659	0.000688227	down	-4.13194	7.39533e-33	down	chr5	18015733	18023293	-	glucomannan 4-beta-mannosyltransferase 2-like
LOC108985437	1.08848	2.39208e-09	up	1.47676	4.17943e-13	up	-	-	-	2.11143	5.00813e-54	up	chr5	18057971	18062674	+	GABA transporter 1
LOC108985026	-1.05405	0.0446453	down	-4.29116	3.51795e-07	down	-	-	-	1.04424	0.000497882	up	chr5	18188880	18193920	+	threonine dehydratase 1 biosynthetic, chloroplastic-like
LOC109001082	1.13042	1.0626e-16	up	2.35868	1.98235e-65	up	-	-	-	1.63598	7.41189e-12	up	chr5	18295588	18303221	-	protein argonaute 5
LOC109001057	-1.48629	0.0380162	down	-4.89631	8.79413e-05	down	4.19788	9.17676e-09	up	-	-	-	chr5	18446493	18450362	-	serine carboxypeptidase-like 51
LOC109001056	-2.46909	0.00022715	down	-7.34859	1.35325e-07	down	8.02869	3.79867e-09	up	-	-	-	chr5	18455939	18457599	+	uncharacterized LOC109001056
LOC109001052	2.71708	6.61776e-05	up	-4.3842	0.0305674	down	-	-	-	-	-	-	chr5	18616718	18618084	+	cyclin-dependent kinases regulatory subunit 1
LOC108983798	-1.51194	5.58434e-07	down	-1.45113	0.0025886	down	-1.73359	1.96202e-09	down	-1.9993	3.69107e-08	down	chr5	19081757	19085202	-	tubulin beta-4 chain
LOC108985919	-1.29195	0.021671	down	-8.39077	1.02328e-10	down	5.41551	1.9366e-22	up	-	-	-	chr5	19122748	19170520	-	probable LRR receptor-like serine/threonine-protein kinase At3g47570
LOC109004039	-1.22074	2.95357e-08	down	-2.7588	1.86315e-22	down	-	-	-	-2.28105	7.26284e-28	down	chr5	19289698	19292365	+	blue copper protein-like
LOC109017997	-1.74906	0.00296094	down	-7.70185	1.56884e-08	down	8.23946	1.83123e-09	up	-	-	-	chr5	19409012	19411282	-	heat stress transcription factor B-4b-like
LOC109017994	-1.52366	1.81108e-09	down	-2.78867	2.70377e-21	down	-	-	-	-1.59358	0.000663395	down	chr5	19473774	19476907	-	putative disease resistance RPP13-like protein 1
LOC109007338	-1.06227	0.043037	down	-3.01527	2.39176e-07	down	2.74868	4.64937e-21	up	-	-	-	chr5	19593149	19597988	-	calcium-dependent protein kinase 2-like
LOC109007341	1.06409	8.42912e-08	up	1.75856	1.49015e-10	up	-	-	-	1.41517	8.00963e-13	up	chr5	19625534	19637254	-	protein CLT3, chloroplastic
LOC109007962	-3.37171	0.00137928	down	-6.52224	2.28597e-05	down	8.15568	9.59907e-09	up	-	-	-	chr5	19888019	19889860	+	uncharacterized LOC109007962
LOC108999204	1.3567	0.00233278	up	2.45878	2.28044e-16	up	2.63408	3.3363e-08	up	3.33284	2.07404e-10	up	chr5	19923005	19923649	-	uncharacterized LOC108999204
LOC108999117	1.79174	7.61062e-12	up	2.49481	5.08948e-14	up	1.66262	1.15041e-19	up	2.50314	8.49661e-50	up	chr5	20106623	20108402	-	F-box protein At4g18380-like
LOC109011271	2.42398	1.37975e-06	up	4.02338	1.6703e-128	up	-	-	-	3.08589	1.25204e-48	up	chr5	20399884	20401757	+	glucan endo-1,3-beta-glucosidase-like
LOC118348395	3.50733	0.000578782	up	5.27604	8.18391e-16	up	-	-	-	2.34952	0.0126396	up	chr5	20409806	20411619	+	glucan endo-1,3-beta-glucosidase-like
LOC109011272	2.29338	0.0118255	up	3.65239	9.69416e-73	up	-	-	-	4.34322	0.000163676	up	chr5	20444868	20446669	+	glucan endo-1,3-beta-glucosidase-like
LOC109005330	-1.18387	2.61922e-09	down	-3.17832	9.58179e-30	down	-	-	-	-1.17648	0.000280631	down	chr5	20478329	20482002	-	zinc finger CCCH domain-containing protein 22-like
LOC118348461	-1.02454	0.0406372	down	-6.02212	2.12524e-07	down	9.37344	6.73859e-13	up	4.57404	0.0365064	up	chr5	20503949	20506757	+	uncharacterized LOC118348461
LOC109005326	-1.171	0.000606937	down	-1.22374	5.94182e-05	down	1.14779	7.96759e-06	up	-1.94225	0.000514023	down	chr5	20521979	20530130	+	ABC transporter G family member 15-like
LOC108985387	1.95919	9.91718e-13	up	1.71728	3.98024e-08	up	2.35599	4.54454e-09	up	1.49275	0.000383707	up	chr5	20764634	20767409	-	transcription factor MYB83-like
LOC108980884	-1.18041	0.000925029	down	-2.70734	3.24264e-07	down	1.49018	0.000218372	up	-	-	-	chr5	21005012	21007677	+	zinc finger protein WIP2-like
LOC109013762	-2.12913	2.54406e-16	down	-2.84882	9.53985e-16	down	-1.28122	1.9471e-09	down	-	-	-	chr5	21320177	21322617	+	UDP-glycosyltransferase 92A1-like
LOC109021563	-2.15374	0.0148491	down	-6.89046	8.11752e-06	down	7.72753	3.7305e-09	up	-	-	-	chr5	21615198	21618560	+	disease resistance protein RUN1-like
LOC118348465	-2.38282	0.000542649	down	-5.16636	2.58294e-06	down	9.59759	7.87583e-14	up	-	-	-	chr5	21621186	21622233	-	uncharacterized LOC118348465
LOC108994460	-2.00982	0.0283214	down	-4.00213	5.1648e-05	down	4.52887	2.10962e-09	up	-	-	-	chr5	21749997	21751620	+	receptor-like protein 3
LOC108994480	-5.87606	0.00334982	down	-5.59747	0.00368155	down	6.98796	1.77683e-06	up	-	-	-	chr5	21829499	21831307	-	GATA transcription factor 29-like
LOC109020930	1.6896	0.000103145	up	1.61823	1.35805e-06	up	-1.37667	1.62424e-21	down	-	-	-	chr5	21931387	21933465	-	peroxidase A2-like
LOC109019023	-1.77502	1.79337e-10	down	-3.98161	1.19584e-31	down	-2.48737	8.89724e-22	down	-1.3978	4.4841e-11	down	chr5	22035258	22035968	-	dirigent protein 22-like
LOC108982483	2.05881	3.82439e-72	up	3.5516	7.69721e-119	up	1.40584	3.92204e-07	up	2.30789	2.98185e-16	up	chr5	22046086	22047506	+	transmembrane protein 45B-like
LOC109009813	3.11584	5.07084e-86	up	4.8447	0	up	5.62392	1.79604e-160	up	5.85869	5.94455e-140	up	chr5	22169293	22173986	+	IQ domain-containing protein IQM2-like
LOC109009814	-1.1888	7.27717e-15	down	-2.30568	1.84185e-19	down	-	-	-	-2.21497	5.44321e-35	down	chr5	22174151	22180323	-	protochlorophyllide-dependent translocon component 52, chloroplastic
LOC108980914	-1.3933	4.53008e-08	down	-4.46751	1.34478e-47	down	-1.04567	2.21768e-11	down	-1.40852	6.32014e-15	down	chr6	192469	194453	-	protein ASPARTIC PROTEASE IN GUARD CELL 2-like
LOC109016706	-3.49747	2.84486e-11	down	-4.63781	6.10384e-16	down	-	-	-	-	-	-	chr6	266169	278623	+	GEM-like protein 4
LOC108993269	-1.35035	0.00125358	down	-3.03752	4.91763e-10	down	-	-	-	-2.90728	3.52311e-08	down	chr6	332953	334740	+	probable transmembrane ascorbate ferrireductase 4
LOC108993255	-1.2116	0.00465629	down	-9.73844	1.89176e-13	down	5.64112	3.57948e-32	up	-	-	-	chr6	387320	389874	+	aspartyl protease family protein 2
LOC108993294	-1.86707	6.60676e-09	down	-5.2985	1.25094e-18	down	-	-	-	-1.83943	1.92718e-05	down	chr6	590109	593077	+	lysine histidine transporter-like 6
LOC109020441	-1.52032	2.79986e-11	down	-	-	-	-2.3443	1.09058e-28	down	-1.64008	1.02487e-11	down	chr6	641567	642846	+	probable carboxylesterase 6
LOC109020447	2.28686	1.62974e-62	up	3.45593	7.06301e-169	up	2.84365	2.4919e-24	up	3.15863	2.24164e-26	up	chr6	693559	695684	-	uncharacterized LOC109020447
LOC109020438	-1.65546	0.00126788	down	-6.72309	1.64609e-13	down	4.32979	5.66172e-22	up	1.81347	0.00158284	up	chr6	722424	725527	-	protein DETOXIFICATION 54
LOC108991517	1.60766	0.000332467	up	1.81772	5.05923e-07	up	6.56643	2.58859e-15	up	5.91345	2.80709e-09	up	chr6	943931	947761	+	laccase-14-like
LOC118348788	1.36212	3.3007e-06	up	-	-	-	1.2126	3.97099e-17	up	-	-	-	chr6	1042315	1046158	+	laccase-14-like
LOC108985628	1.26377	1.16562e-06	up	1.32309	7.62697e-06	up	-	-	-	1.08179	1.77201e-07	up	chr6	1188091	1192541	+	laccase-14-like
LOC108985630	-1.12197	0.0354228	down	-1.7241	4.99553e-14	down	-1.70438	3.81175e-07	down	-2.96524	2.02619e-23	down	chr6	1211567	1215559	+	laccase-14-like
LOC109013368	1.49538	8.62666e-37	up	2.0551	2.2527e-41	up	-	-	-	-	-	-	chr6	1217788	1221344	+	laccase-14-like
LOC109013370	1.99401	1.6327e-09	up	1.94828	2.94526e-08	up	1.09968	2.57362e-06	up	1.21772	1.53295e-07	up	chr6	1230701	1234647	+	laccase-15-like
LOC109013369	2.13387	4.33566e-10	up	2.29542	8.23006e-10	up	-	-	-	-	-	-	chr6	1236429	1240217	+	laccase-14-like
LOC109013371	1.91372	1.65932e-32	up	2.65435	1.0846e-34	up	1.05099	1.10546e-06	up	1.02902	1.93521e-13	up	chr6	1246560	1250834	+	putative laccase-9
LOC109002896	2.56785	1.49711e-32	up	3.1682	5.21033e-22	up	1.78061	3.41664e-12	up	1.84818	2.03058e-23	up	chr6	1253667	1258451	+	laccase-15-like
LOC109014678	2.04263	1.78405e-33	up	3.25736	2.42246e-32	up	-	-	-	2.19632	9.90326e-50	up	chr6	1307169	1310681	+	laccase-15-like
LOC118348753	1.81364	0.00129392	up	1.61676	0.0180487	up	2.19111	0.00032595	up	2.63432	1.58321e-07	up	chr6	1311011	1311407	-	uncharacterized LOC118348753
LOC109011409	-1.2916	2.27939e-11	down	-2.91226	5.74103e-49	down	-	-	-	-1.30426	1.09873e-15	down	chr6	1757742	1758744	-	abscisic stress-ripening protein 1-like
LOC109011406	-1.37914	4.10132e-25	down	-2.77525	8.01606e-09	down	-1.6116	1.70337e-07	down	-2.63489	5.55135e-18	down	chr6	1763511	1765104	-	uncharacterized LOC109011406
LOC109011446	-1.93915	0.018477	down	-4.07114	0.000234532	down	7.69437	2.74345e-08	up	-	-	-	chr6	1808219	1810023	-	UPF0496 protein At1g20180-like
LOC109011412	-1.11118	0.00614997	down	-2.97018	1.88183e-07	down	1.22986	8.78095e-05	up	-	-	-	chr6	1829195	1830998	+	uncharacterized LOC109011412
LOC109011413	-1.36751	0.00106457	down	-2.14869	5.30891e-07	down	1.60658	3.05866e-08	up	-1.03348	0.0107057	down	chr6	1833345	1835430	+	neurofilament medium polypeptide-like
LOC109005393	-1.23655	0.0216852	down	-2.37986	5.23874e-05	down	2.96331	2.28562e-11	up	-	-	-	chr6	2377060	2381272	+	receptor-like protein kinase 2
LOC109005394	-1.2444	0.00603343	down	-3.22066	2.33092e-07	down	-	-	-	-2.11887	8.65389e-11	down	chr6	2396166	2398856	+	glycolipid transfer protein 3-like
LOC109005396	1.16884	4.68398e-27	up	1.93083	4.88236e-62	up	-	-	-	1.05276	0.000110923	up	chr6	2406596	2408164	-	pathogen-related protein-like
LOC109005400	-1.09262	0.000240274	down	-1.8427	3.47161e-06	down	-	-	-	-1.06316	3.40094e-06	down	chr6	2468325	2472351	+	protein trichome berefringence-like 7
LOC109021434	-1.40225	0.0323286	down	-4.66002	5.63446e-06	down	5.89769	3.29974e-14	up	-	-	-	chr6	2545150	2546337	-	uncharacterized LOC109021434
LOC108999697	2.0854	6.37216e-60	up	2.64125	1.35982e-27	up	-	-	-	2.23597	5.9291e-18	up	chr6	2560241	2563399	+	bidirectional sugar transporter SWEET1
LOC108984750	-1.36973	3.55269e-19	down	-2.89238	6.82784e-53	down	-1.1948	4.69384e-07	down	-2.44498	6.90631e-24	down	chr6	2593783	2595125	-	thioredoxin M-type, chloroplastic-like
LOC109003422	-1.9846	9.06098e-06	down	-2.02906	0.00010919	down	-	-	-	-	-	-	chr6	3176830	3189137	+	receptor-like protein 14
LOC109018797	-1.08405	0.0158594	down	-4.97934	9.24395e-09	down	8.83616	5.96532e-11	up	-	-	-	chr6	3189679	3193074	-	wall-associated receptor kinase 2-like
LOC108996799	-3.59127	0.049244	down	-3.36417	0.0497634	down	6.89019	3.6961e-06	up	-	-	-	chr6	3398994	3404238	-	wall-associated receptor kinase 2-like
LOC109013384	-2.7127	0.00151536	down	-5.9001	5.65297e-05	down	7.78763	1.40512e-08	up	-	-	-	chr6	3668848	3669983	-	integrator complex subunit 6 homolog
LOC108983002	1.69775	2.95365e-07	up	3.61489	4.94109e-37	up	-	-	-	2.85773	1.14877e-23	up	chr6	3957777	3958453	-	probable calcium-binding protein CML44
LOC109009850	-1.12371	0.0164451	down	-	-	-	1.9165	4.53569e-06	up	2.03969	1.96042e-08	up	chr6	4150904	4154683	+	amino-acid permease BAT1 homolog
LOC109003041	-1.05409	0.0347316	down	-4.76624	4.93698e-08	down	4.88667	4.27952e-19	up	-	-	-	chr6	4319532	4326806	+	metal transporter Nramp5-like
LOC109003054	1.94543	5.65072e-07	up	1.57936	0.00041656	up	1.63711	1.08196e-09	up	-	-	-	chr6	4369999	4370833	+	E3 ubiquitin ligase BIG BROTHER-related
LOC109003068	-1.17038	2.16807e-09	down	-1.9788	1.68867e-26	down	-	-	-	-2.20326	7.76814e-20	down	chr6	4531661	4543357	-	serine/threonine-protein kinase 38-like
LOC108980738	-1.16107	0.0146037	down	-6.52145	4.74124e-08	down	2.80857	7.00266e-07	up	-	-	-	chr6	4601685	4602699	+	leucine-rich repeat extensin-like protein 3
LOC109009680	1.14371	7.43932e-10	up	1.39413	7.22708e-11	up	-	-	-	-	-	-	chr6	4924872	4928394	+	protein REVERSION-TO-ETHYLENE SENSITIVITY1
LOC109020430	1.30569	4.30348e-07	up	3.29956	8.28725e-139	up	-	-	-	2.71454	0.0130228	up	chr6	5090444	5095311	-	TMV resistance protein N-like
LOC109019977	-1.68183	9.36099e-10	down	-2.63202	2.04902e-06	down	4.51698	8.91753e-06	up	-	-	-	chr6	5425762	5431230	-	uncharacterized LOC109019977
LOC109001629	1.44092	3.53228e-05	up	2.42037	1.35481e-18	up	1.37232	9.55162e-09	up	2.26294	1.84086e-34	up	chr6	5769305	5771324	-	transcription factor RAX2-like
LOC109010221	-1.78291	0.0192359	down	-6.85053	7.42704e-07	down	4.09612	1.59198e-06	up	-	-	-	chr6	5965498	5967166	+	protein DETOXIFICATION 27-like
LOC118348709	-1.60638	0.0124017	down	-7.41731	1.7579e-07	down	6.76293	5.16938e-09	up	-	-	-	chr6	6091521	6092268	-	uncharacterized LOC118348709
LOC109001202	1.03858	4.34714e-32	up	1.51224	1.12804e-63	up	-	-	-	-	-	-	chr6	6128655	6131281	+	uncharacterized LOC109001202
LOC109001199	1.25413	4.45504e-15	up	1.70894	4.65638e-09	up	-1.43622	4.92419e-10	down	-	-	-	chr6	6150020	6151301	+	blue copper protein-like
LOC109001197	-1.06589	6.21768e-05	down	-2.1247	7.49531e-14	down	2.38285	3.80774e-10	up	-1.52335	0.0112627	down	chr6	6157241	6158002	-	classical arabinogalactan protein 10-like
LOC109001196	1.05361	1.01814e-22	up	-	-	-	-	-	-	-	-	-	chr6	6163638	6198222	-	isoamylase 3, chloroplastic
LOC109001134	2.16234	1.68919e-13	up	3.82889	2.68492e-42	up	-	-	-	3.11868	7.07865e-35	up	chr6	6260663	6261428	+	uncharacterized LOC109001134
LOC109001132	-1.16382	0.0443975	down	-5.01699	2.39799e-07	down	3.54517	1.45065e-11	up	-	-	-	chr6	6357390	6359745	+	uncharacterized LOC109001132
LOC109001174	-1.48781	0.000572531	down	-4.01808	4.1371e-14	down	3.65292	1.37346e-12	up	-2.33983	0.038478	down	chr6	6487730	6490011	-	cytochrome P450 81Q32-like
LOC109001131	-2.26608	0.00196545	down	-6.98591	5.90188e-07	down	8.5577	3.01758e-10	up	-	-	-	chr6	6501680	6504969	+	agamous-like MADS-box protein AGL66
LOC118348597	-1.88605	0.0340631	down	-6.34799	2.81395e-05	down	7.14859	7.29129e-07	up	-	-	-	chr6	6563662	6564288	-	uncharacterized LOC118348597
LOC109019664	-3.09639	0.0246685	down	-5.65109	0.000582466	down	6.35768	6.5355e-05	up	-	-	-	chr6	7076677	7077108	-	uncharacterized LOC109019664
LOC109019663	-1.17815	0.0016952	down	-7.0324	5.11667e-15	down	9.88419	4.89433e-14	up	-	-	-	chr6	7091297	7101292	+	uncharacterized LOC109019663
LOC109020103	-1.64799	0.000164198	down	-2.23726	8.46662e-08	down	3.1304	3.21674e-16	up	-	-	-	chr6	7465910	7468666	+	putative receptor protein kinase ZmPK1
LOC108991061	-1.38342	0.0346184	down	-6.18707	7.42704e-07	down	6.24017	1.45022e-12	up	-	-	-	chr6	7567392	7569587	+	putative receptor protein kinase ZmPK1
LOC108987256	-2.47928	7.02777e-09	down	-8.67771	2.85076e-11	down	4.22021	6.61309e-18	up	-	-	-	chr6	7678561	7681213	+	putative receptor protein kinase ZmPK1
LOC108987254	-1.57875	3.17898e-08	down	-4.98665	4.04811e-23	down	3.26128	1.74187e-20	up	-3.06012	1.61216e-05	down	chr6	7712669	7715414	+	putative receptor protein kinase ZmPK1
LOC108984953	-1.51036	0.00404878	down	-7.96906	2.41266e-09	down	4.36867	2.58336e-12	up	-4.74934	0.0125786	down	chr6	7729945	7732362	+	putative receptor protein kinase ZmPK1
LOC108998386	-1.04923	0.00404248	down	-6.04849	1.96022e-12	down	6.25684	5.04567e-22	up	-	-	-	chr6	7821008	7823344	+	putative receptor protein kinase ZmPK1
LOC108979763	-1.72623	2.18811e-06	down	-10.2262	1.38032e-15	down	6.55811	5.199e-35	up	-	-	-	chr6	8197628	8201766	+	probable inactive receptor kinase At5g67200
LOC108992261	1.71469	1.17473e-14	up	2.96414	7.63326e-43	up	1.93966	0.00116973	up	3.30424	5.1442e-09	up	chr6	8362707	8364232	+	uncharacterized acetyltransferase At3g50280-like
LOC108992266	-1.34398	1.24739e-12	down	-2.48984	7.72764e-18	down	-	-	-	-1.81796	2.80547e-07	down	chr6	8426094	8429283	+	probable serine/threonine-protein kinase At1g01540
LOC108992254	-1.07378	0.0345412	down	-4.00036	2.39477e-08	down	4.11824	1.08461e-18	up	-	-	-	chr6	8453213	8454943	+	heat stress transcription factor B-4-like
LOC109022269	-1.15942	0.0416871	down	-7.55252	4.61263e-08	down	8.61596	1.03571e-10	up	-	-	-	chr6	8493472	8494593	-	uncharacterized LOC109022269
LOC109022276	-1.90582	0.0123078	down	-3.93437	9.13597e-05	down	8.22786	1.01972e-09	up	-	-	-	chr6	8523490	8526077	+	triacylglycerol lipase OBL1-like
LOC109022270	-1.35773	0.00299101	down	-2.46244	2.05982e-06	down	2.29084	8.21696e-06	up	-	-	-	chr6	8654454	8655243	+	40S ribosomal protein S19-3-like
LOC109022278	1.11957	1.4752e-08	up	-	-	-	1.6032	1.11261e-14	up	1.84728	1.02973e-21	up	chr6	8672889	8678536	+	cold-regulated protein 27-like
LOC108985786	-1.88238	0.000203022	down	-4.33709	1.88879e-09	down	4.85922	3.30831e-25	up	-	-	-	chr6	8978035	8981262	-	UDP-glucuronate:xylan alpha-glucuronosyltransferase 2
LOC108985789	1.64667	4.77789e-05	up	2.85233	3.16531e-18	up	-	-	-	4.45726	0.00908172	up	chr6	8999638	9001832	+	patatin-like protein 2
LOC108987627	-1.17562	1.70577e-08	down	-1.9361	6.76597e-22	down	-1.11624	3.43143e-12	down	-1.29657	7.8096e-22	down	chr6	9656478	9663263	-	co-chaperone protein p23-2
LOC108987622	1.84694	0.00030414	up	3.73995	3.42469e-25	up	6.08728	9.86634e-13	up	7.50956	5.45515e-22	up	chr6	9777625	9780120	-	patatin-like protein 2
LOC108987620	1.94388	1.96166e-17	up	3.94317	6.28434e-29	up	-	-	-	3.94462	3.28511e-05	up	chr6	9792712	9795755	+	patatin-like protein 2
LOC108987621	3.01911	1.82724e-20	up	3.44495	5.23449e-24	up	7.47683	3.25744e-40	up	5.63165	5.34691e-09	up	chr6	9802251	9804199	-	patatin-like protein 2
LOC109010315	2.43128	2.56656e-22	up	1.77803	1.27826e-09	up	8.25048	1.7024e-38	up	6.37375	2.19473e-14	up	chr6	9829416	9831315	-	patatin-like protein 2
LOC109010312	-1.4565	0.000770059	down	-2.11173	1.10968e-05	down	-	-	-	-	-	-	chr6	9905604	9913874	-	serine carboxypeptidase 1-like
LOC109010308	-2.07633	2.12713e-09	down	-3.53831	2.24314e-14	down	-	-	-	-4.67489	5.76383e-24	down	chr6	9976409	9977842	+	protein MIZU-KUSSEI 1-like
LOC109010275	-2.04228	5.07264e-05	down	-6.46886	8.92165e-08	down	6.03561	3.09125e-17	up	-	-	-	chr6	10016618	10020315	+	glutamate receptor 2.3-like
LOC109010271	-1.80451	0.00413946	down	-7.10837	2.29938e-07	down	6.04118	7.91333e-07	up	-	-	-	chr6	10245837	10247721	-	probable indole-3-pyruvate monooxygenase YUCCA10
LOC109010297	-1.3271	0.00254881	down	-3.99852	1.18239e-08	down	4.56117	1.7469e-18	up	-	-	-	chr6	10256487	10261926	+	lysine histidine transporter-like 8
LOC109010296	-1.27824	3.23582e-05	down	-6.1825	3.93991e-16	down	4.90694	5.67558e-20	up	-	-	-	chr6	10265678	10267047	-	dof zinc finger protein DOF1.6-like
LOC108987559	4.71172	0.0149579	up	4.15209	0.0236048	up	-	-	-	-	-	-	chr6	10763365	10764078	+	cytochrome P450 82A3-like
LOC108987557	1.40511	1.71255e-22	up	1.21942	4.17999e-13	up	1.50379	2.45263e-08	up	1.64682	2.61716e-12	up	chr6	10790059	10793084	+	cytochrome P450 CYP82D47-like
LOC109019500	1.07694	1.31716e-16	up	-	-	-	1.25775	1.22139e-14	up	-	-	-	chr6	10819626	10822221	+	cytochrome P450 CYP82D47-like
LOC109019466	1.27207	3.67761e-17	up	-	-	-	-	-	-	-	-	-	chr6	11057652	11060357	+	cytochrome P450 CYP82D47-like
LOC109019913	1.07295	0.000229183	up	1.62444	7.95754e-09	up	-	-	-	-	-	-	chr6	11084051	11090537	+	inactive protein kinase SELMODRAFT_444075-like
LOC109019914	-1.33239	6.19034e-05	down	-3.61459	9.58189e-19	down	2.00707	2.97905e-06	up	-3.02667	0.00161572	down	chr6	11108341	11110156	-	protein JINGUBANG-like
LOC109008186	1.95079	7.20376e-26	up	3.04775	1.94142e-109	up	2.67862	1.79553e-21	up	2.73709	2.87028e-12	up	chr6	11337819	11339874	+	uncharacterized LOC109008186
LOC109002464	-1.60959	0.000354342	down	-7.2572	8.60311e-10	down	5.87066	2.4634e-17	up	-	-	-	chr6	12090123	12091276	+	pathogenesis-related thaumatin-like protein 3.5
LOC108995526	-1.16144	0.0238835	down	-4.35885	5.82511e-08	down	5.05883	9.07381e-14	up	-	-	-	chr6	12349559	12353369	-	DNA-3-methyladenine glycosylase
LOC108995556	-1.56284	0.000761909	down	-6.02236	1.16182e-12	down	4.58609	3.96067e-22	up	-	-	-	chr6	12568005	12571031	-	cytochrome P450 734A1-like
LOC118348616	-1.52746	0.0181472	down	-7.0826	3.69165e-07	down	8.6276	3.19327e-10	up	-	-	-	chr6	12681199	12682359	+	uncharacterized LOC118348616
LOC108995542	-1.57136	0.0112504	down	-6.4236	4.03286e-07	down	4.07781	1.02232e-14	up	-	-	-	chr6	12727641	12730975	-	cytochrome P450 734A1-like
LOC108995543	-1.43382	0.000238834	down	-6.59607	1.09723e-11	down	7.58185	1.83396e-11	up	-	-	-	chr6	12829505	12834408	-	uncharacterized LOC108995543
LOC108995530	-1.14864	7.73438e-05	down	-2.30542	1.54258e-08	down	1.01342	0.00519767	up	-	-	-	chr6	12986090	12988819	-	receptor-like protein 7
LOC108982804	-1.09441	3.96716e-07	down	-2.42195	8.7215e-18	down	-	-	-	-1.79645	4.20473e-10	down	chr6	13292717	13295119	+	putative S-adenosyl-L-methionine-dependent methyltransferase Mvan_0910
LOC108981873	-1.69309	0.00984889	down	-3.55625	1.11447e-05	down	-1.91168	0.0018915	down	-2.19245	0.000465761	down	chr6	13551179	13553003	-	protein RADIALIS-like 6
LOC109008019	-1.35463	0.0114452	down	-2.56386	0.000120374	down	2.77056	5.13424e-06	up	-	-	-	chr6	13576271	13578501	-	CBS domain-containing protein CBSX3, mitochondrial-like
LOC109007128	1.6142	4.999e-08	up	2.38221	1.75502e-22	up	-	-	-	1.42757	0.00175435	up	chr6	13652644	13656362	+	phenylcoumaran benzylic ether reductase Betv6-like
LOC108997968	-1.27517	0.0180308	down	-8.11574	1.82535e-09	down	7.51812	4.87189e-10	up	-	-	-	chr6	13693882	13697144	-	zinc finger protein GAI-ASSOCIATED FACTOR 1-like
LOC108997955	-1.27898	0.0110891	down	-7.90362	4.36642e-09	down	9.36508	3.56127e-11	up	4.69471	0.0285741	up	chr6	13733827	13748549	-	potassium transporter 19-like
LOC118348617	-2.35213	0.00210724	down	-7.23647	6.78376e-07	down	7.9251	4.83638e-09	up	-	-	-	chr6	13927795	13929636	+	protein FAR1-RELATED SEQUENCE 5-like
LOC118348784	-2.04382	0.038912	down	-5.55876	5.74274e-06	down	-	-	-	-	-	-	chr6	14222223	14244939	-	phenylcoumaran benzylic ether reductase Betv6-like
LOC108999828	-2.44894	0.0092429	down	-2.59007	0.00695136	down	-	-	-	-	-	-	chr6	14345178	14349541	+	uncharacterized sugar kinase slr0537-like
LOC109009131	1.75924	0.0186439	up	-	-	-	-	-	-	-	-	-	chr6	14372789	14377140	+	uncharacterized sugar kinase slr0537-like
LOC108983181	-1.53144	0.00798536	down	-2.79837	0.00113968	down	1.76178	0.00028613	up	-	-	-	chr6	14537384	14538593	-	protein BPS1, chloroplastic-like
LOC108981590	-1.50952	0.000594827	down	-9.17243	4.43005e-12	down	6.53713	3.92711e-21	up	-	-	-	chr6	15784763	15787442	+	zinc finger protein JAGGED-like
LOC108984107	-3.23269	0.0320415	down	-5.35783	0.00116748	down	7.17612	1.11782e-06	up	-	-	-	chr6	16101405	16101851	+	uncharacterized LOC108984107
LOC108994689	1.71648	1.13192e-32	up	-	-	-	-	-	-	1.32649	2.62475e-12	up	chr6	16401943	16405847	-	universal stress protein A-like protein
LOC108994676	-1.41143	0.00125004	down	-3.90709	1.55351e-13	down	-	-	-	-2.85567	1.06455e-07	down	chr6	16521910	16524372	+	two-component response regulator ORR9-like
LOC108994690	1.08079	2.91333e-40	up	1.68945	3.15036e-29	up	-	-	-	1.59191	5.14437e-17	up	chr6	16651789	16654785	+	aspartic proteinase Asp1-like
LOC109008779	1.38076	3.24499e-26	up	-	-	-	-	-	-	-	-	-	chr6	16904497	16906407	+	solute carrier family 25 member 44-like
LOC109009872	-1.08895	0.00210204	down	-1.60589	3.52024e-07	down	1.40284	6.44807e-07	up	-	-	-	chr6	17593815	17598298	+	putative disease resistance RPP13-like protein 1
LOC109009275	-1.43206	0.0118888	down	-7.26983	8.77939e-08	down	7.98961	1.17927e-09	up	-	-	-	chr6	17799675	17803243	+	endoglucanase 16
LOC118348624	-1.74539	0.0260224	down	-6.46335	6.89968e-06	down	7.16748	1.56791e-07	up	-	-	-	chr6	18017190	18018300	-	uncharacterized LOC118348624
LOC118348626	-1.61635	0.000583805	down	-2.85747	3.86096e-07	down	-	-	-	5.45196	0.0018722	up	chr6	18155356	18159736	+	ankyrin repeat-containing protein At5g02620-like
LOC109010540	-5.0725	0.00344645	down	-5.73251	0.00037292	down	3.12834	0.0148651	up	-	-	-	chr6	18489302	18490359	-	transcription factor MYB4-like
LOC108981573	-1.377	0.0374524	down	-7.46691	2.19406e-07	down	4.28341	9.09204e-13	up	-	-	-	chr6	19730483	19732026	+	uncharacterized LOC108981573
LOC108994281	-2.1837	0.00807983	down	-6.64762	5.97208e-06	down	8.28556	1.0095e-09	up	5.49353	0.00457809	up	chr6	20253294	20254573	+	uncharacterized LOC108994281
LOC108985234	-1.97155	1.27931e-09	down	-4.11506	1.98666e-11	down	-	-	-	-	-	-	chr6	20314822	20319598	-	thermospermine synthase ACAULIS5-like
LOC118348634	-1.35301	0.0152371	down	-6.18225	3.47148e-07	down	6.09112	3.78093e-12	up	-	-	-	chr6	20651462	20669683	-	uncharacterized LOC118348634
LOC118348639	-1.39719	0.0341422	down	-7.16808	4.90363e-07	down	8.42815	3.1389e-10	up	-	-	-	chr6	21079509	21082955	-	uncharacterized LOC118348639
LOC108998313	-5.73701	0.00219258	down	-5.44237	0.00162289	down	6.32106	7.62323e-05	up	-	-	-	chr6	21890388	21890753	+	uncharacterized mitochondrial protein AtMg00860-like
LOC108998308	1.2365	0.00368617	up	1.03334	0.0444494	up	6.11151	1.04028e-17	up	6.54588	1.61125e-20	up	chr6	23024899	23029049	-	serine/threonine-protein kinase RHS3-like
LOC108979356	1.66808	8.57328e-22	up	2.52021	7.86793e-58	up	-	-	-	1.87296	1.13457e-66	up	chr6	23120036	23122687	+	aspartic proteinase NANA, chloroplast
LOC108979352	1.68842	6.86741e-13	up	3.07286	7.96392e-26	up	-	-	-	1.2479	4.33581e-06	up	chr6	23226595	23227476	+	17.8 kDa class I heat shock protein-like
LOC118348646	-2.70628	0.0224206	down	-3.22188	0.00584487	down	5.88818	1.61689e-06	up	-	-	-	chr6	23368265	23368855	-	uncharacterized LOC118348646
LOC109000550	-1.28357	0.00219982	down	-3.31452	1.40727e-08	down	-	-	-	-	-	-	chr6	23383207	23397335	+	E3 ubiquitin-protein ligase RGLG4
LOC108982846	1.25409	5.74093e-06	up	3.02003	1.63775e-111	up	1.02545	3.04378e-05	up	2.65147	2.79082e-40	up	chr6	23960979	23961922	+	dirigent protein 22-like
LOC109014548	-1.00804	0.00134933	down	-1.1189	0.000919771	down	1.95296	2.46361e-08	up	-	-	-	chr6	24189299	24190670	+	BAG family molecular chaperone regulator 1-like
LOC108981623	2.44607	9.33712e-39	up	2.47444	1.47019e-27	up	-	-	-	-	-	-	chr6	24714976	24718514	-	receptor-like protein 15
LOC108993482	-1.20858	0.000455073	down	-5.87748	3.17594e-21	down	3.98613	1.5508e-32	up	-	-	-	chr6	24885866	24887739	+	UDP-glycosyltransferase 89B2
LOC109019104	-2.07168	0.00126739	down	-4.57611	3.37242e-05	down	6.86955	4.29227e-09	up	-	-	-	chr6	25260381	25261298	+	basic leucine zipper 43-like
LOC118348708	-1.32282	0.00519082	down	-	-	-	-	-	-	-	-	-	chr6	25700863	25702436	-	putative F-box/kelch-repeat protein At1g12870
LOC108997799	-1.7434	0.0349865	down	-5.18923	0.000161949	down	6.61069	4.11015e-06	up	3.87758	0.0440522	up	chr6	25952264	25954966	+	myrcene synthase, chloroplastic-like
LOC108991036	-1.48505	0.0131128	down	-6.43785	2.0386e-06	down	5.45189	6.36065e-11	up	-	-	-	chr6	26062310	26065214	+	myrcene synthase, chloroplastic-like
LOC108997535	-1.5563	0.000311718	down	-7.1266	7.09529e-10	down	8.0832	5.67404e-12	up	-	-	-	chr6	26638672	26642400	+	uncharacterized LOC108997535
LOC108979062	-1.11081	0.00212286	down	-3.54499	1.68314e-16	down	1.63901	8.55517e-08	up	-1.11546	0.00333487	down	chr6	26824463	26825712	+	thaumatin-like protein 1b
LOC108985289	-3.37394	0.0123372	down	-6.26611	3.7454e-05	down	7.51353	1.11604e-07	up	-	-	-	chr6	26940142	26940618	+	uncharacterized LOC108985289
LOC108997513	-1.45031	0.00245413	down	-1.83099	0.00177263	down	-	-	-	-	-	-	chr6	27567747	27573177	-	disease resistance protein RUN1-like
LOC108979950	1.27437	1.79812e-52	up	1.55301	4.80843e-47	up	-	-	-	-	-	-	chr6	27809445	27814235	+	eukaryotic translation initiation factor 6-2
LOC108997190	-1.64134	0.00011493	down	-4.88497	1.6209e-13	down	9.92464	1.10238e-14	up	-	-	-	chr6	28067368	28071607	-	uncharacterized LOC108997190
LOC109003316	-2.05166	0.0122012	down	-3.85728	0.000148365	down	4.62844	4.91247e-07	up	-	-	-	chr6	28381211	28382181	-	early nodulin-like protein 1
LOC109010520	-1.03133	0.010801	down	-2.54975	8.58379e-06	down	2.76403	1.9001e-12	up	-1.56238	0.0426815	down	chr6	28492507	28493311	+	oleosin-like
LOC109005618	-1.41335	2.74112e-09	down	-1.78521	8.93261e-20	down	-1.64346	7.8694e-15	down	-1.85931	3.12846e-21	down	chr6	28961286	28963274	+	protein ASPARTIC PROTEASE IN GUARD CELL 1-like
LOC109005620	-1.02411	0.00016279	down	-1.55993	2.58805e-11	down	-1.2203	2.8507e-06	down	-1.59192	1.08839e-20	down	chr6	29033036	29034802	+	protein ASPARTIC PROTEASE IN GUARD CELL 1-like
LOC108984197	-1.68584	0.000285311	down	-6.59195	2.34823e-16	down	7.75021	6.89272e-12	up	-	-	-	chr6	29278379	29279596	+	uncharacterized LOC108984197
LOC108984198	-2.51143	0.000752546	down	-7.06324	3.02286e-07	down	4.32769	7.91411e-13	up	-	-	-	chr6	29280044	29281219	+	uncharacterized LOC108984198
LOC108984200	-1.25966	0.00938688	down	-7.68673	1.02286e-10	down	7.42534	2.77673e-20	up	-	-	-	chr6	29290188	29291726	-	uncharacterized LOC108984200
LOC108979811	-2.85419	1.67851e-25	down	-4.13929	1.63662e-32	down	-2.17238	5.24051e-44	down	-1.73332	4.04388e-19	down	chr6	29698355	29701562	+	GDSL esterase/lipase At3g27950-like
LOC108997869	1.14989	1.82665e-32	up	2.10724	1.76605e-73	up	-	-	-	-	-	-	chr6	29848754	29849770	-	uncharacterized LOC108997869
LOC108997963	-1.37159	0.033961	down	-3.63776	0.000125442	down	2.46474	3.42813e-09	up	1.04614	0.0425003	up	chr6	29975576	29978631	+	lysM domain-containing GPI-anchored protein 1-like
LOC108998074	2.5423	7.1673e-40	up	1.14052	0.001766	up	1.10395	9.92675e-07	up	2.07339	8.35491e-19	up	chr6	30020057	30021281	-	LOB domain-containing protein 41-like
LOC108997920	-1.44994	0.0145558	down	-7.12475	1.50713e-07	down	8.57275	6.34929e-10	up	-	-	-	chr6	30142332	30143042	-	uncharacterized LOC108997920
LOC109014792	1.22827	1.87481e-29	up	1.47363	1.59727e-37	up	1.16006	8.44047e-11	up	1.6621	2.62742e-19	up	chr6	30211361	30212858	+	transcription factor MYB24-like
LOC108998142	-2.03282	0.0151637	down	-6.49653	7.97651e-06	down	8.20791	3.81071e-09	up	-	-	-	chr6	30226028	30226642	-	uncharacterized LOC108998142
LOC108998467	1.25227	6.10122e-07	up	2.82363	1.38934e-25	up	1.01046	5.27668e-07	up	2.92793	2.44693e-29	up	chr6	30387942	30392940	+	protein SAR DEFICIENT 1-like
LOC108998609	-1.57944	0.0201522	down	-7.87983	3.85539e-08	down	4.57335	1.50765e-16	up	-4.59308	0.0310186	down	chr6	30533892	30541945	-	L-Ala-D/L-amino acid epimerase-like
LOC108998299	-1.39865	0.0106029	down	-2.98837	1.38082e-08	down	3.29307	1.78855e-09	up	-	-	-	chr6	30547653	30549628	+	reticulon-like protein B9
LOC108979136	-1.75884	0.0118404	down	-5.05548	4.85402e-05	down	8.50753	3.53429e-10	up	-	-	-	chr6	30642619	30646371	+	cytochrome P450 87A3-like
LOC118348706	-1.07055	0.000202321	down	-5.11248	5.46486e-34	down	5.56053	3.29377e-77	up	-	-	-	chr6	30941168	30953664	+	uncharacterized LOC118348706
LOC118348797	1.33758	0.0351279	up	-	-	-	-	-	-	-	-	-	chr6	31073982	31079679	+	protein DETOXIFICATION 16-like
LOC108983810	1.0359	0.0228374	up	2.97556	2.16923e-17	up	2.61669	1.20157e-11	up	3.08747	3.05575e-09	up	chr6	31156835	31157932	+	glutathione S-transferase U7-like
LOC108997937	-1.02311	4.57739e-07	down	-2.97727	2.5766e-05	down	-1.57141	7.52046e-17	down	-3.66219	1.06654e-76	down	chr6	31331652	31336372	-	beta-glucosidase 44-like
LOC109020432	-1.11567	3.57436e-07	down	-2.71173	7.73547e-07	down	-	-	-	-2.02188	1.0168e-19	down	chr6	31516404	31519233	+	uncharacterized GPI-anchored protein At4g28100-like
LOC118348769	-1.63183	1.37526e-05	down	-4.20431	2.44978e-10	down	4.03172	6.64215e-21	up	-	-	-	chr6	31520942	31522896	+	uncharacterized LOC118348769
LOC108983147	-1.20986	2.5565e-05	down	-7.34189	2.77258e-11	down	3.84668	5.26801e-16	up	-5.83639	0.000439639	down	chr6	32081758	32083195	-	thaumatin-like protein
LOC109018045	-1.55039	0.00392058	down	-8.4107	4.30877e-10	down	5.24115	2.74333e-13	up	-	-	-	chr6	32182219	32184912	-	WUSCHEL-related homeobox 1-like
LOC108994899	2.86589	2.02597e-52	up	3.98183	2.28563e-111	up	3.65464	3.13738e-48	up	4.29392	2.0033e-46	up	chr6	32442441	32443849	+	60S ribosomal protein L19-1-like
LOC108994897	1.38693	7.49246e-33	up	2.29918	2.09302e-39	up	-	-	-	1.52644	5.22377e-18	up	chr6	32443688	32481632	-	uncharacterized LOC108994897
LOC109000222	-1.31137	0.00204494	down	-1.79136	1.88363e-05	down	-	-	-	-	-	-	chr6	32505967	32508742	-	putative pentatricopeptide repeat-containing protein At3g15130
LOC108994874	-2.16599	0.00500955	down	-4.27024	2.65718e-05	down	5.19897	1.37623e-08	up	-	-	-	chr6	32529423	32532486	+	amino acid permease 3-like
LOC108994879	-1.49143	0.0221821	down	-3.04912	0.000247441	down	9.48395	1.79574e-13	up	-	-	-	chr6	32554301	32558586	+	amino acid permease 3-like
LOC108994880	-3.67622	0.00471709	down	-6.23459	9.1097e-05	down	6.06943	0.00029982	up	-	-	-	chr6	32569903	32570424	-	uncharacterized LOC108994880
LOC109006194	-1.10911	0.0113206	down	-2.99217	0.000109611	down	1.6825	4.49177e-05	up	-	-	-	chr6	32648533	32653018	-	protein TIFY 6B-like
LOC109019063	-1.25621	0.000540189	down	-5.37029	8.25355e-16	down	1.36174	1.22293e-08	up	-	-	-	chr6	33029810	33051959	+	potassium channel SKOR-like
LOC108980211	1.20057	3.1766e-11	up	2.48114	7.46349e-30	up	-	-	-	3.14323	1.5581e-07	up	chr6	33069830	33071536	-	U-box domain-containing protein 21-like
LOC108980214	1.27778	1.79381e-20	up	2.14481	3.25836e-43	up	-	-	-	-	-	-	chr6	33118711	33120914	-	purple acid phosphatase 17-like
LOC109020124	-3.26523	0.0483362	down	-5.37668	0.00368254	down	5.55359	0.00357815	up	-	-	-	chr6	33147023	33148141	-	protein FAR-RED IMPAIRED RESPONSE 1-like
LOC109003535	1.49371	8.49101e-27	up	2.76981	1.40514e-201	up	-	-	-	1.5349	1.44299e-15	up	chr6	33422509	33428197	-	annexin D5
LOC109020973	-1.22601	0.000638833	down	-5.65057	2.06067e-11	down	9.64427	1.87568e-13	up	-	-	-	chr6	33500747	33501605	-	zinc-finger homeodomain protein 10-like
LOC109012088	-1.86409	0.000651012	down	-3.34546	1.43889e-07	down	4.6662	8.04571e-12	up	-	-	-	chr6	33719991	33726165	-	glutamate decarboxylase-like
LOC109012087	1.21428	0.004655	up	1.18837	0.000824815	up	-	-	-	2.44061	2.67421e-09	up	chr6	33729960	33738330	-	uncharacterized LOC109012087
LOC108981731	-2.56471	0.0271403	down	-5.70393	0.000348023	down	7.68505	4.52595e-08	up	-	-	-	chr6	33991882	33993222	-	stemmadenine O-acetyltransferase-like
LOC108992114	-1.53347	3.09756e-09	down	-2.6331	5.49687e-22	down	-	-	-	-	-	-	chr6	34207811	34214137	+	amino acid permease 6-like
LOC108992095	1.71131	1.25111e-07	up	1.4193	2.88653e-05	up	2.62435	1.29716e-10	up	2.64966	4.10851e-13	up	chr6	34421160	34437197	+	serine carboxypeptidase-like 18
LOC108980992	1.37943	1.32968e-19	up	1.7788	8.05427e-19	up	-	-	-	-	-	-	chr6	34442444	34446787	+	serine carboxypeptidase-like 10
LOC108990919	-1.01041	0.000217128	down	-1.89047	2.43101e-07	down	-	-	-	1.34942	0.0331556	up	chr6	34578400	34581693	-	protein PHLOEM PROTEIN 2-LIKE A8-like
LOC108989509	-1.74083	0.0108698	down	-6.87984	9.7573e-07	down	5.28669	7.56738e-10	up	-	-	-	chr6	35045110	35058627	-	cycloartenol synthase 2-like
LOC108989511	-1.47553	0.0296393	down	-4.83328	3.31865e-07	down	1.79541	0.000422171	up	-	-	-	chr6	35099070	35101386	+	beta-amyrin 28-monooxygenase-like
LOC118343676	-1.35461	0.00212836	down	-1.38427	3.38491e-05	down	3.13074	2.87509e-16	up	-	-	-	chr6	35131381	35139217	-	lupeol synthase
LOC108989512	-1.87948	0.00356698	down	-3.88641	1.08546e-05	down	5.48923	9.31496e-08	up	-	-	-	chr6	35400777	35402247	+	gamma-glutamyl peptidase 3-like
LOC108985374	-1.59935	0.00909312	down	-7.39588	4.95227e-08	down	8.96028	3.47314e-11	up	-	-	-	chr6	35562290	35566377	+	putative leucine-rich repeat receptor-like serine/threonine-protein kinase At2g24130
LOC108996829	-2.07385	5.46837e-13	down	-4.17841	1.16506e-26	down	-2.06754	7.16507e-13	down	-	-	-	chr6	35684253	35684997	+	uncharacterized LOC108996829
LOC108983607	-2.08896	0.0245259	down	-6.56669	2.73613e-05	down	7.25728	3.79519e-07	up	-	-	-	chr6	36009769	36012079	+	1-acyl-sn-glycerol-3-phosphate acyltransferase LPAT1, chloroplastic-like
LOC109021514	-5.57081	0.0037863	down	-5.27437	0.00265063	down	6.48594	7.96377e-05	up	-	-	-	chr6	36119060	36119521	+	uncharacterized LOC109021514
LOC118348691	2.22763	0.00799321	up	2.80998	1.63699e-05	up	2.82507	0.000562455	up	2.2622	0.0151034	up	chr6	36317164	36317469	+	calcium-binding protein CBP-like
LOC108982797	-1.76969	0.000197488	down	-8.67359	9.13898e-11	down	6.11774	0.000425898	up	-	-	-	chr6	36385803	36390935	+	uncharacterized LOC108982797
LOC109018793	-3.08026	0.00546448	down	-4.27948	0.00282374	down	-	-	-	1.17926	2.07556e-08	up	chr6	36410332	36413325	+	disease resistance protein RPP2B-like
LOC109012885	-1.05573	1.49966e-05	down	-	-	-	-	-	-	-	-	-	chr6	36539249	36541967	+	BTB/POZ domain-containing protein At2g24240-like
LOC109012889	1.18165	1.58769e-17	up	2.25938	1.87661e-74	up	-	-	-	1.11351	7.5847e-13	up	chr6	36605723	36607743	+	CBL-interacting serine/threonine-protein kinase 6-like
LOC109012892	-1.26409	0.0396818	down	-4.63209	9.08215e-07	down	5.64187	3.01354e-16	up	-	-	-	chr6	36657788	36665926	-	NADP-dependent glyceraldehyde-3-phosphate dehydrogenase-like
LOC109012909	1.00134	2.02268e-11	up	1.85718	1.42981e-93	up	-	-	-	2.03176	1.60776e-36	up	chr6	36778618	36783167	-	alpha/beta hydrolase domain-containing protein 17B-like
LOC109012912	1.6559	9.80022e-42	up	3.48212	4.4217e-294	up	-	-	-	1.93765	2.79914e-09	up	chr6	36831113	36833044	+	class V chitinase-like
LOC109006214	-3.03654	0.0131505	down	-4.08737	0.00324477	down	3.52991	0.000457275	up	-	-	-	chr6	37590469	37595215	-	G-type lectin S-receptor-like serine/threonine-protein kinase At1g67520
LOC109019492	2.40545	2.54962e-53	up	3.40495	9.67548e-32	up	-	-	-	2.19515	5.01599e-13	up	chr6	37671253	37672665	+	class V chitinase CHIT5b-like
LOC109019483	-1.34996	2.80904e-07	down	-2.68444	1.95739e-09	down	-	-	-	-1.04061	0.000661909	down	chr6	37729902	37733484	+	WD repeat-containing protein 76
LOC109019482	-1.13465	0.0059198	down	-3.41345	3.50864e-31	down	2.39038	4.15298e-11	up	-	-	-	chr6	37738397	37744149	-	DNA replication licensing factor MCM5
LOC109018258	1.57128	4.13427e-06	up	2.46139	1.38124e-13	up	-	-	-	1.5707	8.14745e-22	up	chr6	37840663	37845176	+	disease resistance protein RUN1-like
LOC118348727	-1.58415	1.10345e-09	down	-4.36355	1.67489e-41	down	3.55585	3.71642e-09	up	-	-	-	chr6	37967310	37971465	+	UPF0481 protein At3g47200-like
LOC108979984	-1.00332	0.0228707	down	-4.73428	1.16548e-12	down	7.0148	1.51412e-19	up	-	-	-	chr6	37990640	37993764	+	UPF0481 protein At3g47200-like
LOC109015698	1.72057	2.17552e-26	up	2.94682	4.37451e-32	up	-	-	-	2.62228	1.74088e-15	up	chr6	38071529	38071918	+	uncharacterized LOC109015698
LOC108983161	-1.24252	0.0384398	down	-3.04986	1.25109e-05	down	-	-	-	-	-	-	chr6	38082739	38083457	+	uncharacterized LOC108983161
LOC109008192	-1.88646	0.0187076	down	-2.52774	0.000226766	down	8.63606	2.7087e-10	up	6.46495	0.000123986	up	chr6	38141092	38141559	-	uncharacterized LOC109008192
LOC109019825	1.59267	3.23226e-11	up	2.36519	1.44089e-40	up	-	-	-	1.48818	1.54699e-06	up	chr6	38155336	38156479	+	uncharacterized LOC109019825
LOC108982086	-2.09948	1.20401e-05	down	-4.51457	1.07038e-15	down	-	-	-	-1.62317	0.00302296	down	chr6	38209925	38211486	-	uncharacterized LOC108982086
LOC108982293	-1.07667	0.0119648	down	-1.13109	0.0465316	down	-	-	-	-	-	-	chr6	38431545	38437046	-	protein SUPPRESSOR OF GENE SILENCING 3
LOC109005578	1.38581	5.58048e-06	up	2.35656	7.59086e-27	up	-	-	-	3.17083	1.15544e-07	up	chr6	38798402	38803055	+	disease resistance protein RPV1-like
LOC109005580	2.04159	0.0301689	up	2.91077	5.51592e-05	up	-	-	-	-	-	-	chr6	38969087	38969636	+	TMV resistance protein N-like
LOC108980603	-1.50568	0.0137261	down	-4.31183	3.40452e-06	down	5.60894	2.46715e-13	up	-	-	-	chr7	109351	112390	-	protein NRT1/ PTR FAMILY 4.5-like
LOC109003551	-1.40299	0.00893104	down	-8.17843	4.42089e-10	down	5.52783	1.73126e-16	up	-	-	-	chr7	258548	262560	-	AP2-like ethylene-responsive transcription factor ANT
LOC109003548	-1.11118	0.00516508	down	-1.86852	3.30801e-06	down	-	-	-	-	-	-	chr7	333995	335402	-	basic leucine zipper 43-like
LOC108985643	2.20848	2.78125e-26	up	2.45086	8.55297e-26	up	1.35892	5.07602e-13	up	2.59917	2.64105e-55	up	chr7	408291	409215	-	uncharacterized LOC108985643
LOC108981968	-1.21228	0.048796	down	-7.78652	9.95738e-09	down	8.03326	6.45234e-08	up	-	-	-	chr7	501067	502913	-	uncharacterized LOC108981968
LOC109012395	-1.70067	0.0179889	down	-7.45451	3.5284e-08	down	3.83155	1.55229e-14	up	-	-	-	chr7	741605	743824	-	cyclin-D5-1-like
LOC108982394	-1.12822	7.41045e-06	down	-1.47655	1.95723e-22	down	-	-	-	-1.62723	1.04382e-15	down	chr7	754725	760395	-	formin-like protein 6
LOC108981048	-1.00926	5.30626e-10	down	-2.45726	2.44039e-18	down	-1.3058	8.99247e-10	down	-2.15395	1.52916e-14	down	chr7	989648	992836	+	subtilisin-like protease SBT1.7
LOC109013891	-1.03777	3.79975e-15	down	-1.96308	4.53298e-29	down	-	-	-	-	-	-	chr7	1242407	1261721	+	probable receptor-like protein kinase At2g23200
LOC109009125	-1.00885	2.90358e-14	down	-1.62706	3.23773e-14	down	-1.17941	8.41413e-12	down	-	-	-	chr7	1358228	1361250	+	probable receptor-like protein kinase At2g23200
LOC109009117	1.2226	0.00630856	up	-2.63453	0.00171868	down	5.21276	1.49119e-08	up	-	-	-	chr7	1483536	1486152	+	microtubule-associated protein RP/EB family member 1C
LOC109009116	-1.36404	7.16319e-09	down	-5.08995	3.82407e-28	down	-	-	-	-	-	-	chr7	1488196	1491279	+	ADP-ribosylation factor 1-like
LOC109009098	-1.1765	5.9932e-15	down	-1.96232	3.22093e-23	down	-	-	-	-1.78069	1.02082e-15	down	chr7	1673046	1679929	+	filament-like plant protein 7
LOC109009092	-1.37827	4.23959e-10	down	-2.53517	1.85565e-34	down	3.63056	1.05588e-31	up	-	-	-	chr7	1756284	1768476	-	DNA polymerase alpha catalytic subunit
LOC109009091	-1.40394	1.96274e-12	down	-2.51509	3.94207e-38	down	-	-	-	-1.99465	8.36341e-35	down	chr7	1772220	1775516	+	probable serine/threonine-protein kinase At1g01540
LOC109009090	-1.78936	0.000574855	down	-6.01339	4.99387e-10	down	5.91604	3.38022e-21	up	-	-	-	chr7	1787423	1788796	+	uncharacterized LOC109009090
LOC109009089	2.01425	1.37281e-20	up	2.58072	8.32535e-12	up	2.50025	3.12401e-30	up	1.68779	9.97898e-15	up	chr7	1792102	1793515	-	mitogen-activated protein kinase kinase kinase 17-like
LOC109009083	-1.17915	4.27169e-05	down	-2.86349	1.87035e-17	down	3.32089	3.19225e-33	up	-	-	-	chr7	1872433	1874118	-	uncharacterized LOC109009083
LOC108982933	-1.50203	0.000347056	down	-2.09821	5.94646e-09	down	-	-	-	-	-	-	chr7	2013801	2014614	+	calmodulin-like protein 30
LOC118349036	-2.61866	0.00513657	down	-5.38216	0.000225114	down	3.37874	1.31104e-05	up	-	-	-	chr7	2177629	2177964	+	precursor of CEP3-like
LOC109013035	-1.38328	0.000170079	down	-3.24545	2.4432e-10	down	2.67066	3.12125e-12	up	-	-	-	chr7	2250570	2255259	+	uncharacterized LOC109013035
LOC109020807	-2.66879	0.000191759	down	-7.12412	2.19757e-07	down	4.5353	4.48323e-07	up	-	-	-	chr7	2314823	2318220	+	patatin-like protein 2
LOC108985174	-1.37122	1.73395e-05	down	-2.94341	5.99113e-26	down	-	-	-	-1.00996	0.000724575	down	chr7	2349906	2353046	+	patatin-like protein 2
LOC108984589	-1.13117	3.054e-10	down	-1.52471	8.12004e-08	down	-	-	-	-	-	-	chr7	2482490	2485235	-	uncharacterized LOC108984589
LOC108983864	-1.61196	0.0279668	down	-5.2898	2.58326e-05	down	6.59352	1.79111e-05	up	-	-	-	chr7	2529589	2531509	-	probable disease resistance protein At5g66900
LOC108989666	1.08718	0.00540959	up	2.10403	1.05857e-10	up	-	-	-	-	-	-	chr7	2571340	2572341	+	germin-like protein subfamily 1 member 17
LOC109019328	1.20317	0.000856514	up	1.25997	7.77441e-05	up	-	-	-	3.28253	5.28174e-13	up	chr7	2610280	2611288	+	germin-like protein subfamily 1 member 17
LOC118349018	1.40983	0.0161835	up	1.91847	0.000161418	up	-	-	-	1.67717	0.00424281	up	chr7	2735701	2736699	+	germin-like protein subfamily 1 member 17
LOC108980153	1.04727	2.34463e-27	up	2.16748	5.88499e-109	up	-	-	-	1.39743	3.9391e-08	up	chr7	2764107	2773639	-	probable disease resistance protein At5g66900
LOC108980152	3.5657	6.1869e-11	up	4.50505	8.77111e-115	up	4.38192	2.28684e-54	up	4.61128	4.31097e-39	up	chr7	2780341	2784673	-	probable disease resistance protein At5g66900
LOC108980156	1.42145	0.0227511	up	-	-	-	6.09263	5.27313e-18	up	2.58399	0.0302655	up	chr7	2786122	2787428	-	reticulon-like protein B13
LOC108995318	-1.58668	6.87619e-06	down	-3.11887	1.83504e-13	down	-	-	-	-	-	-	chr7	2808232	2809776	-	dof zinc finger protein DOF5.3-like
LOC108995368	-1.04913	0.000120724	down	-3.23966	7.00806e-19	down	4.07798	3.25776e-28	up	-	-	-	chr7	3152348	3155329	+	BTB/POZ domain-containing protein At5g66560
LOC108995314	-1.91532	0.020869	down	-5.59566	0.00010743	down	4.85127	0.00059941	up	-	-	-	chr7	3167434	3169062	+	putative nucleobase-ascorbate transporter 10
LOC108995329	1.39397	2.02479e-05	up	2.93386	1.50752e-25	up	1.00751	2.09271e-07	up	2.40149	4.03138e-27	up	chr7	3375228	3376222	-	probable calcium-binding protein CML41
LOC108995386	3.2673	3.03561e-44	up	4.12604	3.5388e-37	up	2.36456	1.67577e-08	up	4.895	6.58765e-33	up	chr7	3393268	3397943	+	probable vacuolar amino acid transporter YPQ1
LOC108995371	2.92072	1.51527e-05	up	3.99675	5.68833e-54	up	1.38704	1.0305e-14	up	3.75229	1.0832e-50	up	chr7	3438345	3440808	-	calcium uniporter protein 2, mitochondrial-like
LOC118349062	-2.64485	0.000503688	down	-2.68414	0.000325377	down	5.96856	1.02861e-08	up	3.09934	0.0301542	up	chr7	3844070	3849433	-	protein FAR1-RELATED SEQUENCE 4-like
LOC108995378	-1.57873	0.0252457	down	-4.40142	2.35799e-05	down	6.93926	6.86469e-09	up	-	-	-	chr7	3867874	3874095	+	sulfite exporter TauE/SafE family protein 3-like
LOC108995311	-1.62356	0.00418955	down	-1.99129	0.000463966	down	-	-	-	-	-	-	chr7	3997186	3998089	+	uncharacterized LOC108995311
LOC108995294	-3.3705	0.00752253	down	-2.47554	0.00801728	down	7.04853	1.22266e-06	up	-	-	-	chr7	3999169	3999744	+	uncharacterized LOC108995294
LOC108995312	1.523	0.0058746	up	1.64894	0.000155025	up	1.69936	0.00166427	up	2.01331	0.00137588	up	chr7	4108031	4108819	+	protein RADIALIS-like 3
LOC108995255	-1.10263	0.0392079	down	-5.11684	1.78292e-09	down	5.70866	2.10422e-24	up	-	-	-	chr7	4116723	4133147	+	probable LRR receptor-like serine/threonine-protein kinase At3g47570
LOC108995297	-1.46879	4.80131e-08	down	-2.71503	1.25097e-19	down	-	-	-	-	-	-	chr7	4162508	4167443	+	probable LRR receptor-like serine/threonine-protein kinase At3g47570
LOC109005516	-1.28715	0.021605	down	-7.42371	3.70676e-08	down	5.78652	3.17504e-10	up	-	-	-	chr7	4264873	4268943	+	receptor kinase-like protein Xa21
LOC118348858	-2.57798	0.0218184	down	-6.14643	0.000178168	down	6.42838	7.01015e-05	up	-	-	-	chr7	4315506	4316444	-	uncharacterized LOC118348858
LOC118348859	1.51701	0.0403051	up	-	-	-	-	-	-	-	-	-	chr7	4322111	4323171	+	glutathione S-transferase T3-like
LOC118348862	-1.75781	0.0159045	down	-7.26189	1.80337e-07	down	5.22374	0.0122	up	-	-	-	chr7	4576441	4577052	+	uncharacterized LOC118348862
LOC108987169	-1.77267	0.0447891	down	-6.57281	7.84846e-06	down	6.02518	1.26426e-23	up	-	-	-	chr7	4606566	4607555	+	uncharacterized LOC108987169
LOC108987164	-1.20268	0.0070913	down	-3.91379	9.07104e-10	down	4.80181	5.81575e-16	up	-	-	-	chr7	4611617	4613693	-	uncharacterized LOC108987164
LOC108987163	-2.63988	0.000548759	down	-7.37147	2.83737e-07	down	2.11379	4.99716e-05	up	-	-	-	chr7	4623112	4624962	-	protein RADIALIS-like 5
LOC108987168	-1.97526	0.000406277	down	-5.67934	1.45849e-06	down	5.53125	1.42422e-07	up	-	-	-	chr7	4642262	4651720	+	protein FAR1-RELATED SEQUENCE 5-like
LOC108991249	-1.94327	8.41685e-05	down	-9.01334	2.88568e-12	down	4.85269	3.09362e-17	up	-	-	-	chr7	4850678	4860433	-	putative disease resistance protein At1g50180
LOC108991261	-1.50212	2.20919e-09	down	-2.07134	6.25803e-14	down	-1.1068	0.0014474	down	-	-	-	chr7	4959238	4961200	+	phenylcoumaran benzylic ether reductase TP7-like
LOC108991252	-1.07058	0.0140133	down	-4.19292	1.67458e-11	down	5.2388	3.25291e-24	up	-	-	-	chr7	5098930	5099919	+	uncharacterized LOC108991252
LOC108991230	-1.21523	0.00531401	down	-6.10953	1.30302e-07	down	6.07954	1.03133e-15	up	-	-	-	chr7	5112664	5113538	+	protein PELPK1-like
LOC108991243	-1.19292	0.00162312	down	-8.6905	2.02586e-11	down	5.2282	5.86051e-17	up	-	-	-	chr7	5141761	5147926	-	PE-PGRS family protein PE_PGRS30-like
LOC108991235	-1.05398	0.0249256	down	-3.02862	2.00705e-15	down	-	-	-	-1.6018	5.0203e-05	down	chr7	5186856	5188554	+	anthocyanidin 3-O-glucosyltransferase 5-like
LOC109004659	-1.27607	0.00648829	down	-1.76935	0.000190698	down	1.31195	0.00205726	up	-2.02923	0.00341051	down	chr7	5474829	5480342	-	probable glucan 1,3-beta-glucosidase A
LOC109013821	-1.20281	0.0156817	down	-4.83991	2.87942e-08	down	-	-	-	-	-	-	chr7	5541312	5543835	+	cell division control protein 45 homolog
LOC109013833	-1.25923	0.0354979	down	-4.17419	1.42457e-05	down	6.53169	3.61435e-08	up	-	-	-	chr7	5602352	5608804	+	membrane protein of ER body 2-like
LOC109008355	-1.18549	2.9479e-08	down	-2.23008	1.05888e-12	down	-	-	-	-	-	-	chr7	5668042	5676177	+	receptor-like protein 56
LOC118343761	-1.44003	2.00705e-11	down	-2.33377	2.65909e-15	down	-	-	-	-	-	-	chr7	5680987	5690476	+	receptor like protein 21-like
LOC108983577	-1.49683	0.0110948	down	-3.19134	1.89405e-05	down	-	-	-	-	-	-	chr7	5726972	5727550	+	receptor like protein 21-like
LOC108985430	-1.53885	1.76101e-05	down	-4.23507	4.53027e-12	down	-	-	-	-3.55346	2.58681e-05	down	chr7	5783789	5785228	+	probable E3 ubiquitin-protein ligase RNF217
LOC108985256	-2.24668	0.0126776	down	-6.50453	1.1616e-05	down	8.51007	1.79214e-10	up	-	-	-	chr7	5991508	5993356	+	protein FAR1-RELATED SEQUENCE 5-like
LOC108979203	-1.22414	0.000247576	down	-2.64732	4.61201e-08	down	-	-	-	-1.73756	3.27259e-12	down	chr7	6113727	6127894	-	receptor-like protein 1
LOC108980876	-1.55997	5.5162e-11	down	-3.01369	3.04552e-17	down	-1.19299	8.74073e-10	down	-1.0486	1.70238e-08	down	chr7	6139799	6147783	-	receptor like protein 21-like
LOC109021207	-1.23566	0.000865393	down	-1.37816	7.04187e-05	down	1.45145	0.00228731	up	-	-	-	chr7	6355272	6358557	-	F-box protein At4g00755-like
LOC108985879	1.45328	2.95935e-30	up	2.51065	6.03504e-37	up	1.64589	1.02985e-05	up	2.7458	9.16692e-11	up	chr7	6537607	6538625	-	BON1-associated protein 2-like
LOC109009391	-1.07584	0.0377421	down	-3.54392	3.28169e-08	down	4.48847	4.26224e-16	up	-	-	-	chr7	6872465	6876181	+	transcription factor MYB17-like
LOC109005717	1.41644	1.52314e-12	up	2.19254	1.32191e-16	up	-	-	-	2.21527	5.39822e-76	up	chr7	6939338	6943132	+	protein O-glucosyltransferase 1-like
LOC109005721	-1.85754	0.02065	down	-6.9367	1.56698e-06	down	7.93287	8.14565e-09	up	-	-	-	chr7	6951081	6952924	-	actin-depolymerizing factor 10
LOC108983849	-1.72173	0.0498918	down	-6.52075	9.1025e-06	down	8.05469	7.26119e-09	up	-	-	-	chr7	7466619	7474242	-	benzoate carboxyl methyltransferase-like
LOC108983847	-2.47589	0.0116479	down	-6.8195	9.65477e-07	down	8.02398	6.19456e-09	up	-	-	-	chr7	7511949	7525431	+	U-box domain-containing protein 33-like
LOC109021529	-1.0017	2.97909e-09	down	-1.16254	1.97045e-06	down	-	-	-	-1.45054	1.82461e-33	down	chr7	7787958	7797275	+	ascorbate transporter, chloroplastic-like
LOC109021531	2.55563	7.07178e-76	up	3.75518	1.73416e-143	up	-	-	-	1.19907	9.9842e-05	up	chr7	7868183	7873766	+	bifunctional L-3-cyanoalanine synthase/cysteine synthase 1, mitochondrial
LOC109021528	1.5002	3.97499e-38	up	1.94206	3.54642e-27	up	-	-	-	-	-	-	chr7	7922230	7925147	-	ubiquitin-conjugating enzyme E2 4-like
LOC109020777	1.32598	1.64201e-12	up	1.96043	1.99035e-23	up	1.02763	2.00228e-06	up	1.16677	1.54974e-07	up	chr7	8226107	8226882	-	E3 ubiquitin-protein ligase RHA1B-like
LOC109003532	-1.51155	9.28128e-06	down	-4.3833	2.83618e-19	down	-1.11183	2.92299e-16	down	-2.56202	4.33899e-31	down	chr7	8382900	8387714	+	probable polygalacturonase
LOC109006403	2.07024	1.04248e-18	up	3.95685	5.40632e-49	up	-	-	-	3.32457	1.14848e-28	up	chr7	8569216	8572497	-	1-aminocyclopropane-1-carboxylate synthase
LOC108988371	-2.09247	0.0484755	down	-6.32359	1.33978e-05	down	3.30248	3.89111e-06	up	-	-	-	chr7	8938055	8939135	-	hevamine-A-like
LOC118348871	-1.34091	0.00614446	down	-7.89209	1.71832e-09	down	8.49008	2.69542e-09	up	-	-	-	chr7	9009689	9010225	-	anti-sigma-I factor RsgI2-like
LOC109021676	-1.09881	0.000150934	down	-2.2041	1.71422e-17	down	-	-	-	-1.24149	5.61519e-23	down	chr7	9067661	9079842	-	cyclic nucleotide-gated ion channel 1-like
LOC109004164	-1.01299	1.48065e-05	down	-	-	-	-1.85467	7.58544e-17	down	-	-	-	chr7	9218326	9219874	-	acidic endochitinase-like
LOC109004163	1.73265	2.09446e-05	up	2.88019	2.95738e-34	up	-	-	-	1.46912	6.58291e-09	up	chr7	9266193	9267582	-	acidic endochitinase-like
LOC109004162	-1.36751	3.91152e-07	down	-1.57015	1.33829e-06	down	-	-	-	-1.39175	3.60547e-08	down	chr7	9293067	9294518	-	acidic endochitinase-like
LOC108996429	-1.44176	8.18592e-05	down	-4.00071	1.37329e-15	down	2.08256	4.3143e-10	up	-	-	-	chr7	9655194	9657410	+	NDR1/HIN1-like protein 6
LOC108996430	3.36693	3.68048e-24	up	4.50564	2.98655e-54	up	9.15643	1.67689e-48	up	10.185	3.9385e-55	up	chr7	9683842	9685411	+	ethylene-responsive transcription factor CRF5-like
LOC108996433	-1.32794	0.0185261	down	-5.72224	2.86198e-06	down	6.12163	2.76935e-17	up	-	-	-	chr7	9789319	9790837	+	uncharacterized LOC108996433
LOC108996436	-1.60335	0.000122601	down	-8.32372	1.57061e-10	down	5.57524	2.62213e-20	up	-	-	-	chr7	10009140	10011577	-	uncharacterized LOC108996436
LOC108996428	-1.20364	0.00446747	down	-2.81287	3.37721e-07	down	1.95442	3.73012e-05	up	-	-	-	chr7	10241992	10249419	-	histone H3-like centromeric protein HTR12
LOC109015573	-1.31133	1.40608e-07	down	-2.4139	1.02953e-43	down	-1.4408	4.65563e-10	down	-2.33005	1.12429e-22	down	chr7	10483617	10487284	+	cyclic nucleotide-gated ion channel 1-like
LOC108989252	-1.37273	0.00100842	down	-8.09042	5.95255e-12	down	10.9683	1.62939e-17	up	-	-	-	chr7	10757188	10759748	-	cytochrome P450 703A2
LOC108989261	2.2668	2.40721e-57	up	3.34148	0	up	1.66369	1.14569e-08	up	3.61923	4.0762e-43	up	chr7	11073655	11074590	-	LOB domain-containing protein 1-like
LOC108989258	-1.78287	0.000130104	down	-2.94935	2.25367e-09	down	7.09119	3.28852e-16	up	-	-	-	chr7	11131700	11134351	-	uncharacterized LOC108989258
LOC108989249	-1.20285	3.68589e-08	down	-2.00815	2.35432e-09	down	-	-	-	-	-	-	chr7	11299806	11301761	+	dof zinc finger protein DOF2.5-like
LOC108986603	-1.80635	0.00206419	down	-2.86303	1.21772e-07	down	4.71309	4.48274e-13	up	-	-	-	chr7	11519670	11522510	+	uncharacterized LOC108986603
LOC108986599	1.2936	1.14505e-05	up	1.68105	5.21967e-10	up	4.34885	6.06797e-40	up	5.49737	3.82412e-49	up	chr7	11621580	11624139	-	cytochrome P450 78A3-like
LOC108986600	-1.07477	0.00759505	down	-2.17932	1.20078e-05	down	1.73689	0.000226305	up	-	-	-	chr7	11658669	11670383	-	uncharacterized membrane protein At1g16860-like
LOC108979129	1.2448	4.15649e-11	up	1.18346	9.17841e-05	up	3.41791	3.50699e-37	up	2.67708	1.67537e-20	up	chr7	11884291	11886179	+	transcription factor MYC2
LOC108992652	-1.37648	0.0022666	down	1.42419	1.46494e-23	up	-	-	-	-	-	-	chr7	12575032	12579352	+	ferric reduction oxidase 4-like
LOC109021254	-1.3304	0.0230189	down	-8.65634	3.82169e-10	down	-	-	-	-	-	-	chr7	12799646	12807508	+	protein CURVATURE THYLAKOID 1B, chloroplastic-like
LOC118348879	-1.80396	0.0181006	down	-3.92844	0.000235839	down	3.03606	7.99856e-07	up	-	-	-	chr7	13160658	13162760	+	protein ACCELERATED CELL DEATH 6-like
LOC108984507	-1.1622	0.0313401	down	-4.71733	6.36821e-09	down	8.57759	6.45504e-11	up	-	-	-	chr7	13238762	13239817	+	uncharacterized LOC108984507
LOC108990408	-1.07221	7.61062e-12	down	-1.95701	1.80681e-26	down	-	-	-	-	-	-	chr7	13275989	13363275	-	protein ACCELERATED CELL DEATH 6-like
LOC108988282	-1.5522	1.66721e-15	down	-2.32356	7.03735e-30	down	-	-	-	-1.63304	5.36651e-16	down	chr7	13429751	13432593	-	caffeic acid 3-O-methyltransferase-like
LOC109014655	-1.81769	0.0040389	down	-5.90166	1.29074e-07	down	4.61962	5.25675e-18	up	-	-	-	chr7	13490819	13498491	+	uncharacterized LOC109014655
LOC108988289	-1.77495	1.68658e-35	down	-3.35656	1.87215e-134	down	-2.18599	5.85542e-49	down	-2.79908	7.29387e-57	down	chr7	13498692	13508438	+	protein LHY-like
LOC108988285	-1.36823	0.0111253	down	-8.32484	1.68371e-09	down	7.21496	9.13251e-10	up	-	-	-	chr7	13518164	13519255	+	uncharacterized LOC108988285
LOC108986406	-2.33271	0.000148954	down	-5.63974	4.31881e-06	down	6.5769	1.8742e-11	up	-	-	-	chr7	13687020	13688574	+	protein FAR1-RELATED SEQUENCE 4-like
LOC109019689	-1.00835	0.000502812	down	-1.77356	6.67459e-09	down	-1.51595	2.53845e-09	down	-	-	-	chr7	14046114	14048307	+	glycine-rich protein A3-like
LOC109013835	1.19209	1.0969e-12	up	1.15993	1.0945e-06	up	-	-	-	1.88965	2.45964e-38	up	chr7	14094093	14095565	+	RING-H2 finger protein ATL52
LOC109004248	-1.59189	0.00628641	down	-5.92006	5.68063e-10	down	7.42177	4.94674e-11	up	-	-	-	chr7	14854025	14866523	-	mechanosensitive ion channel protein 10-like
LOC109015073	1.89481	2.65148e-07	up	-	-	-	-	-	-	-	-	-	chr7	15171994	15178998	-	beta-glucosidase 11-like
LOC108984922	1.00166	5.31214e-06	up	1.92221	8.17698e-128	up	-	-	-	1.64689	6.5216e-08	up	chr7	15703772	15708802	+	uncharacterized LOC108984922
LOC108985305	-1.87726	1.39501e-05	down	-8.67374	1.65106e-11	down	3.24528	9.76517e-11	up	-	-	-	chr7	15866711	15868572	+	protein SHORT-ROOT-like
LOC108985307	-1.41055	0.00978373	down	-7.35076	3.79856e-08	down	2.30493	9.31508e-05	up	-3.15422	0.022865	down	chr7	15964857	15968049	-	transcription factor MYB15-like
LOC108983739	1.32093	1.13658e-18	up	1.87079	2.97676e-37	up	-	-	-	1.59307	8.73581e-38	up	chr7	16025403	16029393	-	uncharacterized LOC108983739
LOC108979759	1.1731	2.03066e-07	up	-	-	-	-	-	-	1.16014	8.53115e-09	up	chr7	16102969	16104902	-	pentatricopeptide repeat-containing protein At5g42450, mitochondrial
LOC108979232	1.0522	9.80721e-15	up	1.10713	3.36919e-22	up	-	-	-	-	-	-	chr7	16119505	16132247	+	calmodulin-binding transcription activator 5-like
LOC108979229	-1.4829	0.0169554	down	-2.29064	0.0107343	down	-	-	-	-	-	-	chr7	16138971	16141782	-	GTP-binding protein SAR1A-like
LOC109014998	1.23652	0.00229666	up	1.72689	1.07109e-09	up	-1.31325	0.0106413	down	-	-	-	chr7	16322513	16324824	-	universal stress protein PHOS32-like
LOC109002865	1.00794	0.000187072	up	2.23367	3.42451e-19	up	-	-	-	1.66313	8.56668e-07	up	chr7	16584035	16585005	+	calcium-binding protein CP1-like
LOC109010779	-1.86902	3.64383e-21	down	-2.53731	3.12824e-56	down	-3.23708	4.0545e-21	down	-	-	-	chr7	16863430	16864118	-	cell wall / vacuolar inhibitor of fructosidase 1-like
LOC109017704	-2.28489	0.00665754	down	-3.86969	0.000310702	down	5.11565	2.90477e-07	up	-	-	-	chr7	16933633	16935012	-	desiccation-related protein PCC13-62-like
LOC108999136	-1.09605	0.0334923	down	-4.08529	6.66428e-08	down	5.19059	3.30206e-08	up	-	-	-	chr7	16977093	16981070	-	serine carboxypeptidase-like 33
LOC109020598	1.45037	2.74512e-18	up	2.72235	3.32941e-73	up	1.79844	4.76087e-11	up	1.95999	2.17434e-19	up	chr7	17057992	17059907	-	transcription factor MYB108-like
LOC108986176	-1.17154	0.0489204	down	-1.0965	0.0294432	down	3.63757	1.39052e-11	up	2.68684	0.00290675	up	chr7	17178683	17180600	+	galactinol synthase 2-like
LOC109001126	-1.85533	0.00016356	down	-4.91602	6.49015e-09	down	8.46115	1.52992e-10	up	-	-	-	chr7	17462066	17463793	-	protein FAR-RED IMPAIRED RESPONSE 1-like
LOC109000157	1.02871	2.75375e-06	up	2.27512	1.75311e-30	up	-	-	-	1.67167	2.07443e-27	up	chr7	17691470	17696394	+	pto-interacting protein 1-like
LOC108984737	-1.74808	0.00932122	down	-7.40081	2.44788e-07	down	7.83808	5.19392e-08	up	-	-	-	chr7	18496350	18497318	-	uncharacterized LOC108984737
LOC108986052	-1.01347	0.00775579	down	-5.89668	1.14241e-09	down	-	-	-	-2.1113	3.2232e-25	down	chr7	18589012	18594828	-	uncharacterized LOC108986052
LOC108986058	-1.51658	0.0440019	down	-3.95574	0.000112428	down	-	-	-	-	-	-	chr7	18646444	18651150	-	UPF0481 protein At3g47200-like
LOC108982381	-1.29771	1.11939e-05	down	-	-	-	-	-	-	-	-	-	chr7	19029889	19031361	+	protein CANDIDATE G-PROTEIN COUPLED RECEPTOR 7-like
LOC118348889	-1.82792	0.00262591	down	-6.41272	2.26754e-07	down	9.11796	4.59747e-12	up	-	-	-	chr7	19524220	19525041	-	uncharacterized LOC118348889
LOC108985015	-2.34792	0.00691052	down	-6.48645	6.25277e-06	down	8.2235	9.30669e-10	up	-	-	-	chr7	19594550	19598212	-	F-box protein PP2-B11-like
LOC108984056	-1.30054	0.00328498	down	-3.4122	1.91303e-09	down	6.55505	1.07159e-16	up	3.04706	0.00706344	up	chr7	19896228	19899083	-	disease resistance protein RPM1-like
LOC109003455	-1.25119	0.0160657	down	-2.45811	3.27779e-05	down	-	-	-	-	-	-	chr7	20466387	20473219	-	receptor-like protein 56
LOC109003450	1.93824	9.56942e-05	up	3.54581	4.46795e-22	up	3.54631	2.02608e-11	up	5.56268	9.07347e-50	up	chr7	20739713	20742682	-	wall-associated receptor kinase-like 2
LOC109003447	-1.17555	0.0287952	down	-2.58827	9.93207e-05	down	6.75019	6.01274e-16	up	-	-	-	chr7	20828640	20836373	+	high mobility group B protein 15-like
LOC109008448	-1.39576	0.0242999	down	-1.81163	0.00289102	down	4.01961	6.88294e-07	up	-	-	-	chr7	21571238	21584329	-	probable magnesium transporter NIPA2
LOC109008445	-1.20961	1.23028e-07	down	-3.0873	9.93997e-24	down	-	-	-	-1.85264	9.03148e-12	down	chr7	21637784	21639739	+	chaperone protein dnaJ 20, chloroplastic-like
LOC109008410	-1.77766	0.0154719	down	-4.05427	1.58192e-06	down	4.94591	2.64004e-10	up	-	-	-	chr7	21668461	21668984	-	uncharacterized LOC109008410
LOC109008435	-1.22525	3.69759e-06	down	-2.66622	1.99398e-18	down	-1.20101	0.00109101	down	-1.96481	2.04398e-15	down	chr7	21884054	21884434	-	protein RALF-like 24
LOC109008425	-1.16847	0.0222907	down	-7.00872	9.83509e-09	down	3.59306	1.47192e-09	up	-	-	-	chr7	22103939	22107109	-	probable glucan endo-1,3-beta-glucosidase A6
LOC109008420	2.81163	6.00402e-36	up	3.86306	5.93295e-69	up	-	-	-	1.07941	0.000468903	up	chr7	22180122	22181835	-	crocetin glucosyltransferase, chloroplastic-like
LOC108982337	2.59194	3.592e-39	up	3.36919	1.69547e-80	up	-	-	-	-	-	-	chr7	22255464	22257339	-	crocetin glucosyltransferase, chloroplastic-like
LOC108982334	1.08557	2.34885e-11	up	1.25508	1.95826e-17	up	-	-	-	-	-	-	chr7	22299406	22301126	-	crocetin glucosyltransferase, chloroplastic-like
LOC108996654	-1.1886	0.00669271	down	-5.23027	1.38951e-09	down	3.53084	2.85722e-06	up	-	-	-	chr7	22421613	22426498	+	uncharacterized LOC108996654
LOC108996680	2.90309	2.67464e-41	up	3.60076	9.91454e-35	up	1.17996	1.407e-09	up	-	-	-	chr7	22439464	22441614	-	xyloglucan endotransglucosylase/hydrolase 2-like
LOC118348901	-2.80724	0.0154008	down	-6.54803	4.03525e-05	down	7.23732	3.97913e-07	up	-	-	-	chr7	23494782	23496359	+	UPF0481 protein At3g47200-like
LOC109020801	-4.82725	0.00646404	down	-2.30997	0.0248692	down	-	-	-	-	-	-	chr7	24514448	24516759	-	uncharacterized LOC109020801
LOC109011532	-1.88727	0.00332642	down	-4.67582	6.29865e-06	down	8.23506	7.12864e-10	up	-	-	-	chr7	25488397	25490335	+	dCTP pyrophosphatase 1-like
LOC108987310	-1.05978	0.0470653	down	-5.59848	2.48443e-06	down	4.55626	5.10225e-14	up	-	-	-	chr7	25793097	25795260	-	rho GDP-dissociation inhibitor 1-like
LOC108987309	-1.44057	0.0165088	down	-5.61175	3.00109e-06	down	8.43541	2.29973e-10	up	-	-	-	chr7	25997254	26000149	-	CRIB domain-containing protein RIC4-like
LOC108987304	-1.21331	0.00144263	down	-7.55772	3.20955e-09	down	4.32783	3.14715e-12	up	-	-	-	chr7	26572800	26575351	-	UDP-glycosyltransferase 92A1-like
LOC108987352	1.77739	2.21445e-21	up	1.42888	9.23039e-15	up	-	-	-	-	-	-	chr7	26604759	26605412	+	putative lipid-transfer protein DIR1
LOC108987319	-1.23932	0.00368932	down	-7.99761	9.02619e-10	down	5.50369	4.10359e-12	up	-	-	-	chr7	27100459	27102340	+	uncharacterized LOC108987319
LOC108985625	2.89631	9.42449e-13	up	2.28661	1.19792e-17	up	5.67915	2.15446e-37	up	5.00405	6.08315e-30	up	chr7	27269221	27270582	-	galactolipase DONGLE, chloroplastic-like
LOC108990281	-1.40573	6.86561e-06	down	-3.40202	1.5351e-18	down	4.83816	5.12217e-12	up	-	-	-	chr7	28022796	28678165	-	uncharacterized LOC108990281
LOC108991101	-1.34512	0.0387185	down	-7.42626	1.25742e-07	down	7.13597	9.55775e-10	up	-	-	-	chr7	28181277	28184926	-	uncharacterized LOC108991101
LOC108989087	-1.74906	8.34717e-06	down	-3.32296	7.83738e-16	down	8.26616	1.24841e-09	up	-	-	-	chr7	28304956	28307142	-	ankyrin repeat-containing protein ITN1-like
LOC118348918	-1.32803	0.0166841	down	-4.12999	1.17657e-08	down	2.96415	3.61008e-11	up	-	-	-	chr7	28773359	28777829	+	uncharacterized LOC118348918
LOC108986294	-3.40134	0.00192658	down	-6.54817	1.42853e-05	down	4.44731	2.51452e-05	up	-	-	-	chr7	28878346	28891842	-	cyclic nucleotide-gated ion channel 1-like
LOC108990288	-1.20294	0.00155091	down	-6.79676	2.8781e-09	down	3.75658	2.78968e-11	up	-	-	-	chr7	29012433	29021431	-	uncharacterized LOC108990288
LOC108990293	-2.32937	0.0035675	down	-4.3926	6.15527e-05	down	4.59514	4.13898e-06	up	-	-	-	chr7	29135331	29137025	-	geraniol 8-hydroxylase-like
LOC108990292	-1.62417	0.0463534	down	-6.40451	2.36369e-05	down	6.20688	1.49745e-09	up	-	-	-	chr7	29193689	29197837	-	fatty acyl-CoA reductase 2, chloroplastic-like
LOC108987589	1.23577	1.54448e-18	up	2.12428	4.37069e-48	up	1.10083	6.10767e-08	up	1.65187	8.34526e-16	up	chr7	29547258	29567721	-	vesicle transport protein GOT1-like
LOC108979571	-2.66036	0.0162057	down	-3.56399	0.000992005	down	8.20781	6.56049e-09	up	-	-	-	chr7	29845447	29845935	-	uncharacterized LOC108979571
LOC108979553	-1.63247	0.0329098	down	-6.99915	1.6293e-06	down	8.52444	2.34931e-10	up	-	-	-	chr7	30073357	30074765	-	uncharacterized LOC108979553
LOC108979357	-1.32749	0.021605	down	-4.41609	1.40568e-06	down	3.22892	2.52286e-09	up	-	-	-	chr7	31438959	31440508	+	uncharacterized LOC108979357
LOC108979343	-2.29328	0.00257272	down	-4.69222	4.847e-05	down	5.92081	8.43542e-06	up	-	-	-	chr7	31480032	31480565	-	uncharacterized LOC108979343
LOC118348922	-1.5565	0.0166122	down	-2.52596	6.30408e-05	down	3.93061	1.15869e-13	up	-	-	-	chr7	31486474	31487409	+	uncharacterized LOC118348922
LOC118348925	-2.69086	0.000611982	down	-7.16003	9.05825e-07	down	8.23679	1.08569e-09	up	-	-	-	chr7	31663701	31665041	+	uncharacterized LOC118348925
LOC109020341	-1.11538	0.013074	down	-2.14403	1.0762e-05	down	-	-	-	-	-	-	chr7	31740578	31747080	+	uncharacterized LOC109020341
LOC109020343	-2.06403	0.0346373	down	-6.87719	1.3215e-05	down	6.53366	2.75004e-07	up	-	-	-	chr7	31765251	31766126	+	uncharacterized LOC109020343
LOC108987567	-1.40942	0.00483585	down	-8.27054	2.62204e-10	down	7.93382	5.26821e-09	up	-	-	-	chr7	31805397	31806936	+	protein ANTAGONIST OF LIKE HETEROCHROMATIN PROTEIN 1-like
LOC108985073	-1.36523	0.0140062	down	-5.20943	2.03753e-08	down	6.47713	1.88613e-13	up	-	-	-	chr7	33084510	33086009	+	protein FAR1-RELATED SEQUENCE 5-like
LOC108984932	-1.54971	0.000165231	down	-1.57946	0.000732948	down	-	-	-	-	-	-	chr7	33335419	33336636	+	leucine-rich repeat extensin-like protein 3
LOC108988983	-3.62483	0.0391926	down	-5.14829	0.00384404	down	7.20717	5.40261e-07	up	-	-	-	chr7	33400493	33400903	-	uncharacterized LOC108988983
LOC108988994	-1.69899	0.000666045	down	-4.75394	2.66743e-10	down	-	-	-	-	-	-	chr7	33446103	33450366	-	60S ribosomal protein L19-2-like
LOC108999678	-1.27873	0.00100798	down	-4.43474	5.60455e-23	down	5.68319	4.22278e-75	up	1.49646	0.0101201	up	chr7	33731821	33735525	+	probable pectinesterase/pectinesterase inhibitor 21
LOC118348929	-1.26846	0.035384	down	-7.66463	4.5866e-08	down	8.76042	5.98092e-11	up	-	-	-	chr7	33756314	33757147	-	uncharacterized LOC118348929
LOC108987285	2.25742	5.90734e-15	up	3.73209	2.71395e-32	up	1.59033	1.98612e-06	up	2.19193	3.13229e-11	up	chr7	33892763	33893701	+	FCS-Like Zinc finger 15-like
LOC108983019	-1.14249	0.0146669	down	-6.91274	8.44757e-09	down	5.00168	3.42377e-24	up	-	-	-	chr7	34015641	34017514	+	uncharacterized LOC108983019
LOC108995044	1.23465	6.38404e-16	up	1.25532	2.60127e-18	up	-	-	-	1.09116	6.80896e-09	up	chr7	34475541	34480780	+	mitochondrial thiamine diphosphate carrier 2-like
LOC108995009	-1.68733	0.00782669	down	-7.1501	2.08901e-07	down	8.7104	3.19685e-11	up	-	-	-	chr7	34509260	34511003	+	omega-hydroxypalmitate O-feruloyl transferase-like
LOC108994996	-1.93887	0.0161013	down	-7.09309	2.84867e-06	down	7.90375	7.97131e-09	up	-	-	-	chr7	34545735	34549403	+	uncharacterized LOC108994996
LOC108994979	1.68547	1.11605e-05	up	-	-	-	-	-	-	-	-	-	chr7	34639939	34641566	-	protein SRG1
LOC108995030	-1.12787	3.8933e-14	down	-2.34308	1.42728e-33	down	-	-	-	-2.07544	4.99521e-35	down	chr7	34926668	34936031	-	acyl-CoA-binding domain-containing protein 6
LOC108994974	-1.18323	0.000229183	down	-1.56274	0.0430337	down	1.90588	0.000223713	up	-	-	-	chr7	34950624	34951427	-	monothiol glutaredoxin-S2
LOC108995080	1.06867	9.91056e-18	up	-	-	-	-	-	-	-	-	-	chr7	35094093	35096653	+	CASP-like protein 1D1
LOC108995057	1.10783	2.39585e-26	up	1.56271	4.02051e-65	up	-	-	-	-	-	-	chr7	35142519	35147568	-	tubby-like F-box protein 3
LOC108994963	-1.07564	0.0133333	down	-2.65165	1.65586e-09	down	-	-	-	-1.11857	0.00180903	down	chr7	35205925	35211132	+	sodium/hydrogen exchanger 2-like
LOC108994982	-1.13472	0.0259039	down	-5.77092	1.22626e-06	down	3.59634	9.05821e-10	up	-	-	-	chr7	35470767	35478630	+	uncharacterized LOC108994982
LOC108995035	-1.1479	0.00639652	down	-2.39414	6.32306e-09	down	-	-	-	-2.59814	2.99897e-06	down	chr7	35531206	35533868	-	uncharacterized LOC108995035
LOC108995034	-1.26734	1.63647e-23	down	-1.92666	1.30367e-37	down	-	-	-	-1.72302	1.92786e-09	down	chr7	35538460	35547922	-	pyruvate, phosphate dikinase, chloroplastic
LOC108994975	3.43383	4.28981e-54	up	4.63999	4.71628e-113	up	4.06779	1.34489e-57	up	5.02101	2.72511e-63	up	chr7	35725527	35728689	-	uncharacterized LOC108994975
LOC108994970	-1.7142	0.013551	down	-1.87511	0.0185444	down	3.29879	1.06801e-09	up	-	-	-	chr7	35956074	35958235	-	adenylate isopentenyltransferase 5, chloroplastic-like
LOC109010501	-1.61874	0.0329669	down	-7.35976	8.70375e-07	down	7.25753	1.22818e-06	up	-	-	-	chr7	36044750	36047520	-	protein FAR1-RELATED SEQUENCE 5-like
LOC109010482	2.19871	2.00505e-15	up	2.38607	2.99714e-19	up	1.42734	0.00644334	up	4.24345	1.17831e-09	up	chr7	36164557	36166103	+	probable aspartic proteinase GIP2
LOC109017985	-1.47815	1.35491e-06	down	-2.9698	3.62313e-18	down	-	-	-	-2.2185	6.66138e-06	down	chr7	36288998	36289928	+	uncharacterized LOC109017985
LOC109010468	-1.89744	1.27616e-05	down	-3.31721	2.06103e-09	down	1.48635	0.000174169	up	-1.75065	0.00167981	down	chr7	36335937	36343486	-	glucose-1-phosphate adenylyltransferase large subunit 3, chloroplastic/amyloplastic
LOC109010449	1.63111	1.37122e-11	up	3.66766	2.24622e-230	up	-1.18733	0.0016795	down	2.04406	0.000805704	up	chr7	36664580	36669657	-	sugar transport protein 13
LOC108999078	1.51749	3.9146e-27	up	2.86302	1.5478e-111	up	-	-	-	1.445	2.68476e-20	up	chr7	36764649	36767361	-	uncharacterized LOC108999078
LOC109007292	-1.76807	0.00230351	down	-5.23691	1.54043e-12	down	5.22437	0.00260618	up	-	-	-	chr7	37022881	37024253	-	late embryogenesis abundant protein D-34-like
LOC118348973	-2.16135	0.00151443	down	-4.549	4.98701e-07	down	2.11092	0.00248106	up	-	-	-	chr7	37125044	37127536	-	uncharacterized LOC118348973
LOC109000338	-2.13158	0.0344757	down	-2.60467	0.0327332	down	-	-	-	-	-	-	chr7	37141572	37144077	-	uncharacterized LOC109000338
LOC109000341	1.14	1.02043e-05	up	1.63193	2.66834e-15	up	2.50695	1.38808e-54	up	2.40344	1.1886e-21	up	chr7	37212833	37214792	+	uncharacterized N-acetyltransferase p20-like
LOC109000353	1.23005	0.00838176	up	-4.5497	9.42372e-05	down	3.56262	1.37798e-07	up	-	-	-	chr7	37279899	37280909	-	uncharacterized LOC109000353
LOC109014352	1.24809	1.06949e-05	up	1.3163	3.42186e-08	up	-	-	-	-	-	-	chr7	37450366	37452681	-	2-oxoglutarate-dependent dioxygenase AOP2-like
LOC109014344	-1.24127	0.000181944	down	-1.78972	2.00119e-09	down	-	-	-	-1.68697	4.93407e-06	down	chr7	37549590	37552713	+	protein NRT1/ PTR FAMILY 3.1-like
LOC109014359	-2.14191	0.00552283	down	-5.13054	0.000106237	down	6.72892	7.84269e-06	up	-	-	-	chr7	37555741	37557645	-	NAC domain-containing protein 83-like
LOC109014342	-1.09525	8.27593e-06	down	-1.66932	2.3487e-08	down	-	-	-	-1.3071	2.69221e-20	down	chr7	37581545	37586484	-	transcription factor bHLH153-like
LOC108980762	3.09402	2.60543e-09	up	5.4918	1.91282e-123	up	1.50754	2.07149e-11	up	4.68268	1.78647e-164	up	chr7	37761176	37762442	+	endochitinase EP3-like
LOC118348970	-3.102	0.00188222	down	-	-	-	-1.51879	0.0079202	down	-2.62058	5.10984e-15	down	chr7	37834031	37843199	-	TBC1 domain family member 22B-like
LOC108980281	1.6443	2.0761e-46	up	2.16557	6.40762e-34	up	-	-	-	-	-	-	chr7	37913906	37918044	-	serine carboxypeptidase-like 13
LOC118348939	-4.33499	0.035987	down	-5.00609	0.0106995	down	5.34908	0.00517979	up	-	-	-	chr7	38113428	38113808	+	uncharacterized LOC118348939
LOC109010426	-1.44178	0.00380885	down	-4.547	3.49507e-12	down	4.3122	2.85286e-26	up	-	-	-	chr7	38333657	38335740	+	uncharacterized LOC109010426
LOC109008696	-1.49843	0.0219008	down	-1.62897	0.00581711	down	1.82944	0.00290612	up	-	-	-	chr7	38430776	38432373	+	uncharacterized LOC109008696
LOC108990552	-1.36679	0.000498929	down	-2.94082	9.27467e-11	down	-1.60853	5.06596e-10	down	-	-	-	chr7	38474181	38475716	-	uncharacterized LOC108990552
LOC108990559	-1.16688	0.019457	down	-3.95335	9.23372e-14	down	4.32299	5.38295e-28	up	1.65574	0.00455331	up	chr7	38522584	38524707	-	uncharacterized LOC108990559
LOC108979239	3.21704	4.72656e-06	up	5.3372	7.69441e-18	up	1.20318	0.000367141	up	3.16822	6.07357e-19	up	chr7	38732258	38740649	-	tuberculostearic acid methyltransferase UfaA1-like
LOC108991186	-1.3589	4.09348e-05	down	-4.2223	1.32663e-16	down	1.7775	2.00194e-05	up	-	-	-	chr7	39004213	39015762	+	phosphate transporter PHO1
LOC108991197	-2.77566	1.6135e-06	down	-8.12017	8.43157e-10	down	-	-	-	-	-	-	chr7	39098210	39099078	-	dCTP pyrophosphatase 1-like
LOC109007178	-1.25252	0.00142968	down	-8.45431	3.53437e-11	down	8.31124	3.56931e-13	up	-	-	-	chr7	39258369	39268828	-	PH, RCC1 and FYVE domains-containing protein 1-like
LOC109007057	2.03831	3.9891e-115	up	2.92423	1.86369e-55	up	1.29303	0.00026539	up	1.29165	0.00017203	up	chr7	39640943	39641911	-	ethylene-responsive transcription factor 1B
LOC109006752	2.74428	2.32461e-35	up	3.29595	3.49034e-34	up	2.75312	3.50852e-26	up	3.52166	2.20551e-38	up	chr7	39680997	39681757	-	ethylene-responsive transcription factor ERF096-like
LOC109007064	1.34225	3.41223e-08	up	1.62392	2.33326e-16	up	1.6783	3.62472e-12	up	2.03293	2.96931e-10	up	chr7	39692549	39694078	+	RING-H2 finger protein ATL16-like
LOC109007166	1.46762	2.91203e-06	up	1.67594	1.104e-07	up	-	-	-	-	-	-	chr7	39801908	39805015	-	1-aminocyclopropane-1-carboxylate oxidase homolog 1-like
LOC109006686	-1.77606	2.42387e-05	down	-8.61987	4.47946e-11	down	8.84728	1.75971e-11	up	-	-	-	chr7	39823858	39824304	+	uncharacterized LOC109006686
LOC109007229	1.86315	1.65652e-32	up	2.65045	3.1876e-60	up	3.00807	1.50025e-193	up	3.57047	6.28637e-98	up	chr7	40052605	40078911	-	cellulose synthase-like protein G2
LOC109007273	1.10513	9.35158e-11	up	1.7821	1.19563e-18	up	-	-	-	1.66177	3.0861e-24	up	chr7	40117163	40121137	-	cellulose synthase-like protein G2
LOC108980037	-1.33247	0.000385342	down	-2.53013	4.09448e-08	down	3.42791	1.77248e-27	up	-	-	-	chr7	40133537	40135666	-	FHA domain-containing protein At4g14490-like
LOC108985515	1.31893	4.86373e-49	up	2.38217	1.41015e-113	up	-	-	-	1.31489	4.26457e-06	up	chr7	40169044	40169744	-	glu S.griseus protease inhibitor-like
LOC108985516	1.42996	0.000253023	up	1.63437	0.000138569	up	2.94806	4.00439e-16	up	3.09307	9.83786e-08	up	chr7	40249402	40251909	-	transcription factor bHLH92-like
LOC108985524	-1.41842	0.000723444	down	-2.10499	1.57599e-05	down	1.73892	0.00110099	up	-1.49606	0.014144	down	chr7	40302034	40306826	-	protein SIEVE ELEMENT OCCLUSION B-like
LOC109011884	-2.32222	1.13899e-09	down	-7.60347	2.23761e-09	down	7.76848	9.73646e-09	up	4.1028	0.034198	up	chr7	40455307	40458446	-	protein SIEVE ELEMENT OCCLUSION B-like
LOC108989495	-1.25074	4.297e-16	down	-2.28479	4.96114e-25	down	-1.69913	7.68607e-13	down	-1.016	0.000275337	down	chr7	40553653	40556230	-	auxin-responsive protein IAA14-like
LOC108989460	-3.23142	1.00922e-22	down	-3.95452	1.52432e-23	down	-2.33596	8.66747e-18	down	-3.06966	1.04868e-33	down	chr7	40570683	40572362	+	auxin-induced protein 22D-like
LOC108989435	1.43778	2.48295e-32	up	2.36413	2.3195e-46	up	1.84526	1.31233e-14	up	2.72571	3.17432e-33	up	chr7	40710790	40712688	+	calmodulin-like protein 8
LOC108989439	-1.08605	0.0115419	down	-2.67282	5.74947e-08	down	3.27098	2.90418e-12	up	-	-	-	chr7	40754159	40757018	+	calcium-transporting ATPase 12, plasma membrane-type-like
LOC108989438	4.06832	3.81361e-41	up	4.75521	1.33037e-113	up	5.43972	1.42738e-127	up	5.70606	1.70079e-96	up	chr7	40778002	40781106	+	putative calcium-transporting ATPase 13, plasma membrane-type
LOC108989486	-1.2167	4.27422e-09	down	-2.827	3.75957e-16	down	2.52248	1.27776e-16	up	-2.54161	5.81961e-07	down	chr7	40804306	40814687	+	protein argonaute 10-like
LOC108989450	-1.9683	0.0214736	down	-7.49825	2.28036e-07	down	6.76815	4.02007e-09	up	-	-	-	chr7	40823661	40824666	+	uncharacterized LOC108989450
LOC108989448	-2.6092	0.0376901	down	-2.59511	0.0266242	down	6.26014	0.000119654	up	-	-	-	chr7	40831847	40832353	-	uncharacterized LOC108989448
LOC108989443	-5.58926	0.00282498	down	-5.27986	0.00166484	down	7.30604	3.15208e-07	up	-	-	-	chr7	41100172	41100858	+	uncharacterized mitochondrial protein AtMg00810-like
LOC108989475	-1.04067	1.50271e-09	down	-	-	-	-	-	-	1.20847	1.43283e-06	up	chr7	41145299	41150413	+	homocysteine S-methyltransferase 3-like
LOC108984611	-1.37492	0.00759786	down	-3.23694	5.98866e-09	down	5.41338	2.26212e-54	up	2.79673	7.2768e-06	up	chr7	41239923	41243280	+	vicilin Car i 2.0101
LOC108984608	-1.54082	0.00414035	down	-2.73655	4.93698e-08	down	1.07418	0.00727928	up	-	-	-	chr7	41272789	41275549	-	protein YLS3
LOC109013643	-1.06453	1.32675e-06	down	-1.0808	0.032755	down	-	-	-	-2.18236	2.75907e-15	down	chr7	41493906	41496423	-	chitinase-like protein 1
LOC109013642	1.42272	2.64484e-13	up	3.95992	2.59597e-89	up	-	-	-	2.112	2.20349e-10	up	chr7	41497129	41499935	-	2-alkenal reductase (NADP(+)-dependent)-like
LOC108991282	-1.25289	0.0243834	down	-4.46733	6.66683e-08	down	4.89468	2.87267e-19	up	-	-	-	chr7	41843663	41844705	+	glycine-rich protein 23-like
LOC109012868	1.5391	9.50685e-17	up	1.42505	1.95234e-17	up	-	-	-	2.44155	1.6518e-22	up	chr7	42018455	42020444	-	polygalacturonase QRT3-like
LOC109012952	-1.36654	0.0369493	down	-7.35575	2.83697e-07	down	8.03146	2.03245e-08	up	-	-	-	chr7	42088151	42089988	+	uncharacterized LOC109012952
LOC109012855	1.27538	2.00019e-12	up	1.54634	4.96269e-15	up	3.24572	2.89996e-28	up	3.60355	6.16092e-27	up	chr7	42143637	42151133	-	uncharacterized LOC109012855
LOC108991548	3.02486	0.000423144	up	4.45925	7.02378e-34	up	2.70377	1.84259e-07	up	5.45308	3.28108e-36	up	chr7	42272531	42275191	+	shikimate O-hydroxycinnamoyltransferase-like
LOC108983059	-1.13163	0.0116234	down	-1.19822	0.00282041	down	1.53658	6.47739e-06	up	-	-	-	chr7	42393879	42396837	-	triacylglycerol lipase OBL1
LOC118349012	3.35875	2.78533e-22	up	4.40079	2.01261e-64	up	2.57425	3.2033e-07	up	5.16411	1.10443e-38	up	chr7	42512562	42513196	+	probable E3 ubiquitin-protein ligase ATL45
LOC109020298	1.03496	4.29461e-08	up	2.48196	2.6776e-32	up	-	-	-	2.61181	5.94887e-16	up	chr7	42517429	42519184	+	RING-H2 finger protein ATL3-like
LOC109013061	2.15611	0.000248017	up	1.13271	0.0254804	up	2.01963	0.0135426	up	2.31488	0.00209102	up	chr7	42523906	42525441	-	uncharacterized LOC109013061
LOC109013059	1.18641	6.96161e-10	up	1.93209	6.2432e-53	up	3.00295	1.08233e-47	up	2.95987	4.4135e-42	up	chr7	42559509	42562946	+	pectinesterase 3-like
LOC109013064	-1.06168	0.0197694	down	-2.82961	2.9698e-08	down	1.75036	1.36446e-08	up	-	-	-	chr7	42578717	42582208	-	uncharacterized LOC109013064
LOC108982876	-1.34924	9.29555e-08	down	-2.86621	3.67657e-26	down	-1.14212	3.92556e-09	down	-3.86952	2.92047e-106	down	chr7	42646271	42649021	+	subtilisin-like protease SBT1.5
LOC109019744	-1.77756	0.0029698	down	-	-	-	-	-	-	-	-	-	chr7	42665997	42668750	+	GDSL esterase/lipase 5-like
LOC109019746	1.22247	5.11376e-20	up	2.63901	9.38815e-64	up	-	-	-	1.60804	3.02277e-35	up	chr7	42677554	42679983	+	GDSL esterase/lipase 2-like
LOC109019750	2.1365	6.88467e-08	up	2.94236	4.52487e-33	up	-	-	-	1.03469	2.7501e-09	up	chr7	42690421	42692670	+	GDSL esterase/lipase 1-like
LOC108983449	1.93001	3.79837e-05	up	3.87402	1.89527e-56	up	-	-	-	2.14919	1.00083e-16	up	chr7	42702924	42705401	+	GDSL esterase/lipase 1-like
LOC108988277	1.93612	0.00105501	up	3.5902	5.05489e-12	up	1.49654	3.21509e-23	up	3.28079	6.49348e-235	up	chr7	42721667	42724287	+	GDSL esterase/lipase 1-like
LOC109020949	1.06155	4.83668e-09	up	2.40693	5.13932e-87	up	-	-	-	1.00973	0.00248592	up	chr7	42739733	42741827	+	GDSL esterase/lipase 2-like
LOC109005411	1.24852	1.04419e-07	up	2.9617	6.77652e-44	up	-	-	-	1.75927	3.13327e-07	up	chr7	42747057	42749434	+	GDSL esterase/lipase 2-like
LOC109005414	-1.16008	0.0123587	down	-5.55114	9.52874e-12	down	5.39697	8.04456e-07	up	-	-	-	chr7	42892443	42898260	+	ABC transporter B family member 19-like
LOC118348950	-1.54322	0.0210138	down	-6.94285	5.89975e-07	down	4.94811	5.06159e-10	up	-	-	-	chr7	43247768	43250003	-	probable disease resistance RPP8-like protein 4
LOC108999572	-1.28706	0.043657	down	-5.46337	8.85288e-06	down	4.75914	2.94624e-11	up	-	-	-	chr7	43296986	43301245	-	AP2-like ethylene-responsive transcription factor AIL1
LOC109001985	1.79878	4.10203e-37	up	1.94962	1.62194e-42	up	-	-	-	-	-	-	chr7	43344877	43346536	-	transcription factor MYB1-like
LOC109002013	1.16924	1.34905e-21	up	1.98227	1.28441e-50	up	-	-	-	1.83359	7.62111e-25	up	chr7	43704798	43705592	-	uncharacterized LOC109002013
LOC108991654	-1.18223	0.00458756	down	-1.96129	3.60205e-06	down	5.28284	6.07628e-14	up	-	-	-	chr7	43747949	43753602	-	U-box domain-containing protein 52-like
LOC108991674	1.43481	0.00604481	up	3.11323	2.7901e-12	up	5.76293	1.82057e-36	up	5.25792	6.03952e-17	up	chr7	43760067	43761858	-	EPIDERMAL PATTERNING FACTOR-like protein 3
LOC108991651	2.23657	8.17006e-10	up	2.70042	2.12785e-35	up	9.7091	7.93263e-15	up	9.53462	6.2768e-14	up	chr7	43771494	43774181	+	IQ domain-containing protein IQM1-like
LOC108991603	-1.47099	0.024079	down	-3.46259	1.55937e-07	down	6.78321	3.78333e-18	up	-	-	-	chr7	43901350	43902707	-	NDR1/HIN1-like protein 6
LOC108988647	-1.0233	1.0968e-09	down	-2.26377	1.29631e-19	down	-	-	-	-2.1545	2.79697e-77	down	chr7	44012995	44021173	-	beta-galactosidase 1-like
LOC108981999	1.55991	6.50059e-39	up	1.85234	1.92632e-93	up	1.13681	1.33346e-06	up	1.76307	5.17331e-14	up	chr7	44304281	44308201	-	IAA-amino acid hydrolase ILR1-like 4
LOC118348955	-2.78518	0.0188579	down	-5.93694	0.000322743	down	7.77594	2.46783e-07	up	-	-	-	chr7	44336856	44337737	+	uncharacterized LOC118348955
LOC109021208	2.32836	1.12141e-06	up	2.57244	6.13939e-15	up	1.66138	6.63325e-08	up	5.23863	2.62649e-80	up	chr7	44345605	44348785	+	inositol oxygenase 1-like
LOC108983785	2.17225	1.955e-10	up	2.6977	8.69821e-16	up	2.57103	1.33035e-12	up	3.36074	1.36945e-23	up	chr7	44493094	44506381	+	putative leucine-rich repeat receptor-like serine/threonine-protein kinase At2g19230
LOC109004892	-1.40244	0.00446008	down	-3.31121	1.40379e-07	down	7.77878	3.28539e-12	up	-	-	-	chr7	44829167	44831729	+	1-aminocyclopropane-1-carboxylate oxidase-like
LOC109004900	-1.05536	0.00149572	down	-2.44007	2.38468e-10	down	2.51081	1.86582e-08	up	-1.87084	0.0131764	down	chr7	44871978	44873452	+	uncharacterized LOC109004900
LOC109004901	-2.393	5.96948e-05	down	-7.40026	1.04355e-09	down	4.20111	5.06462e-18	up	-	-	-	chr7	44891202	44893056	+	GATA transcription factor 9-like
LOC109004905	-1.06932	0.000300409	down	-2.28125	1.07341e-08	down	-1.72493	2.83109e-09	down	-1.70195	6.05276e-12	down	chr7	44922559	44926002	+	CASP-like protein 3A1
LOC109004912	2.40422	6.47499e-48	up	3.14132	2.11654e-131	up	3.5819	4.00343e-48	up	3.6861	2.99049e-26	up	chr7	44974339	44977284	-	ankyrin repeat-containing protein At5g02620-like
LOC109004914	3.24825	1.68638e-19	up	5.05068	7.13269e-275	up	3.43518	1.19252e-102	up	4.05153	3.64414e-110	up	chr7	45020637	45023211	-	ankyrin repeat-containing protein ITN1-like
LOC109003691	2.45371	0.00562067	up	-	-	-	4.49827	2.59398e-08	up	-	-	-	chr7	45270173	45272282	+	peroxidase 29-like
LOC109003706	-1.2529	4.0734e-07	down	-2.00888	2.53195e-12	down	-1.26549	1.61194e-09	down	-3.39909	7.27047e-54	down	chr7	45303143	45306565	+	uncharacterized LOC109003706
LOC109003693	1.09609	5.31966e-09	up	1.44969	1.61798e-23	up	-	-	-	1.28323	6.84303e-08	up	chr7	45416303	45419678	-	mitochondrial arginine transporter BAC2-like
LOC118349031	-3.90387	0.0182758	down	-5.45676	0.00117244	down	3.88753	8.77478e-05	up	-	-	-	chr7	45511540	45516480	+	probable sulfate transporter 3.4
LOC108984478	-1.18199	0.00028313	down	-2.35281	9.54349e-12	down	1.12646	0.000504073	up	-	-	-	chr7	45522979	45547676	-	regulator of telomere elongation helicase 1 homolog
LOC108996418	1.32034	3.17496e-18	up	3.75445	6.24702e-161	up	-	-	-	2.39328	1.64668e-09	up	chr7	45891827	45899175	-	pleiotropic drug resistance protein 1-like
LOC108996323	-1.47543	0.0146483	down	-5.65002	3.24328e-06	down	3.28531	0.0382065	up	-	-	-	chr7	45938022	45944802	+	60S acidic ribosomal protein P2-like
LOC108996065	2.15528	5.80376e-14	up	3.17641	6.57272e-28	up	-	-	-	1.34713	1.38109e-05	up	chr7	46094423	46100158	+	boron transporter 4-like
LOC108996178	1.02323	2.54927e-10	up	1.19665	5.21034e-17	up	-	-	-	-	-	-	chr7	46102644	46103599	+	uncharacterized LOC108996178
LOC108996265	-1.04552	0.0169411	down	-4.66914	1.26792e-09	down	3.63625	2.38385e-13	up	-	-	-	chr7	46131913	46139104	-	uncharacterized LOC108996265
LOC108996099	-1.53614	0.000112158	down	-8.5977	3.75582e-11	down	3.28427	3.17572e-10	up	-	-	-	chr7	46178722	46180513	+	TATA-binding protein-associated factor 2N
LOC109015427	-1.04359	0.00133641	down	-	-	-	-	-	-	-	-	-	chr7	46206343	46209755	-	uncharacterized LOC109015427
LOC108984008	-1.23561	5.25926e-09	down	-2.52264	1.92156e-22	down	-	-	-	-1.79416	1.61284e-07	down	chr7	46211886	46213389	+	F-box/kelch-repeat protein At5g15710-like
LOC108984534	1.23995	4.9597e-32	up	1.73075	4.29352e-27	up	-	-	-	1.29091	8.49264e-16	up	chr7	46241045	46242926	-	metallothiol transferase FosB-like
LOC109013126	-1.06806	0.00933566	down	-	-	-	-	-	-	1.24079	0.0145674	up	chr7	46305196	46306265	+	uncharacterized LOC109013126
LOC108998337	-1.22295	0.00820353	down	-	-	-	-	-	-	-	-	-	chr7	46419957	46421006	+	cucumber peeling cupredoxin-like
LOC109020178	-1.32091	0.013993	down	-1.69226	0.000335103	down	4.12412	1.00145e-05	up	-	-	-	chr7	46436477	46437551	+	cucumber peeling cupredoxin-like
LOC109020177	-1.83948	0.00190577	down	-2.35496	0.000326804	down	2.19857	0.000142223	up	-	-	-	chr7	46445836	46446785	+	cucumber peeling cupredoxin-like
LOC108998309	1.68515	5.62315e-21	up	1.01742	1.91485e-08	up	-	-	-	-	-	-	chr7	46497909	46501449	+	uncharacterized LOC108998309
LOC109013930	-1.24499	0.00606461	down	-2.53177	0.000383932	down	2.83749	2.11564e-09	up	-	-	-	chr7	46552183	46555214	+	uncharacterized LOC109013930
LOC109019370	1.8106	0.0136845	up	-	-	-	5.05196	1.7703e-05	up	-	-	-	chr7	46939720	46940594	-	ethylene-responsive transcription factor ERF003-like
LOC109010279	-4.67052	0.0445992	down	-	-	-	6.68964	2.27139e-05	up	-	-	-	chr7	47069991	47074039	+	uncharacterized LOC109010279
LOC109010061	1.01093	0.00077642	up	2.01537	3.11755e-22	up	-	-	-	1.47352	2.17373e-07	up	chr7	47101254	47110726	-	metal transporter Nramp6-like
LOC108979107	1.02944	3.81107e-23	up	1.29521	1.04806e-24	up	-	-	-	1.0129	7.80069e-07	up	chr7	47144553	47147000	+	probable WRKY transcription factor 40
LOC109008260	-1.46412	1.91727e-06	down	-2.96069	1.40591e-27	down	-	-	-	-1.70255	2.98356e-05	down	chr7	47229170	47231710	+	putative receptor-like protein kinase At1g80870
LOC109011033	-1.49948	0.00985086	down	-2.88221	3.37919e-07	down	3.02963	1.00189e-09	up	-	-	-	chr7	47409921	47418925	+	SPX domain-containing membrane protein At4g22990-like
LOC108981833	1.11474	0.0371697	up	-	-	-	2.36648	3.63768e-05	up	-	-	-	chr7	47787059	47788531	+	probable carboxylesterase 9
LOC109006929	-1.52924	0.0285278	down	-3.29342	0.00706919	down	2.81302	0.00949031	up	-	-	-	chr7	47872073	47874547	+	serine/threonine-protein kinase Aurora-3-like
LOC109010320	-1.14332	0.0129311	down	-7.99896	8.27591e-10	down	4.13706	2.58046e-09	up	-	-	-	chr7	47988738	47991866	-	LOB domain-containing protein 18
LOC109010340	-1.39894	0.00957631	down	-7.86838	1.61924e-09	down	4.82865	1.18019e-11	up	-	-	-	chr7	48023444	48028321	+	65-kDa microtubule-associated protein 4-like
LOC109006147	-1.74754	0.00100531	down	-4.76398	3.1347e-09	down	4.86964	1.67946e-14	up	-	-	-	chr7	48113604	48127281	-	protein transport Sec1a-like
LOC108981948	1.27407	1.69104e-09	up	1.72335	1.50402e-15	up	-	-	-	1.94235	8.70821e-26	up	chr7	48273811	48274680	+	cyclin-dependent protein kinase inhibitor SMR1-like
LOC109011363	-1.02363	0.00883442	down	-5.98204	7.5571e-12	down	4.52829	1.44155e-16	up	-	-	-	chr7	48335680	48336676	-	putative glycine-rich cell wall structural protein 1
LOC109011337	1.51951	1.33765e-10	up	2.03749	3.5037e-32	up	1.93448	1.23499e-11	up	1.95553	1.1929e-10	up	chr7	48386460	48390953	+	ras-related protein RABC2a-like
LOC118348966	-1.59343	0.0361906	down	-4.18608	1.63456e-05	down	2.90027	0.000110622	up	-	-	-	chr7	48972574	48974655	-	uncharacterized LOC118348966
LOC108997015	1.41437	1.49208e-19	up	2.36203	1.06479e-47	up	-	-	-	1.46256	3.41874e-09	up	chr7	48982176	48988426	+	synaptotagmin-3
LOC108997023	-1.17601	9.67969e-06	down	-4.20336	1.12575e-26	down	3.90592	2.71557e-22	up	-	-	-	chr7	49112110	49113442	+	caffeoylshikimate esterase-like
LOC108997011	-1.02195	0.0421042	down	-4.18568	2.88334e-09	down	3.40466	3.18169e-09	up	-	-	-	chr7	49121947	49125016	-	tyrosine-specific transport protein-like
LOC108997164	-1.26468	3.74493e-06	down	-2.74515	2.38998e-23	down	-1.96578	3.90084e-30	down	-1.18918	3.63639e-15	down	chr7	49235300	49238123	-	tetraspanin-6
LOC118348967	-1.99141	0.0310468	down	-3.20619	0.00142487	down	3.2798	2.77823e-06	up	-	-	-	chr7	49345121	49345417	+	calcium-binding protein KRP1-like
LOC108999687	1.63147	1.77058e-07	up	2.37641	6.9912e-22	up	1.62487	1.40927e-09	up	2.00243	4.62111e-17	up	chr7	49354975	49360106	+	protein IQ-DOMAIN 1-like
LOC109013081	1.65687	2.39585e-26	up	1.17466	2.21299e-05	up	1.00809	0.000817292	up	1.73815	1.55377e-38	up	chr7	49710188	49715424	-	protein IN2-1 homolog B-like
LOC108996583	-1.21172	0.00812286	down	-3.26273	5.89364e-11	down	3.56035	7.04106e-34	up	-	-	-	chr7	49843867	49846930	-	ABC transporter G family member 6-like
LOC108996488	1.18785	1.00177e-09	up	1.82312	2.908e-33	up	1.58216	1.09804e-21	up	2.23079	2.193e-33	up	chr7	49904228	49907233	-	exocyst complex component EXO70H1-like
LOC108996493	-2.08383	0.000287343	down	-8.03914	6.34101e-09	down	4.63795	2.90705e-14	up	-	-	-	chr7	49920598	49922284	+	protein FAR1-RELATED SEQUENCE 4-like
LOC109022302	-2.13564	1.02009e-29	down	-3.44881	1.06571e-54	down	-1.69378	4.56828e-17	down	-	-	-	chr7	49974145	49975644	-	uncharacterized LOC109022302
LOC109019147	-2.37027	9.8841e-29	down	-3.26081	2.16584e-37	down	-	-	-	-1.53723	9.04748e-09	down	chr7	50000666	50002044	-	uncharacterized LOC109019147
LOC109015110	-1.55476	6.56031e-06	down	-3.09379	7.10847e-19	down	-1.26688	5.33809e-08	down	-1.07417	1.04913e-05	down	chr7	50006229	50007432	+	uncharacterized LOC109015110
LOC109019149	-1.04393	0.0312997	down	-	-	-	-	-	-	1.63909	3.62788e-05	up	chr7	50042436	50043993	+	aquaporin TIP1-3
LOC108986325	1.19225	3.90889e-10	up	2.27638	9.04651e-67	up	1.5546	2.39589e-11	up	1.6916	1.0405e-12	up	chr7	50064079	50064957	-	zinc finger protein ZAT11-like
LOC108986299	-1.25188	0.000125617	down	-1.66061	8.71876e-07	down	1.20746	6.49778e-05	up	-	-	-	chr7	50235929	50237523	-	CASP-like protein 4C2
LOC108986315	-2.43938	0.0164885	down	-6.57368	6.71516e-06	down	3.25382	0.000583105	up	-	-	-	chr7	50243527	50244057	+	RING-H2 finger protein ATL52-like
LOC108986331	-1.4318	1.08782e-07	down	-3.64092	2.8038e-17	down	-	-	-	-1.43122	0.000746537	down	chr7	50324442	50328006	-	heat shock cognate 70 kDa protein-like
LOC108986371	4.23763	2.42284e-166	up	5.40346	0	up	4.65209	3.0135e-172	up	4.93602	3.65626e-89	up	chr7	50338569	50340342	-	uncharacterized LOC108986371
LOC108986312	-1.04793	0.0208266	down	-1.36997	0.000629716	down	2.87142	2.07558e-11	up	-	-	-	chr7	50378411	50381041	-	glucan endo-1,3-beta-glucosidase-like
LOC108986340	3.18877	7.34746e-17	up	4.62974	2.13132e-45	up	1.81808	0.00288734	up	2.65794	1.85658e-07	up	chr7	50473428	50474663	-	uncharacterized LOC108986340
LOC108986301	-1.19358	2.61129e-08	down	-2.68104	1.1621e-10	down	-	-	-	-1.32088	0.000200892	down	chr7	50607930	50610011	-	aspartic proteinase PCS1-like
LOC108986305	-1.40861	1.20148e-05	down	-6.00791	6.93912e-18	down	3.59393	1.79364e-18	up	-	-	-	chr7	50690647	50692963	-	AT-hook motif nuclear-localized protein 20-like
LOC108991931	-1.27957	9.83927e-08	down	-1.1287	5.1391e-06	down	-	-	-	-	-	-	chr7	50721570	50725409	-	uncharacterized LOC108991931
LOC108991789	-1.55838	0.0169746	down	-6.96263	4.09166e-07	down	5.66013	1.36816e-10	up	-	-	-	chr7	50788034	50790717	-	MDIS1-interacting receptor like kinase 2-like
LOC108991767	-1.2556	0.0186172	down	-5.32348	3.98032e-10	down	1.67525	0.000288671	up	-2.55202	0.000842216	down	chr7	50853920	50858242	-	protein NRT1/ PTR FAMILY 5.6-like
LOC118348968	-2.30726	0.0146044	down	-6.18113	3.17058e-05	down	6.66582	3.19826e-05	up	-	-	-	chr7	50886870	50887699	-	uncharacterized LOC118348968
LOC108991780	-1.37451	2.78818e-12	down	-2.51163	4.66693e-30	down	-1.31761	7.90448e-16	down	-	-	-	chr7	50914892	50918464	+	uncharacterized LOC108991780
LOC108991912	-1.55229	1.26994e-13	down	-2.48501	5.69792e-14	down	-1.33942	3.20205e-09	down	-2.41681	7.23435e-33	down	chr7	50955697	50958014	+	uncharacterized LOC108991912
LOC108991760	-1.40911	5.45104e-07	down	-3.24577	2.99931e-22	down	-	-	-	-1.56915	1.31211e-11	down	chr7	51086690	51088750	+	transcription factor DIVARICATA-like
LOC108991791	-2.31359	0.0169705	down	-3.63046	0.000539783	down	5.92192	0.000637402	up	-	-	-	chr7	51137534	51137956	+	uncharacterized LOC108991791
LOC108991817	-1.06652	0.00970653	down	-1.49947	2.81371e-09	down	1.20068	0.0031334	up	-	-	-	chr7	51180710	51182463	-	aquaporin PIP1-2
LOC108991762	1.35673	1.94881e-05	up	-	-	-	6.28593	1.59605e-88	up	4.44119	3.5073e-13	up	chr7	51239496	51245871	+	anthranilate synthase alpha subunit 1, chloroplastic
LOC108991907	-1.26442	8.60322e-12	down	-1.03946	3.15008e-05	down	-1.06262	1.89236e-07	down	-	-	-	chr7	51273404	51275034	-	chlorophyll a-b binding protein CP29.3, chloroplastic
LOC108991904	-1.13677	1.76101e-05	down	-2.3171	7.4662e-18	down	-	-	-	-	-	-	chr7	51295277	51299757	+	cytochrome P450 90A1
LOC108991838	1.35008	3.9146e-27	up	1.45972	2.24428e-37	up	-	-	-	1.16917	1.41675e-15	up	chr7	51329620	51330421	+	protein EARLY FLOWERING 4-like
LOC108991793	-1.82355	0.0144814	down	-3.96003	3.40942e-05	down	8.2081	1.50685e-09	up	4.93898	0.0114336	up	chr7	51348824	51350038	+	F-box protein At5g49610-like
LOC108991862	-1.14598	2.32858e-10	down	-2.01436	5.78016e-11	down	-	-	-	-	-	-	chr7	51413437	51419209	+	protein SMAX1-LIKE 6
LOC108991761	-1.45765	1.45787e-06	down	-2.3723	2.58695e-09	down	2.59286	1.51314e-10	up	-2.06683	0.000456343	down	chr7	51457564	51460935	+	protein ESKIMO 1-like
LOC108991752	-1.03379	0.0440575	down	-6.97794	2.39185e-09	down	6.70713	2.34473e-15	up	-	-	-	chr7	51550653	51552360	-	ethylene-responsive transcription factor ABI4
LOC108991764	-1.34561	6.69622e-06	down	-1.22754	0.00595714	down	-1.18604	2.27096e-06	down	-1.53372	6.59404e-13	down	chr7	51562460	51564142	-	taxadien-5-alpha-ol O-acetyltransferase
LOC108991920	1.02851	0.00196628	up	3.64775	1.2273e-71	up	-1.23915	2.57263e-09	down	1.06297	1.85414e-18	up	chr7	51789371	51790426	-	wound-induced protein 1-like
LOC108991938	1.55118	7.19852e-19	up	1.51978	7.82399e-14	up	1.2125	2.69992e-11	up	1.09801	8.12207e-10	up	chr7	52081265	52082456	+	uncharacterized LOC108991938
LOC108991814	1.42902	0.00633405	up	2.79761	3.68313e-12	up	1.99263	0.00119901	up	3.87781	7.03847e-15	up	chr7	52122790	52125503	+	WRKY transcription factor 55-like
LOC108991766	1.90833	7.08997e-17	up	3.35849	1.10597e-50	up	1.58913	5.45308e-06	up	2.75698	7.82632e-14	up	chr7	52127762	52130135	-	probable WRKY transcription factor 70
LOC109000920	1.22177	5.52306e-08	up	1.50832	9.52957e-07	up	-	-	-	-	-	-	chr7	52410109	52417420	+	ferric reduction oxidase 7, chloroplastic-like
LOC109000951	-1.5217	0.000689882	down	-6.06472	1.96022e-12	down	4.63336	9.17689e-16	up	-	-	-	chr8	7004	10427	-	uncharacterized LOC109000951
LOC109000966	-1.04635	0.00414097	down	-7.34637	1.45646e-10	down	3.32375	8.26161e-15	up	-	-	-	chr8	285209	286049	-	glycine-rich cell wall structural protein 2-like
LOC109000975	-1.15725	2.21616e-06	down	-1.00157	0.00196143	down	-	-	-	-	-	-	chr8	422460	426056	-	FT-interacting protein 7
LOC118349274	-2.60937	0.0110211	down	-7.35879	8.86193e-07	down	4.36486	3.01127e-05	up	-	-	-	chr8	456019	457028	+	uncharacterized LOC118349274
LOC109000977	-1.07369	1.60539e-06	down	-2.30878	3.92421e-30	down	-	-	-	-2.23137	3.17065e-20	down	chr8	466856	471006	-	transcription factor bHLH80-like
LOC109001010	2.00956	2.02338e-06	up	-2.28293	0.00484592	down	2.22682	0.000684702	up	-	-	-	chr8	702439	703367	-	early nodulin-like protein 1
LOC109001018	-1.0937	0.000197892	down	-5.72344	2.33533e-16	down	5.52388	1.19515e-21	up	-	-	-	chr8	828072	830564	+	U-box domain-containing protein 14-like
LOC109008198	2.22027	8.19253e-05	up	4.15355	2.54638e-17	up	2.34234	0.000380461	up	5.36813	3.36412e-25	up	chr8	1006463	1008085	+	putative UPF0481 protein At3g02645
LOC109002805	1.31357	8.42907e-18	up	2.37333	1.68232e-78	up	3.73248	2.58206e-142	up	3.85214	3.3286e-29	up	chr8	1025845	1026689	+	one cut domain family member 2-like
LOC109019197	-1.3106	0.000591621	down	-6.65264	1.85378e-14	down	6.7713	2.00301e-24	up	-	-	-	chr8	1170433	1171993	-	glycosyltransferase BC10
LOC118349276	-1.63871	0.0162292	down	-5.43025	7.13697e-06	down	4.24171	2.19255e-09	up	-	-	-	chr8	1251184	1252242	-	40S ribosomal protein S13-like
LOC108985126	-2.38531	0.00443122	down	-6.94416	6.22589e-07	down	1.85264	0.0281615	up	-4.5648	0.0317033	down	chr8	1346002	1349857	-	acyl-protein thioesterase 1 homolog 1-like
LOC109014110	-1.12455	0.0332507	down	-2.03222	6.70446e-05	down	2.37705	1.68101e-05	up	-3.03441	0.0103732	down	chr8	1415127	1418807	-	uncharacterized LOC109014110
LOC108982373	1.25596	0.0240968	up	1.72501	0.000448721	up	1.98169	0.000533085	up	5.0173	3.10065e-11	up	chr8	1473595	1474332	+	uncharacterized LOC108982373
LOC109001783	-1.39544	0.00111841	down	-3.34588	1.03243e-10	down	3.41873	2.3276e-14	up	-	-	-	chr8	1560698	1563754	-	dnaJ homolog subfamily B member 1
LOC109001773	1.2206	0.0106932	up	-	-	-	-	-	-	-	-	-	chr8	1683462	1690833	+	uncharacterized LOC109001773
LOC108985495	1.22956	2.52475e-14	up	1.69859	2.66372e-37	up	-	-	-	-	-	-	chr8	1752417	1753579	+	guanine nucleotide-binding protein subunit gamma 2-like
LOC108981336	-3.51947	0.0440969	down	-5.07014	0.00391833	down	-	-	-	-	-	-	chr8	1883011	1883385	+	uncharacterized mitochondrial protein AtMg00820-like
LOC109002787	1.41195	1.3997e-07	up	2.77567	5.44618e-133	up	-1.6591	7.5841e-09	down	-	-	-	chr8	2031013	2039532	+	plasma membrane ATPase 4
LOC118349279	1.63314	0.0157913	up	2.36702	6.18511e-06	up	4.71078	7.16276e-11	up	5.47704	2.64073e-18	up	chr8	2081867	2082259	-	uncharacterized LOC118349279
LOC108988734	-1.06601	9.60561e-05	down	-2.60188	7.14037e-19	down	-	-	-	-2.56875	2.99954e-21	down	chr8	2134966	2139140	-	probable xyloglucan glycosyltransferase 5
LOC108981130	2.0064	0.0127568	up	1.98651	0.0268851	up	-	-	-	-	-	-	chr8	2333407	2334121	+	two-on-two hemoglobin-3-like
LOC109000949	-2.4779	7.97946e-23	down	-3.7507	1.0162e-29	down	-1.15567	3.82505e-05	down	-2.76092	7.41672e-19	down	chr8	2431568	2437781	+	sulfite exporter TauE/SafE family protein 3-like
LOC108984843	-1.04199	0.0179246	down	-3.68762	9.20285e-18	down	-	-	-	-1.57078	0.00597891	down	chr8	2440630	2445853	+	sulfite exporter TauE/SafE family protein 3-like
LOC109007376	-2.02578	0.00023516	down	-8.67963	7.19077e-11	down	3.70726	0.00525909	up	-	-	-	chr8	2531437	2535369	-	L-gulonolactone oxidase 3-like
LOC109007370	-1.49869	8.26668e-06	down	-3.17652	9.95738e-09	down	1.16405	0.00615695	up	-1.31288	0.0060154	down	chr8	2579775	2584365	-	probable lactoylglutathione lyase, chloroplastic
LOC108985806	-1.22269	0.000627281	down	-1.18611	0.000113755	down	-	-	-	-1.48008	0.000748158	down	chr8	2593078	2598080	+	probable glycosyltransferase At5g03795
LOC108989128	-1.13405	0.00530932	down	-4.90814	3.13191e-11	down	4.9262	3.46165e-21	up	-	-	-	chr8	2629453	2630935	+	dehydration-responsive element-binding protein 3-like
LOC109018448	-1.10795	0.00498929	down	-3.64842	1.99616e-08	down	4.95118	1.6345e-19	up	-4.56818	0.0316346	down	chr8	2677648	2678870	+	dehydration-responsive element-binding protein 3-like
LOC109003734	1.02282	7.4836e-10	up	2.0119	3.66159e-50	up	-	-	-	1.34282	5.01736e-11	up	chr8	2827998	2831556	+	receptor-like protein kinase HSL1
LOC109008954	-1.3433	0.00364138	down	-2.36046	6.51612e-07	down	-1.74095	2.81485e-05	down	-	-	-	chr8	2926527	2928218	+	uncharacterized LOC109008954
LOC109008955	-1.49215	0.0313401	down	-2.85386	0.000690866	down	-	-	-	-	-	-	chr8	2934887	2936903	+	uncharacterized LOC109008955
LOC109008175	1.13931	0.0188873	up	2.65887	1.19853e-14	up	2.15575	6.70912e-12	up	2.82815	2.89501e-23	up	chr8	2989726	2991219	-	homeobox-leucine zipper protein HAT22-like
LOC109018050	-1.77019	1.55925e-06	down	-3.40628	1.19111e-16	down	1.58866	9.50084e-06	up	-1.20042	0.0438845	down	chr8	3061681	3065054	-	nucleotide-sugar uncharacterized transporter 1-like
LOC109015725	1.71359	7.37269e-06	up	3.49217	7.95687e-21	up	-	-	-	-	-	-	chr8	3268758	3269459	-	uncharacterized LOC109015725
LOC109006179	-1.08238	0.00622217	down	-5.09174	5.55037e-14	down	4.02691	1.62838e-25	up	-	-	-	chr8	3275555	3280315	-	protein SMAX1-LIKE 5-like
LOC109013840	1.50716	7.30936e-21	up	2.5892	4.38598e-97	up	1.75422	6.76612e-06	up	2.63662	9.47848e-11	up	chr8	3309365	3314049	+	transcription factor bHLH35-like
LOC109014784	-1.47126	1.52752e-09	down	-3.01666	2.1825e-33	down	-1.13713	4.13813e-12	down	-1.62879	2.00656e-31	down	chr8	3407279	3417000	+	subtilisin-like protease SBT2.6
LOC109013200	-1.26619	0.028556	down	-3.15374	1.29839e-06	down	8.76307	1.1347e-10	up	-	-	-	chr8	3685893	3689249	-	probable receptor-like serine/threonine-protein kinase At5g57670
LOC108979244	-1.59017	8.3196e-09	down	-3.71543	6.55018e-24	down	-	-	-	-1.25929	2.00966e-05	down	chr8	3720225	3723870	-	AP2-like ethylene-responsive transcription factor AIL5
LOC108991142	-1.32664	0.0293425	down	-3.31267	6.55049e-06	down	8.86809	1.35182e-11	up	-	-	-	chr8	3775019	3775894	+	uncharacterized LOC108991142
LOC108991138	3.67107	2.57022e-20	up	4.89353	1.8336e-40	up	6.32384	3.89699e-19	up	6.65847	2.24421e-17	up	chr8	3824111	3824740	-	uncharacterized LOC108991138
LOC108991134	-1.97932	0.000394498	down	-5.02572	7.69549e-10	down	3.87649	3.26148e-21	up	-2.61866	0.0413187	down	chr8	3862692	3865430	-	flavonol 3-O-glucosyltransferase F3GT2-like
LOC108991133	-1.02509	0.00818784	down	-1.37403	0.0315376	down	-	-	-	-	-	-	chr8	3870929	3872035	+	pathogenesis-related protein PR-1-like
LOC108991151	-1.62186	6.82682e-06	down	-4.38917	1.52687e-14	down	1.31124	0.0014999	up	-	-	-	chr8	3938426	3939763	-	protein GLUTAMINE DUMPER 2-like
LOC109004627	-1.64242	1.39083e-12	down	-3.28272	7.90086e-16	down	-	-	-	-1.41618	5.69013e-08	down	chr8	3991254	4000948	+	glutamate receptor 2.8-like
LOC109004624	-1.57735	0.000112579	down	-1.75871	0.000103233	down	-	-	-	-	-	-	chr8	4042256	4047578	+	glutamate receptor 2.8-like
LOC108981495	-1.73655	0.00258634	down	-1.69115	0.00298469	down	-	-	-	-	-	-	chr8	4132959	4134109	-	EG45-like domain containing protein
LOC118349314	-2.8909	0.0444802	down	-6.04902	0.000823048	down	6.47131	7.46439e-08	up	-	-	-	chr8	4164152	4165777	+	uncharacterized LOC118349314
LOC109021918	-3.75537	0.0258883	down	-3.38014	0.0276697	down	7.60575	8.27083e-08	up	-	-	-	chr8	4212528	4213810	-	EG45-like domain containing protein
LOC109018768	1.93658	0.00543177	up	4.40327	9.64557e-73	up	-1.59623	6.29165e-20	down	-2.39385	3.05218e-15	down	chr8	4223765	4225276	-	EG45-like domain containing protein
LOC108981127	-1.05304	6.292e-09	down	-1.20602	5.96163e-23	down	-	-	-	-1.38783	4.07983e-26	down	chr8	4548761	4551880	-	superoxide dismutase [Fe], chloroplastic-like
LOC109003828	-1.55261	0.000123867	down	-5.7751	1.62699e-10	down	5.03753	2.71649e-16	up	-	-	-	chr8	4636454	4637763	+	uncharacterized LOC109003828
LOC109008474	-1.0572	0.0394615	down	-2.48195	1.33978e-05	down	2.74517	1.18871e-12	up	-	-	-	chr8	4831895	4836622	+	RNA-binding protein 38-like
LOC109008479	1.89199	4.50192e-28	up	2.66021	1.58525e-30	up	1.58471	5.88651e-06	up	1.35684	0.00261249	up	chr8	4924137	4925493	+	protein PHOSPHATE-INDUCED 1-like
LOC108981341	-1.1971	6.39605e-18	down	-2.5983	1.8014e-38	down	-2.07375	1.62683e-19	down	-2.27715	3.16063e-20	down	chr8	5002294	5004965	-	subtilisin-like protease SBT1.7
LOC109014213	1.03353	1.0942e-13	up	1.76167	1.04093e-27	up	1.99921	2.96285e-12	up	2.48491	8.1081e-25	up	chr8	5086677	5087841	-	zinc finger protein ZAT10-like
LOC109020937	-1.08352	0.00353465	down	-3.61639	8.35729e-12	down	1.45415	0.00167732	up	-1.82937	0.00175768	down	chr8	5138495	5140949	+	cyclin-D5-1-like
LOC109020936	-1.29673	1.16854e-12	down	-1.48403	6.19583e-21	down	-	-	-	-1.51419	2.04247e-07	down	chr8	5170926	5172289	+	probable strigolactone esterase DAD2
LOC109001139	-1.04998	0.0440019	down	-6.90786	2.28218e-07	down	3.51026	4.30649e-14	up	-3.59561	0.0223211	down	chr8	5427269	5431079	+	AP2-like ethylene-responsive transcription factor ANT
LOC109001130	-2.13513	0.0088215	down	-	-	-	1.50554	0.0408015	up	-	-	-	chr8	5602426	5603443	-	uncharacterized LOC109001130
LOC109017051	-1.30772	0.00523632	down	-1.09292	0.0056445	down	6.05451	0.00049459	up	-	-	-	chr8	5682492	5689082	+	protein FAR1-RELATED SEQUENCE 5-like
LOC109020580	1.04228	0.000602258	up	2.40852	1.05536e-44	up	-	-	-	2.43394	6.42996e-60	up	chr8	5840517	5853626	-	mechanosensitive ion channel protein 3, chloroplastic-like
LOC109011816	1.97966	2.65897e-35	up	1.21169	7.73439e-10	up	-	-	-	-	-	-	chr8	6074839	6076584	+	transcription factor bHLH93-like
LOC109011808	1.99547	5.76575e-33	up	3.49777	5.4778e-170	up	-	-	-	1.60349	8.58148e-13	up	chr8	6145608	6146723	-	glutathione S-transferase U9-like
LOC109011804	-1.55033	2.6055e-06	down	-2.32039	8.65999e-12	down	-2.51424	2.37528e-28	down	-2.96124	2.02619e-23	down	chr8	6190723	6195185	-	glucose-1-phosphate adenylyltransferase large subunit, chloroplastic/amyloplastic-like
LOC109003263	1.13153	1.81155e-06	up	2.27081	4.17373e-23	up	-	-	-	1.53375	0.0276751	up	chr8	6377057	6383035	-	anamorsin homolog
LOC109003262	-1.02137	0.023924	down	-1.3322	0.00301782	down	-	-	-	-	-	-	chr8	6396231	6397779	+	bZIP transcription factor 44-like
LOC109008267	-1.08998	0.0438067	down	-5.54119	2.52431e-06	down	6.94287	1.71296e-09	up	-	-	-	chr8	6503056	6504849	+	uncharacterized LOC109008267
LOC108980160	-1.52969	0.00604481	down	-4.3312	7.77767e-10	down	5.35325	5.4696e-12	up	-	-	-	chr8	6659627	6666597	+	kinesin-like protein KIN-7F
LOC109019427	-1.03371	0.001548	down	-3.46924	1.28088e-10	down	-	-	-	-1.01304	0.000564817	down	chr8	6800300	6803250	+	uncharacterized LOC109019427
LOC109019992	-1.1683	5.29687e-11	down	-1.05903	2.65479e-08	down	-	-	-	-1.03826	5.55184e-09	down	chr8	6958325	6960627	+	uncharacterized LOC109019992
LOC108983684	-1.31877	6.15291e-06	down	-1.67279	2.57231e-07	down	-	-	-	-	-	-	chr8	6982612	6988951	-	uncharacterized LOC108983684
LOC108979396	-1.06062	0.000243622	down	-1.43248	1.18596e-06	down	-2.41228	9.66264e-71	down	-2.34182	1.53444e-89	down	chr8	7038246	7041626	-	tubulin beta-1 chain
LOC109006932	1.43028	2.16614e-07	up	1.9038	6.8839e-14	up	1.21939	1.059e-19	up	1.61474	1.35908e-31	up	chr8	7078920	7082067	+	thaumatin-like protein 1b
LOC109003887	-1.12964	0.00100113	down	-1.65649	0.000549139	down	3.52727	4.34578e-15	up	-	-	-	chr8	7090187	7092353	+	thaumatin-like protein 1
LOC109011244	-1.66066	0.00330641	down	-7.80636	8.04986e-09	down	4.85338	4.29201e-16	up	-	-	-	chr8	7248973	7250739	-	protein FD-like
LOC109013955	1.83031	6.43408e-14	up	2.58314	6.59607e-33	up	4.44973	2.18517e-98	up	3.89727	1.10378e-33	up	chr8	7289550	7291417	+	UPF0496 protein At1g20180
LOC109018895	-1.11757	2.02247e-05	down	-2.1881	5.1009e-16	down	-	-	-	-1.00855	0.0286738	down	chr8	7405838	7411716	-	rop guanine nucleotide exchange factor 1-like
LOC109004277	1.12371	0.000675113	up	-	-	-	3.91312	4.24282e-19	up	1.31165	0.0181245	up	chr8	7449892	7458352	-	L-ascorbate oxidase homolog
LOC109004275	2.31997	2.9599e-07	up	3.79985	3.38945e-28	up	3.03832	2.25257e-18	up	4.65284	4.81556e-91	up	chr8	7586598	7588280	+	cytokinin riboside 5'-monophosphate phosphoribohydrolase LOG5-like
LOC108979193	2.93883	0.00506799	up	-	-	-	5.11739	0.0183858	up	-	-	-	chr8	7732782	7733147	+	uncharacterized LOC108979193
LOC109021411	-1.6471	0.000515366	down	-7.05761	3.56759e-09	down	5.89156	2.18308e-17	up	-	-	-	chr8	7794108	7795388	+	uncharacterized LOC109021411
LOC109021598	-2.3143	4.53884e-05	down	-2.09427	0.000209649	down	-1.9054	5.6025e-07	down	-2.55731	6.0033e-14	down	chr8	7802605	7805644	-	cytochrome P450 87A3-like
LOC108982190	-2.6844	0.00136225	down	-6.69813	2.51945e-06	down	7.53321	5.95805e-08	up	-	-	-	chr8	7842969	7844098	+	protein FAR-RED IMPAIRED RESPONSE 1-like
LOC108982189	4.54354	1.23697e-268	up	5.42837	5.59155e-148	up	2.60746	1.84304e-24	up	3.83828	1.48096e-43	up	chr8	8026141	8027938	+	transport and Golgi organization 2 homolog
LOC109022238	-1.29984	6.55107e-10	down	-2.37746	6.99422e-18	down	-	-	-	-2.30988	6.57791e-08	down	chr8	8138339	8141523	-	glyceraldehyde-3-phosphate dehydrogenase B, chloroplastic
LOC109000523	1.13289	1.1985e-17	up	2.0505	1.31435e-33	up	1.77247	1.75605e-15	up	2.14144	3.02425e-21	up	chr8	8499216	8501847	-	bZIP transcription factor 60-like
LOC109000446	1.29071	0.000973105	up	1.13066	4.29953e-05	up	3.62015	1.71585e-29	up	1.99389	6.19736e-07	up	chr8	8564368	8565630	-	diacylglycerol kinase theta
LOC109000519	1.69558	2.92896e-10	up	3.26286	1.65202e-48	up	4.68118	2.28922e-86	up	5.53026	6.3318e-83	up	chr8	8597693	8598850	+	uncharacterized LOC109000519
LOC109000518	-1.63779	7.62297e-20	down	-4.37845	1.07662e-58	down	-	-	-	-2.13251	1.67616e-05	down	chr8	8613017	8614205	+	protein MIZU-KUSSEI 1-like
LOC109000517	-1.41972	0.00731355	down	-3.15428	1.7729e-09	down	2.7876	4.60495e-12	up	-3.69319	0.000382092	down	chr8	8621007	8627608	+	uncharacterized LOC109000517
LOC109000514	1.23803	2.08351e-17	up	1.53229	2.00136e-22	up	-	-	-	1.01004	0.00168206	up	chr8	8665909	8667662	-	calcium-binding protein CML37-like
LOC109000510	-1.13395	5.87874e-06	down	-1.52477	9.30359e-06	down	-1.40225	3.46961e-12	down	-2.00183	2.38061e-15	down	chr8	8714716	8721178	+	probable cellulose synthase A catalytic subunit 3 [UDP-forming]
LOC109000507	-1.51813	0.000939546	down	-1.15241	0.0107566	down	-2.5041	3.1344e-37	down	-5.38078	9.59925e-78	down	chr8	8778250	8779678	+	putative expansin-A17
LOC109000499	-1.15926	0.0161044	down	-2.56874	1.02194e-06	down	3.81231	2.77061e-18	up	-	-	-	chr8	8832992	8839781	+	meiosis-specific protein ASY3
LOC109000494	-1.20151	0.000850287	down	-2.14896	3.45017e-09	down	-2.3002	2.4689e-16	down	-1.25886	7.83477e-06	down	chr8	8899683	8904816	-	pectin acetylesterase 12
LOC109000489	1.16667	0.00017796	up	2.89071	1.36182e-45	up	3.43445	9.25011e-82	up	4.13432	2.18778e-99	up	chr8	8940456	8950240	-	proline--tRNA ligase, cytoplasmic
LOC109017247	-2.91192	0.02523	down	-5.7969	0.000575718	down	8.17273	1.91595e-09	up	-	-	-	chr8	9350066	9352629	+	major pollen allergen Ole e 10-like
LOC109000470	1.15888	1.48248e-06	up	2.10849	3.83546e-11	up	2.08111	9.10479e-11	up	3.0275	1.90828e-23	up	chr8	9426341	9429039	-	probable protein phosphatase 2C 49
LOC109000445	2.78705	1.08599e-11	up	4.39325	7.14449e-49	up	3.42369	5.24029e-12	up	3.90517	9.9987e-11	up	chr8	9443900	9444851	+	protein NIM1-INTERACTING 3-like
LOC108993704	1.82171	0.00428398	up	3.09903	2.7245e-07	up	3.50597	1.7507e-05	up	4.62445	7.87542e-09	up	chr8	9471907	9472541	+	uncharacterized LOC108993704
LOC108993723	-1.82399	5.20604e-10	down	-4.96421	1.45969e-23	down	-	-	-	-1.83661	1.76213e-05	down	chr8	9506792	9511381	-	boron transporter 1-like
LOC108993646	1.31823	7.01014e-27	up	1.67122	3.05923e-47	up	-	-	-	-	-	-	chr8	9749622	9753981	+	nitrogen regulatory protein P-II homolog
LOC108993651	1.8219	6.70465e-18	up	3.28325	1.65233e-47	up	-	-	-	2.2586	4.06031e-64	up	chr8	9813715	9815038	+	transcription factor MYB108-like
LOC108992120	-1.14667	1.25966e-09	down	-2.00827	8.27654e-30	down	-	-	-	-1.78853	7.69001e-16	down	chr8	10071365	10074710	+	beta-carotene isomerase D27, chloroplastic
LOC108979164	-1.08288	0.02621	down	-4.49891	1.7692e-10	down	7.71144	9.90729e-11	up	-	-	-	chr8	10249454	10254954	-	histidine kinase CKI1-like
LOC108983746	-1.30515	0.000287403	down	-2.03828	3.48494e-07	down	-	-	-	-	-	-	chr8	10312646	10315185	-	uncharacterized LOC108983746
LOC109020600	-1.15989	0.00641269	down	-3.26166	3.77923e-13	down	2.6975	2.99923e-30	up	-	-	-	chr8	10372125	10374819	+	uncharacterized LOC109020600
LOC108983618	-1.41449	0.00674257	down	-5.57262	9.68953e-10	down	6.80222	6.82096e-16	up	-	-	-	chr8	10388357	10392138	-	phospholipase A1 PLIP2, chloroplastic-like
LOC109019321	-1.19541	0.0350966	down	-7.5595	3.93147e-08	down	8.93513	3.66313e-11	up	-	-	-	chr8	10424030	10427266	+	transcription factor MYB111-like
LOC109004306	-1.48437	0.000221542	down	-3.03474	1.05067e-09	down	2.6696	1.57719e-09	up	-	-	-	chr8	10435671	10440378	+	DNA replication complex GINS protein PSF3-like
LOC109004308	-1.21277	0.00404338	down	-2.48341	2.43663e-10	down	-	-	-	-	-	-	chr8	10460242	10461822	-	uncharacterized LOC109004308
LOC109019907	2.93724	1.26313e-21	up	3.43685	1.23373e-51	up	3.28359	1.98621e-17	up	2.33096	5.23476e-06	up	chr8	10475757	10476278	-	uncharacterized LOC109019907
LOC108989012	-1.63902	0.00358143	down	-5.37038	2.97537e-08	down	3.68504	1.0037e-14	up	-	-	-	chr8	10616096	10616956	+	uncharacterized LOC108989012
LOC108989001	1.28539	7.20876e-18	up	-	-	-	-	-	-	-1.01508	4.19425e-09	down	chr8	10753119	10754455	-	ethylene-responsive transcription factor ERF113-like
LOC108989002	-1.30117	0.00449412	down	-7.93716	1.52697e-09	down	6.23252	3.03688e-12	up	-	-	-	chr8	10781401	10787138	-	pectinesterase-like
LOC108989014	-2.99771	0.00512254	down	-6.13784	5.70204e-05	down	7.55918	2.23781e-07	up	-	-	-	chr8	10804975	10806820	+	probable pectinesterase/pectinesterase inhibitor 7
LOC108989003	1.7409	6.11789e-25	up	-	-	-	1.11359	2.17555e-05	up	-	-	-	chr8	10829841	10831125	-	RING-H2 finger protein ATL5-like
LOC108989025	1.04867	3.25689e-07	up	1.98811	1.83552e-43	up	-	-	-	1.79214	7.07205e-77	up	chr8	10868903	10870341	+	epoxide hydrolase A-like
LOC108980659	1.72188	7.79953e-05	up	1.7916	2.44007e-05	up	-	-	-	-	-	-	chr8	11097943	11098705	+	uncharacterized LOC108980659
LOC118349185	-1.88069	0.00736341	down	-5.2597	4.33341e-05	down	1.83602	0.00564936	up	-	-	-	chr8	11217251	11218163	+	gamma-tubulin complex component 4 homolog
LOC109008088	1.00092	0.00465093	up	-	-	-	-	-	-	-	-	-	chr8	11267838	11276288	+	gamma-tubulin complex component 4 homolog
LOC108981205	-1.27996	0.0277627	down	-3.39992	1.0587e-06	down	1.54977	6.74386e-05	up	-1.24527	0.0321112	down	chr8	11786581	11788227	-	heavy metal-associated isoprenylated plant protein 36-like
LOC108997964	-1.0465	0.0252115	down	-4.90569	1.35736e-09	down	3.77282	8.30747e-21	up	-2.67572	0.0266359	down	chr8	12204012	12218501	+	auxin response factor 4-like
LOC108994451	3.57807	3.70441e-31	up	4.42224	5.1708e-86	up	4.00059	4.44903e-99	up	4.12004	1.23207e-106	up	chr8	12317452	12321055	+	probable E3 ubiquitin-protein ligase ZFP1
LOC108994464	-4.85043	0.0322724	down	-4.55523	0.0230902	down	6.64517	1.30232e-05	up	-	-	-	chr8	12448164	12448562	+	uncharacterized mitochondrial protein AtMg00820-like
LOC109018085	-1.03704	0.00642468	down	-3.4223	2.40228e-11	down	4.04926	7.24212e-10	up	-	-	-	chr8	12742630	12744218	+	transcription termination factor MTERF4, chloroplastic-like
LOC109021296	-2.51622	0.0038259	down	-6.66371	5.58343e-06	down	5.36723	9.18049e-09	up	-	-	-	chr8	13098485	13099027	-	uncharacterized mitochondrial protein AtMg00310-like
LOC108980186	-1.26391	0.0389201	down	-7.89675	2.69166e-08	down	8.78467	3.00843e-10	up	-	-	-	chr8	13807620	13808757	+	protein FANTASTIC FOUR 3-like
LOC108988684	-1.27323	0.00171017	down	-5.41892	3.61984e-17	down	4.69645	4.58899e-21	up	-	-	-	chr8	13905612	13907592	-	probable inactive patatin-like protein 9
LOC108989216	-1.35097	0.0498647	down	-7.11962	6.97355e-07	down	8.94044	1.19091e-10	up	-	-	-	chr8	14733696	14740186	+	uncharacterized LOC108989216
LOC108986506	-1.67181	0.000128525	down	-8.61692	2.01585e-11	down	5.87972	6.04776e-19	up	-	-	-	chr8	15235801	15238676	-	cation/H(+) antiporter 4-like
LOC108986500	-1.07612	0.00124099	down	-2.08329	1.81262e-05	down	2.67522	8.17339e-24	up	-	-	-	chr8	15374422	15379867	+	type I inositol polyphosphate 5-phosphatase 4-like
[truncated: 15,306 more rows]
