# Supplementary material for: A dual RNA-seq analyses revealed dynamic arms race during the invasion of walnut by Colletotrichum gloeosporioides
Source: BMC Plant Biol. 2024 Jul 10;24:653. doi: 10.1186/s12870-024-05368-y (PMC11234561; doi:10.1186/s12870-024-05368-y)
Supplement: Supplementary file 5 — Supplementary Material 5 [file 12870_2024_5368_MOESM5_ESM.xlsx]

## Sheet: Sheet1
Table S5. Gene description for qRT-PCR
Gene ID	Description	Also known as
LOC108981519	allene oxide synthase 1, chloroplastic-like	AOS1
LOC109020652	12-oxophytodienoate reductase 2-like	OPRs
LOC109010713	allene oxide synthase 3-like	AOS3
LOC109009742	probable linoleate 9S-lipoxygenase 5	LOX5a
LOC109001974	linoleate 13S-lipoxygenase 3-1, chloroplastic-like	LOX3.1
LOC109015946	aldehyde oxidase GLOX1-like	GLOX1
