# Supplementary material for: A dual RNA-seq analyses revealed dynamic arms race during the invasion of walnut by Colletotrichum gloeosporioides
Source: BMC Plant Biol. 2024 Jul 10;24:653. doi: 10.1186/s12870-024-05368-y (PMC11234561; doi:10.1186/s12870-024-05368-y)
Supplement: Supplementary file 6 — Supplementary Material 6 [file 12870_2024_5368_MOESM6_ESM.xlsx]

## Sheet: Sheet1
Table S6. Primers used for qRT-PCR
Gene	Forward primer (5′-3′)	Reverse primer (5′-3′)	Tm
LOC108981519	GGTATTTGCCACTTGCTTTA	TACACGACGGACTTCATC	F-55.6/R-52.5
LOC109020652	GCTGTTGCTAATGAGATAGG	TGTCGGAAGTGTTAGGATT	F-52.7/R-53
LOC109010713	TTCGGATACCAGCCATTC	ACATTAGCACCACCAGAT	F-56.9/R-50.8
LOC109009742	GATTCTGTCAAGGCATTCC	ACTTCACTGGTCCAACTC	F-55.5/R-50.13
LOC109001974	TATGTGAACTACTACTATCCAGAA	GTGAGGATTGAGACCAGAT	F-50.6/R-52.0
LOC109015946	CCGCAAGACCAAAGATTT	TCTCTATCCTCATCTCAGTTG	F-56.3/R-51.9
18S rRNA	GGTCAATCTTCTCGTTCCCTT	TCGCATTTCGCTACGTTCTT	F-55.6/R-53.4
