# Supplementary material for: A dual RNA-seq analyses revealed dynamic arms race during the invasion of walnut by Colletotrichum gloeosporioides
Source: BMC Plant Biol. 2024 Jul 10;24:653. doi: 10.1186/s12870-024-05368-y (PMC11234561; doi:10.1186/s12870-024-05368-y)
Supplement: Supplementary file 7 — Supplementary Material 7 [file 12870_2024_5368_MOESM7_ESM.xlsx]

## Sheet: stat
Table S7 The list of Pfam domains for DEGs in C. gloeosporioides
Pfam	Pfam description	name	F423_48	F423_72	F26_48	F26_72
PF00172.19	Fungal Zn(2)-Cys(6) binuclear cluster domain	PF00172.19: Fungal Zn(2)-Cys(6) binuclear cluster domain	51	26	39	105
PF00067.23	Cytochrome P450	PF00067.23: Cytochrome P450	32	26	30	69
PF00069.26	Protein kinase domain	PF00069.26: Protein kinase domain	20	19	12	28
PF00106.26	short chain dehydrogenase	PF00106.26: short chain dehydrogenase	16	14	11	32
PF08240.13	Alcohol dehydrogenase GroES-like domain	PF08240.13: Alcohol dehydrogenase GroES-like domain	11	16	14	29
PF01565.24	FAD binding domain	PF01565.24: FAD binding domain	10	14	9	29
PF00076.23	RNA recognition motif. (a.k.a. RRM, RBD, or RNP domain)	PF00076.23: RNA recognition motif. (a.k.a. RRM, RBD, or RNP domain)	13	9	15	25
PF13489.7	Methyltransferase domain	PF13489.7: Methyltransferase domain	9	14	8	27
PF13561.7	Enoyl-(Acyl carrier protein) reductase	PF13561.7: Enoyl-(Acyl carrier protein) reductase	8	6	11	24
PF00732.20	GMC oxidoreductase	PF00732.20: GMC oxidoreductase	11	12	6	18
PF04082.19	Fungal specific transcription factor domain	PF04082.19: Fungal specific transcription factor domain	8	12	3	22
PF00135.29	Carboxylesterase family	PF00135.29: Carboxylesterase family	11	9	4	17
PF00248.22	Aldo/keto reductase family	PF00248.22: Aldo/keto reductase family	6	7	7	20
PF00109.27	Beta-ketoacyl synthase, N-terminal domain	PF00109.27: Beta-ketoacyl synthase, N-terminal domain	12	4	5	19
PF00270.30	DEAD/DEAH box helicase	PF00270.30: DEAD/DEAH box helicase	6	9	7	13
PF00561.21	alpha/beta hydrolase fold	PF00561.21: alpha/beta hydrolase fold	10	9	5	11
PF00082.23	Subtilase family	PF00082.23: Subtilase family	8	8	5	12
PF01266.25	FAD dependent oxidoreductase	PF01266.25: FAD dependent oxidoreductase	7	6	6	11
PF07732.16	Multicopper oxidase	PF07732.16: Multicopper oxidase	7	5	4	14
PF12697.8	Alpha/beta hydrolase family	PF12697.8: Alpha/beta hydrolase family	5	8	4	12
PF00722.22	Glycosyl hydrolases family 16	PF00722.22: Glycosyl hydrolases family 16	6	2	6	13
PF12937.8	F-box-like	PF12937.8: F-box-like	8	5	4	10
PF07992.15	Pyridine nucleotide-disulphide oxidoreductase	PF07992.15: Pyridine nucleotide-disulphide oxidoreductase	8	8	4	7
PF00004.30	ATPase family associated with various cellular activities (AAA)	PF00004.30: ATPase family associated with various cellular activities (AAA)	9	3	2	13
PF07859.14	alpha/beta hydrolase fold	PF07859.14: alpha/beta hydrolase fold	2	8	6	10
PF00226.32	DnaJ domain	PF00226.32: DnaJ domain	6	1	6	13
PF00690.27	Cation transporter/ATPase, N-terminus	PF00690.27: Cation transporter/ATPase, N-terminus	6	8	3	9
PF00141.24	Peroxidase	PF00141.24: Peroxidase	5	4	3	12
PF00933.22	Glycosyl hydrolase family 3 N terminal domain	PF00933.22: Glycosyl hydrolase family 3 N terminal domain	3	5	2	14
PF05730.12	CFEM domain	PF05730.12: CFEM domain	2	6	3	13
PF00071.23	Ras family	PF00071.23: Ras family	5	4	2	13
PF00264.21	Common central domain of tyrosinase	PF00264.21: Common central domain of tyrosinase	2	4	5	10
PF01423.23	LSM domain	PF01423.23: LSM domain	4	5	6	6
PF01083.23	Cutinase	PF01083.23: Cutinase	6	4	3	7
PF13460.7	NAD(P)H-binding	PF13460.7: NAD(P)H-binding	2	6	4	8
PF00891.19	O-methyltransferase domain	PF00891.19: O-methyltransferase domain	3	0	6	11
PF13450.7	NAD(P)-binding Rossmann-like domain	PF13450.7: NAD(P)-binding Rossmann-like domain	1	6	2	11
PF00010.27	Helix-loop-helix DNA-binding domain	PF00010.27: Helix-loop-helix DNA-binding domain	6	1	3	10
PF00173.29	Cytochrome b5-like Heme/Steroid binding domain	PF00173.29: Cytochrome b5-like Heme/Steroid binding domain	4	6	4	5
PF13472.7	GDSL-like Lipase/Acylhydrolase family	PF13472.7: GDSL-like Lipase/Acylhydrolase family	2	4	4	9
PF02668.17	Taurine catabolism dioxygenase TauD, TfdA family	PF02668.17: Taurine catabolism dioxygenase TauD, TfdA family	4	5	5	4
PF05922.17	Peptidase inhibitor I9	PF05922.17: Peptidase inhibitor I9	2	4	4	8
PF00724.21	NADH:flavin oxidoreductase / NADH oxidase family	PF00724.21: NADH:flavin oxidoreductase / NADH oxidase family	5	7	2	3
PF00179.27	Ubiquitin-conjugating enzyme	PF00179.27: Ubiquitin-conjugating enzyme	3	1	4	9
PF00096.27	Zinc finger, C2H2 type	PF00096.27: Zinc finger, C2H2 type	6	4	2	5
PF01979.21	Amidohydrolase family	PF01979.21: Amidohydrolase family	3	2	3	9
PF00005.28	ABC transporter	PF00005.28: ABC transporter	4	2	3	7
PF01822.20	WSC domain	PF01822.20: WSC domain	4	2	2	8
PF00187.20	Chitin recognition protein	PF00187.20: Chitin recognition protein	4	1	3	7
PF00009.28	Elongation factor Tu GTP binding domain	PF00009.28: Elongation factor Tu GTP binding domain	2	2	4	7
PF00295.18	Glycosyl hydrolases family 28	PF00295.18: Glycosyl hydrolases family 28	3	2	4	6
PF00155.22	Aminotransferase class I and II	PF00155.22: Aminotransferase class I and II	4	4	2	5
PF00775.22	Dioxygenase	PF00775.22: Dioxygenase	4	4	1	6
PF00701.23	Dihydrodipicolinate synthetase family	PF00701.23: Dihydrodipicolinate synthetase family	2	2	4	6
PF02727.17	Copper amine oxidase, N2 domain	PF02727.17: Copper amine oxidase, N2 domain	4	2	3	5
PF00450.23	Serine carboxypeptidase	PF00450.23: Serine carboxypeptidase	2	1	4	7
PF00150.19	Cellulase (glycosyl hydrolase family 5)	PF00150.19: Cellulase (glycosyl hydrolase family 5)	4	3	1	6
PF00018.29	SH3 domain	PF00018.29: SH3 domain	4	5	2	3
PF00544.20	Pectate lyase	PF00544.20: Pectate lyase	3	3	1	7
PF00378.21	Enoyl-CoA hydratase/isomerase	PF00378.21: Enoyl-CoA hydratase/isomerase	3	5	1	5
PF14510.7	ABC-transporter N-terminal	PF14510.7: ABC-transporter N-terminal	4	3	1	6
PF13465.7	Zinc-finger double domain	PF13465.7: Zinc-finger double domain	7	4	0	3
PF05721.14	Phytanoyl-CoA dioxygenase (PhyH)	PF05721.14: Phytanoyl-CoA dioxygenase (PhyH)	2	1	1	9
PF00246.25	Zinc carboxypeptidase	PF00246.25: Zinc carboxypeptidase	1	4	4	4
PF00753.28	Metallo-beta-lactamase superfamily	PF00753.28: Metallo-beta-lactamase superfamily	2	3	1	7
PF01593.25	Flavin containing amine oxidoreductase	PF01593.25: Flavin containing amine oxidoreductase	2	1	4	5
PF00389.31	D-isomer specific 2-hydroxyacid dehydrogenase, catalytic domain	PF00389.31: D-isomer specific 2-hydroxyacid dehydrogenase, catalytic domain	3	1	3	5
PF00149.29	Calcineurin-like phosphoesterase	PF00149.29: Calcineurin-like phosphoesterase	3	1	2	6
PF00128.25	Alpha amylase, catalytic domain	PF00128.25: Alpha amylase, catalytic domain	2	3	2	5
PF00300.23	Histidine phosphatase superfamily (branch 1)	PF00300.23: Histidine phosphatase superfamily (branch 1)	2	3	3	4
PF07883.12	Cupin domain	PF07883.12: Cupin domain	2	2	1	7
PF00202.22	Aminotransferase class-III	PF00202.22: Aminotransferase class-III	3	2	1	6
PF00350.24	Dynamin family	PF00350.24: Dynamin family	3	2	1	6
PF00160.22	Cyclophilin type peptidyl-prolyl cis-trans isomerase/CLD	PF00160.22: Cyclophilin type peptidyl-prolyl cis-trans isomerase/CLD	3	3	2	4
PF01670.17	Glycosyl hydrolase family 12	PF01670.17: Glycosyl hydrolase family 12	4	1	2	4
PF00628.30	PHD-finger	PF00628.30: PHD-finger	1	1	3	6
PF01532.21	Glycosyl hydrolase family 47	PF01532.21: Glycosyl hydrolase family 47	2	2	2	5
PF04909.15	Amidohydrolase	PF04909.15: Amidohydrolase	4	2	2	3
PF00704.29	Glycosyl hydrolases family 18	PF00704.29: Glycosyl hydrolases family 18	2	0	3	6
PF00385.25	Chromo (CHRromatin Organisation MOdifier) domain	PF00385.25: Chromo (CHRromatin Organisation MOdifier) domain	3	0	2	6
PF00085.21	Thioredoxin	PF00085.21: Thioredoxin	2	2	1	6
PF13639.7	Ring finger domain	PF13639.7: Ring finger domain	2	4	1	4
PF03372.24	Endonuclease/Exonuclease/phosphatase family	PF03372.24: Endonuclease/Exonuclease/phosphatase family	3	3	0	5
PF04828.15	Glutathione-dependent formaldehyde-activating enzyme	PF04828.15: Glutathione-dependent formaldehyde-activating enzyme	1	4	1	4
PF00190.23	Cupin	PF00190.23: Cupin	2	1	2	5
PF11710.9	G protein-coupled glucose receptor regulating Gpa2	PF11710.9: G protein-coupled glucose receptor regulating Gpa2	1	2	2	5
PF03446.16	NAD binding domain of 6-phosphogluconate dehydrogenase	PF03446.16: NAD binding domain of 6-phosphogluconate dehydrogenase	2	0	2	6
PF01248.27	Ribosomal protein L7Ae/L30e/S12e/Gadd45 family	PF01248.27: Ribosomal protein L7Ae/L30e/S12e/Gadd45 family	2	2	3	3
PF01399.28	PCI domain	PF01399.28: PCI domain	2	1	2	5
PF13921.7	Myb-like DNA-binding domain	PF13921.7: Myb-like DNA-binding domain	2	2	2	4
PF02837.19	Glycosyl hydrolases family 2, sugar binding domain	PF02837.19: Glycosyl hydrolases family 2, sugar binding domain	3	2	2	3
PF08447.13	PAS fold	PF08447.13: PAS fold	3	3	2	2
PF00734.19	Fungal cellulose binding domain	PF00734.19: Fungal cellulose binding domain	5	0	1	4
PF01476.21	LysM domain	PF01476.21: LysM domain	2	2	0	6
PF00169.30	PH domain	PF00169.30: PH domain	4	4	0	2
PF13417.7	Glutathione S-transferase, N-terminal domain	PF13417.7: Glutathione S-transferase, N-terminal domain	0	3	4	2
PF13499.7	EF-hand domain pair	PF13499.7: EF-hand domain pair	0	1	4	4
PF02771.17	Acyl-CoA dehydrogenase, N-terminal domain	PF02771.17: Acyl-CoA dehydrogenase, N-terminal domain	2	3	1	3
PF00840.21	Glycosyl hydrolase family 7	PF00840.21: Glycosyl hydrolase family 7	4	1	2	2
PF01363.22	FYVE zinc finger	PF01363.22: FYVE zinc finger	3	2	3	1
PF01467.27	Cytidylyltransferase-like	PF01467.27: Cytidylyltransferase-like	2	2	2	3
PF08881.11	CVNH domain	PF08881.11: CVNH domain	1	2	2	4
PF13641.7	Glycosyltransferase like family 2	PF13641.7: Glycosyltransferase like family 2	2	2	2	3
PF13401.7	AAA domain	PF13401.7: AAA domain	3	1	1	4
PF12678.8	RING-H2 zinc finger domain	PF12678.8: RING-H2 zinc finger domain	3	2	2	2
PF00581.21	Rhodanese-like domain	PF00581.21: Rhodanese-like domain	3	4	1	1
PF00447.18	HSF-type DNA-binding	PF00447.18: HSF-type DNA-binding	3	2	1	3
PF02463.20	RecF/RecN/SMC N terminal domain	PF02463.20: RecF/RecN/SMC N terminal domain	1	1	3	3
PF01138.22	3' exoribonuclease family, domain 1	PF01138.22: 3' exoribonuclease family, domain 1	2	1	3	2
PF00808.24	Histone-like transcription factor (CBF/NF-Y) and archaeal histone	PF00808.24: Histone-like transcription factor (CBF/NF-Y) and archaeal histone	2	3	2	1
PF03105.20	SPX domain	PF03105.20: SPX domain	1	3	2	2
PF00903.26	Glyoxalase/Bleomycin resistance protein/Dioxygenase superfamily	PF00903.26: Glyoxalase/Bleomycin resistance protein/Dioxygenase superfamily	2	0	2	4
PF00240.24	Ubiquitin family	PF00240.24: Ubiquitin family	1	3	3	1
PF13537.7	Glutamine amidotransferase domain	PF13537.7: Glutamine amidotransferase domain	0	2	3	3
PF01105.25	emp24/gp25L/p24 family/GOLD	PF01105.25: emp24/gp25L/p24 family/GOLD	1	1	2	4
PF01217.21	Clathrin adaptor complex small chain	PF01217.21: Clathrin adaptor complex small chain	0	1	4	3
PF01965.25	DJ-1/PfpI family	PF01965.25: DJ-1/PfpI family	2	1	2	3
PF00899.22	ThiF family	PF00899.22: ThiF family	0	1	3	4
PF00227.27	Proteasome subunit	PF00227.27: Proteasome subunit	1	2	2	3
PF00225.24	Kinesin motor domain	PF00225.24: Kinesin motor domain	3	3	1	1
PF00550.26	Phosphopantetheine attachment site	PF00550.26: Phosphopantetheine attachment site	2	1	2	3
PF00168.31	C2 domain	PF00168.31: C2 domain	1	3	1	3
PF17389.3	Bacterial alpha-L-rhamnosidase 6 hairpin glycosidase domain	PF17389.3: Bacterial alpha-L-rhamnosidase 6 hairpin glycosidase domain	3	0	1	4
PF00397.27	WW domain	PF00397.27: WW domain	2	3	1	2
PF09362.11	Domain of unknown function (DUF1996)	PF09362.11: Domain of unknown function (DUF1996)	2	2	1	3
PF08241.13	Methyltransferase domain	PF08241.13: Methyltransferase domain	3	2	0	3
PF08740.12	BCS1 N terminal	PF08740.12: BCS1 N terminal	2	1	2	2
PF05729.13	NACHT domain	PF05729.13: NACHT domain	0	3	1	3
PF00013.30	KH domain	PF00013.30: KH domain	1	2	1	3
PF00463.22	Isocitrate lyase family	PF00463.22: Isocitrate lyase family	2	2	1	2
PF02798.21	Glutathione S-transferase, N-terminal domain	PF02798.21: Glutathione S-transferase, N-terminal domain	0	2	1	4
PF00098.24	Zinc knuckle	PF00098.24: Zinc knuckle	3	1	1	2
PF00621.21	RhoGEF domain	PF00621.21: RhoGEF domain	2	1	1	3
PF01161.21	Phosphatidylethanolamine-binding protein	PF01161.21: Phosphatidylethanolamine-binding protein	0	0	3	4
PF00364.23	Biotin-requiring enzyme	PF00364.23: Biotin-requiring enzyme	2	1	1	3
PF03098.16	Animal haem peroxidase	PF03098.16: Animal haem peroxidase	1	2	1	3
PF13802.7	Galactose mutarotase-like	PF13802.7: Galactose mutarotase-like	1	3	1	2
PF03959.14	Serine hydrolase (FSH1)	PF03959.14: Serine hydrolase (FSH1)	1	1	2	3
PF01284.24	Membrane-associating domain	PF01284.24: Membrane-associating domain	1	2	1	3
PF03992.17	Antibiotic biosynthesis monooxygenase	PF03992.17: Antibiotic biosynthesis monooxygenase	1	2	1	3
PF00180.21	Isocitrate/isopropylmalate dehydrogenase	PF00180.21: Isocitrate/isopropylmalate dehydrogenase	2	1	1	3
PF01738.19	Dienelactone hydrolase family	PF01738.19: Dienelactone hydrolase family	0	2	1	4
PF00296.21	Luciferase-like monooxygenase	PF00296.21: Luciferase-like monooxygenase	1	1	1	4
PF00108.24	Thiolase, N-terminal domain	PF00108.24: Thiolase, N-terminal domain	2	3	0	2
PF00651.32	BTB/POZ domain	PF00651.32: BTB/POZ domain	1	1	0	5
PF01116.21	Fructose-bisphosphate aldolase class-II	PF01116.21: Fructose-bisphosphate aldolase class-II	1	1	0	5
PF01053.21	Cys/Met metabolism PLP-dependent enzyme	PF01053.21: Cys/Met metabolism PLP-dependent enzyme	1	1	1	3
PF09286.12	Pro-kumamolisin, activation domain	PF09286.12: Pro-kumamolisin, activation domain	1	0	2	3
PF12706.8	Beta-lactamase superfamily domain	PF12706.8: Beta-lactamase superfamily domain	2	0	2	2
PF02776.19	Thiamine pyrophosphate enzyme, N-terminal TPP binding domain	PF02776.19: Thiamine pyrophosphate enzyme, N-terminal TPP binding domain	2	0	1	3
PF00355.27	Rieske [2Fe-2S] domain	PF00355.27: Rieske [2Fe-2S] domain	2	2	1	1
PF01323.21	DSBA-like thioredoxin domain	PF01323.21: DSBA-like thioredoxin domain	1	1	2	2
PF04383.14	KilA-N domain	PF04383.14: KilA-N domain	1	1	2	2
PF01412.19	Putative GTPase activating protein for Arf	PF01412.19: Putative GTPase activating protein for Arf	1	0	2	3
PF00646.34	F-box domain	PF00646.34: F-box domain	2	1	1	2
PF04212.19	MIT (microtubule interacting and transport) domain	PF04212.19: MIT (microtubule interacting and transport) domain	2	2	1	1
PF02469.23	Fasciclin domain	PF02469.23: Fasciclin domain	1	0	1	4
PF00565.18	Staphylococcal nuclease homologue	PF00565.18: Staphylococcal nuclease homologue	0	2	2	2
PF07470.14	Glycosyl Hydrolase Family 88	PF07470.14: Glycosyl Hydrolase Family 88	1	1	1	3
PF16450.6	Proteasomal ATPase OB C-terminal domain	PF16450.6: Proteasomal ATPase OB C-terminal domain	0	2	1	3
PF07745.14	Glycosyl hydrolase family 53	PF07745.14: Glycosyl hydrolase family 53	2	2	1	1
PF00245.21	Alkaline phosphatase	PF00245.21: Alkaline phosphatase	2	2	1	1
PF05577.13	Serine carboxypeptidase S28	PF05577.13: Serine carboxypeptidase S28	0	2	2	2
PF13415.7	Galactose oxidase, central domain	PF13415.7: Galactose oxidase, central domain	1	2	1	2
PF13649.7	Methyltransferase domain	PF13649.7: Methyltransferase domain	1	0	1	4
PF14551.7	MCM N-terminal domain	PF14551.7: MCM N-terminal domain	1	2	1	2
PF17784.2	Sulfotransferase domain	PF17784.2: Sulfotransferase domain	1	1	1	3
PF00091.26	Tubulin/FtsZ family, GTPase domain	PF00091.26: Tubulin/FtsZ family, GTPase domain	0	1	1	4
PF00075.25	RNase H	PF00075.25: RNase H	0	0	1	5
PF00749.22	tRNA synthetases class I (E and Q), catalytic domain	PF00749.22: tRNA synthetases class I (E and Q), catalytic domain	2	1	1	2
PF04810.16	Sec23/Sec24 zinc finger	PF04810.16: Sec23/Sec24 zinc finger	1	1	1	3
PF00144.25	Beta-lactamase	PF00144.25: Beta-lactamase	0	0	1	5
PF01336.26	OB-fold nucleic acid binding domain	PF01336.26: OB-fold nucleic acid binding domain	1	2	1	2
PF13622.7	Thioesterase-like superfamily	PF13622.7: Thioesterase-like superfamily	2	2	0	2
PF01042.22	Endoribonuclease L-PSP	PF01042.22: Endoribonuclease L-PSP	1	3	0	2
PF14558.7	ML-like domain	PF14558.7: ML-like domain	3	2	0	1
PF00117.29	Glutamine amidotransferase class-I	PF00117.29: Glutamine amidotransferase class-I	2	2	0	2
PF00241.21	Cofilin/tropomyosin-type actin-binding protein	PF00241.21: Cofilin/tropomyosin-type actin-binding protein	1	2	0	3
PF00266.20	Aminotransferase class-V	PF00266.20: Aminotransferase class-V	4	2	0	0
PF00970.25	Oxidoreductase FAD-binding domain	PF00970.25: Oxidoreductase FAD-binding domain	0	0	2	3
PF10433.10	Mono-functional DNA-alkylating methyl methanesulfonate N-term	PF10433.10: Mono-functional DNA-alkylating methyl methanesulfonate N-term	0	0	3	2
PF03721.15	UDP-glucose/GDP-mannose dehydrogenase family, NAD binding domain	PF03721.15: UDP-glucose/GDP-mannose dehydrogenase family, NAD binding domain	2	1	2	0
PF02746.17	Mandelate racemase / muconate lactonizing enzyme, N-terminal domain	PF02746.17: Mandelate racemase / muconate lactonizing enzyme, N-terminal domain	1	1	1	2
PF03358.16	NADPH-dependent FMN reductase	PF03358.16: NADPH-dependent FMN reductase	1	1	1	2
PF00254.29	FKBP-type peptidyl-prolyl cis-trans isomerase	PF00254.29: FKBP-type peptidyl-prolyl cis-trans isomerase	0	1	2	2
PF00282.20	Pyridoxal-dependent decarboxylase conserved domain	PF00282.20: Pyridoxal-dependent decarboxylase conserved domain	2	0	1	2
PF06747.14	CHCH domain	PF06747.14: CHCH domain	0	0	3	2
PF08242.13	Methyltransferase domain	PF08242.13: Methyltransferase domain	1	0	2	2
PF03198.15	Glucanosyltransferase	PF03198.15: Glucanosyltransferase	1	1	1	2
PF17172.5	Glutathione S-transferase N-terminal domain	PF17172.5: Glutathione S-transferase N-terminal domain	2	0	1	2
PF08693.11	Transmembrane alpha-helix domain	PF08693.11: Transmembrane alpha-helix domain	1	2	1	1
PF04818.14	CID domain	PF04818.14: CID domain	0	1	2	2
PF00332.19	Glycosyl hydrolases family 17	PF00332.19: Glycosyl hydrolases family 17	0	1	2	2
PF00250.19	Forkhead domain	PF00250.19: Forkhead domain	1	0	1	3
PF00025.22	ADP-ribosylation factor family	PF00025.22: ADP-ribosylation factor family	0	0	3	2
PF00333.21	Ribosomal protein S5, N-terminal domain	PF00333.21: Ribosomal protein S5, N-terminal domain	1	0	2	2
PF01814.24	Hemerythrin HHE cation binding domain	PF01814.24: Hemerythrin HHE cation binding domain	1	1	1	2
PF13668.7	Ferritin-like domain	PF13668.7: Ferritin-like domain	0	1	1	3
PF13344.7	Haloacid dehalogenase-like hydrolase	PF13344.7: Haloacid dehalogenase-like hydrolase	1	1	1	2
PF00293.29	NUDIX domain	PF00293.29: NUDIX domain	0	0	1	4
PF00339.30	Arrestin (or S-antigen), N-terminal domain	PF00339.30: Arrestin (or S-antigen), N-terminal domain	1	0	1	3
PF13522.7	Glutamine amidotransferase domain	PF13522.7: Glutamine amidotransferase domain	1	1	2	1
PF01070.19	FMN-dependent dehydrogenase	PF01070.19: FMN-dependent dehydrogenase	2	1	1	1
PF09351.11	Domain of unknown function (DUF1993)	PF09351.11: Domain of unknown function (DUF1993)	1	0	1	3
PF00403.27	Heavy-metal-associated domain	PF00403.27: Heavy-metal-associated domain	0	1	1	3
PF03765.16	CRAL/TRIO, N-terminal domain	PF03765.16: CRAL/TRIO, N-terminal domain	0	1	1	3
PF05903.15	PPPDE putative peptidase domain	PF05903.15: PPPDE putative peptidase domain	2	1	1	1
PF05195.17	Aminopeptidase P, N-terminal domain	PF05195.17: Aminopeptidase P, N-terminal domain	1	0	1	3
PF02492.20	CobW/HypB/UreG, nucleotide-binding domain	PF02492.20: CobW/HypB/UreG, nucleotide-binding domain	2	1	1	1
PF14498.7	Glycosyl hydrolase family 65, N-terminal domain	PF14498.7: Glycosyl hydrolase family 65, N-terminal domain	1	0	1	3
PF04280.16	Tim44-like domain	PF04280.16: Tim44-like domain	1	2	1	1
PF00134.24	Cyclin, N-terminal domain	PF00134.24: Cyclin, N-terminal domain	1	0	1	3
PF01613.19	Flavin reductase like domain	PF01613.19: Flavin reductase like domain	2	0	1	2
PF14295.7	PAN domain	PF14295.7: PAN domain	1	1	1	2
PF13816.7	Haem-containing dehydratase	PF13816.7: Haem-containing dehydratase	1	1	1	2
PF07876.13	Stress responsive A/B Barrel Domain	PF07876.13: Stress responsive A/B Barrel Domain	1	2	0	2
PF00125.25	Core histone H2A/H2B/H3/H4	PF00125.25: Core histone H2A/H2B/H3/H4	3	0	0	2
PF00850.20	Histone deacetylase domain	PF00850.20: Histone deacetylase domain	1	1	0	3
PF00046.30	Homeodomain	PF00046.30: Homeodomain	2	0	0	3
PF00251.21	Glycosyl hydrolases family 32 N-terminal domain	PF00251.21: Glycosyl hydrolases family 32 N-terminal domain	2	2	0	1
PF00285.22	Citrate synthase, C-terminal domain	PF00285.22: Citrate synthase, C-terminal domain	1	2	0	2
PF01753.19	MYND finger	PF01753.19: MYND finger	1	2	0	2
PF02874.24	ATP synthase alpha/beta family, beta-barrel domain	PF02874.24: ATP synthase alpha/beta family, beta-barrel domain	2	0	0	3
PF18271.2	Glycoside hydrolase 131 catalytic N-terminal domain	PF18271.2: Glycoside hydrolase 131 catalytic N-terminal domain	1	0	0	4
PF03060.16	Nitronate monooxygenase	PF03060.16: Nitronate monooxygenase	2	2	0	1
PF05773.23	RWD domain	PF05773.23: RWD domain	1	3	0	1
PF00875.19	DNA photolyase	PF00875.19: DNA photolyase	2	1	0	2
PF17681.2	Gamma tubulin complex component N-terminal	PF17681.2: Gamma tubulin complex component N-terminal	3	2	0	0
PF00203.22	Ribosomal protein S19	PF00203.22: Ribosomal protein S19	0	0	2	2
PF03226.15	Yippee zinc-binding/DNA-binding /Mis18, centromere assembly	PF03226.15: Yippee zinc-binding/DNA-binding /Mis18, centromere assembly	1	0	1	2
PF03917.18	Eukaryotic glutathione synthase, ATP binding domain	PF03917.18: Eukaryotic glutathione synthase, ATP binding domain	1	1	1	1
PF01596.18	O-methyltransferase	PF01596.18: O-methyltransferase	0	2	1	1
PF00237.20	Ribosomal protein L22p/L17e	PF00237.20: Ribosomal protein L22p/L17e	1	0	2	1
PF15801.6	zf-MYND-like zinc finger, mRNA-binding	PF15801.6: zf-MYND-like zinc finger, mRNA-binding	1	1	1	1
PF01661.22	Macro domain	PF01661.22: Macro domain	1	0	1	2
PF13578.7	Methyltransferase domain	PF13578.7: Methyltransferase domain	1	1	1	1
PF00462.25	Glutaredoxin	PF00462.25: Glutaredoxin	0	2	1	1
PF00557.25	Metallopeptidase family M24	PF00557.25: Metallopeptidase family M24	0	0	2	2
PF02403.23	Seryl-tRNA synthetase N-terminal domain	PF02403.23: Seryl-tRNA synthetase N-terminal domain	0	1	1	2
PF14529.7	Endonuclease-reverse transcriptase	PF14529.7: Endonuclease-reverse transcriptase	2	0	1	1
PF08167.13	rRNA processing/ribosome biogenesis	PF08167.13: rRNA processing/ribosome biogenesis	1	1	1	1
PF00439.26	Bromodomain	PF00439.26: Bromodomain	1	0	1	2
PF04991.14	LicD family	PF04991.14: LicD family	0	1	2	1
PF00503.21	G-protein alpha subunit	PF00503.21: G-protein alpha subunit	0	1	1	2
PF10528.10	GLEYA domain	PF10528.10: GLEYA domain	0	0	1	3
PF09296.12	NADH pyrophosphatase-like rudimentary NUDIX domain	PF09296.12: NADH pyrophosphatase-like rudimentary NUDIX domain	1	1	1	1
PF00687.22	Ribosomal protein L1p/L10e family	PF00687.22: Ribosomal protein L1p/L10e family	1	0	1	2
PF07366.13	SnoaL-like polyketide cyclase	PF07366.13: SnoaL-like polyketide cyclase	0	2	1	1
PF17767.2	Nicotinate phosphoribosyltransferase (NAPRTase) N-terminal domain	PF17767.2: Nicotinate phosphoribosyltransferase (NAPRTase) N-terminal domain	1	1	1	1
PF13714.7	Phosphoenolpyruvate phosphomutase	PF13714.7: Phosphoenolpyruvate phosphomutase	0	0	2	2
PF01120.18	Alpha-L-fucosidase	PF01120.18: Alpha-L-fucosidase	1	1	1	1
PF16541.6	Alternaria alternata allergen 1	PF16541.6: Alternaria alternata allergen 1	1	0	1	2
PF17900.2	Peptidase M1 N-terminal domain	PF17900.2: Peptidase M1 N-terminal domain	0	0	1	3
PF00962.23	Adenosine/AMP deaminase	PF00962.23: Adenosine/AMP deaminase	1	1	1	1
PF00111.28	2Fe-2S iron-sulfur cluster binding domain	PF00111.28: 2Fe-2S iron-sulfur cluster binding domain	0	0	2	2
PF14200.7	Ricin-type beta-trefoil lectin domain-like	PF14200.7: Ricin-type beta-trefoil lectin domain-like	1	0	1	2
PF00194.22	Eukaryotic-type carbonic anhydrase	PF00194.22: Eukaryotic-type carbonic anhydrase	1	1	1	1
PF04410.15	Gar1/Naf1 RNA binding region	PF04410.15: Gar1/Naf1 RNA binding region	1	1	1	1
PF01380.23	SIS domain	PF01380.23: SIS domain	1	0	1	2
PF00790.20	VHS domain	PF00790.20: VHS domain	1	1	1	1
PF08550.11	Fungal protein of unknown function (DUF1752)	PF08550.11: Fungal protein of unknown function (DUF1752)	1	1	1	1
PF09329.12	Primase zinc finger	PF09329.12: Primase zinc finger	1	1	1	1
PF11563.9	Protoglobin	PF11563.9: Protoglobin	1	1	1	1
PF09423.11	PhoD-like phosphatase	PF09423.11: PhoD-like phosphatase	0	1	1	2
PF10263.10	SprT-like family	PF10263.10: SprT-like family	0	1	1	2
PF00782.21	Dual specificity phosphatase, catalytic domain	PF00782.21: Dual specificity phosphatase, catalytic domain	1	0	1	2
PF00290.21	Tryptophan synthase alpha chain	PF00290.21: Tryptophan synthase alpha chain	1	1	1	1
PF13847.7	Methyltransferase domain	PF13847.7: Methyltransferase domain	1	0	1	2
PF02213.17	GYF domain	PF02213.17: GYF domain	1	1	1	1
PF14521.7	Lysine-specific metallo-endopeptidase	PF14521.7: Lysine-specific metallo-endopeptidase	2	0	1	1
PF02902.20	Ulp1 protease family, C-terminal catalytic domain	PF02902.20: Ulp1 protease family, C-terminal catalytic domain	0	0	1	3
PF01743.21	Poly A polymerase head domain	PF01743.21: Poly A polymerase head domain	1	1	1	1
PF00491.22	Arginase family	PF00491.22: Arginase family	2	1	0	1
PF09994.10	Uncharacterized alpha/beta hydrolase domain (DUF2235)	PF09994.10: Uncharacterized alpha/beta hydrolase domain (DUF2235)	1	0	0	3
PF02265.17	S1/P1 Nuclease	PF02265.17: S1/P1 Nuclease	2	1	0	1
PF13086.7	AAA domain	PF13086.7: AAA domain	1	0	0	3
PF13640.7	2OG-Fe(II) oxygenase superfamily	PF13640.7: 2OG-Fe(II) oxygenase superfamily	1	0	0	3
PF06824.12	Metal-independent alpha-mannosidase (GH125)	PF06824.12: Metal-independent alpha-mannosidase (GH125)	3	0	0	1
PF19086.1	Terpene synthase family 2, C-terminal metal binding	PF19086.1: Terpene synthase family 2, C-terminal metal binding	1	1	0	2
PF01182.21	Glucosamine-6-phosphate isomerases/6-phosphogluconolactonase	PF01182.21: Glucosamine-6-phosphate isomerases/6-phosphogluconolactonase	0	1	0	3
PF00370.22	FGGY family of carbohydrate kinases, N-terminal domain	PF00370.22: FGGY family of carbohydrate kinases, N-terminal domain	1	1	0	2
PF04055.22	Radical SAM superfamily	PF04055.22: Radical SAM superfamily	1	1	0	2
PF17678.2	Glycosyl hydrolase family 92 N-terminal domain	PF17678.2: Glycosyl hydrolase family 92 N-terminal domain	1	0	0	3
PF00445.19	Ribonuclease T2 family	PF00445.19: Ribonuclease T2 family	1	2	0	1
PF07969.12	Amidohydrolase family	PF07969.12: Amidohydrolase family	1	2	0	1
PF03330.19	Lytic transglycolase	PF03330.19: Lytic transglycolase	1	2	0	1
PF13426.8	PAS domain	PF13426.8: PAS domain	1	1	0	2
PF13091.7	PLD-like domain	PF13091.7: PLD-like domain	2	0	0	2
PF00348.18	Polyprenyl synthetase	PF00348.18: Polyprenyl synthetase	1	2	0	1
PF00735.19	Septin	PF00735.19: Septin	1	1	0	2
PF13191.7	AAA ATPase domain	PF13191.7: AAA ATPase domain	2	1	0	1
PF10197.10	N-terminal domain of CBF1 interacting co-repressor CIR	PF10197.10: N-terminal domain of CBF1 interacting co-repressor CIR	1	2	0	1
PF02737.19	3-hydroxyacyl-CoA dehydrogenase, NAD binding domain	PF02737.19: 3-hydroxyacyl-CoA dehydrogenase, NAD binding domain	1	2	0	1
PF03403.14	Platelet-activating factor acetylhydrolase, isoform II	PF03403.14: Platelet-activating factor acetylhydrolase, isoform II	2	1	0	1
PF01485.22	IBR domain, a half RING-finger domain	PF01485.22: IBR domain, a half RING-finger domain	1	1	0	2
PF14686.7	Polysaccharide lyase family 4, domain II	PF14686.7: Polysaccharide lyase family 4, domain II	1	1	0	2
PF00505.20	HMG (high mobility group) box	PF00505.20: HMG (high mobility group) box	1	1	0	2
PF00484.20	Carbonic anhydrase	PF00484.20: Carbonic anhydrase	2	2	0	0
PF03097.19	BRO1-like domain	PF03097.19: BRO1-like domain	2	2	0	0
PF02953.16	Tim10/DDP family zinc finger	PF02953.16: Tim10/DDP family zinc finger	0	0	3	0
PF01223.24	DNA/RNA non-specific endonuclease	PF01223.24: DNA/RNA non-specific endonuclease	1	0	1	1
PF02297.18	Cytochrome oxidase c subunit VIb	PF02297.18: Cytochrome oxidase c subunit VIb	0	0	2	1
PF03798.17	TLC domain	PF03798.17: TLC domain	0	1	1	1
PF02911.19	Formyl transferase, C-terminal domain	PF02911.19: Formyl transferase, C-terminal domain	1	0	1	1
PF13894.7	C2H2-type zinc finger	PF13894.7: C2H2-type zinc finger	1	0	1	1
PF14681.7	Uracil phosphoribosyltransferase	PF14681.7: Uracil phosphoribosyltransferase	0	0	2	1
PF14497.7	Glutathione S-transferase, C-terminal domain	PF14497.7: Glutathione S-transferase, C-terminal domain	0	0	1	2
PF08790.12	LYAR-type C2HC zinc finger	PF08790.12: LYAR-type C2HC zinc finger	0	1	1	1
PF01074.23	Glycosyl hydrolases family 38 N-terminal domain	PF01074.23: Glycosyl hydrolases family 38 N-terminal domain	0	1	1	1
PF09439.11	Signal recognition particle receptor beta subunit	PF09439.11: Signal recognition particle receptor beta subunit	1	0	1	1
PF02823.17	ATP synthase, Delta/Epsilon chain, beta-sandwich domain	PF02823.17: ATP synthase, Delta/Epsilon chain, beta-sandwich domain	1	0	1	1
PF00478.26	IMP dehydrogenase / GMP reductase domain	PF00478.26: IMP dehydrogenase / GMP reductase domain	1	0	1	1
PF02749.17	Quinolinate phosphoribosyl transferase, N-terminal domain	PF02749.17: Quinolinate phosphoribosyl transferase, N-terminal domain	1	0	1	1
PF00024.27	PAN domain	PF00024.27: PAN domain	0	1	1	1
PF18142.2	SMODS and SLOG-associating 2TM effector domain	PF18142.2: SMODS and SLOG-associating 2TM effector domain	0	0	1	2
PF09532.11	FDF domain	PF09532.11: FDF domain	0	1	1	1
PF05047.17	Mitochondrial ribosomal protein L51 / S25 / CI-B8 domain	PF05047.17: Mitochondrial ribosomal protein L51 / S25 / CI-B8 domain	0	0	3	0
PF15511.7	Centromere kinetochore component CENP-T histone fold	PF15511.7: Centromere kinetochore component CENP-T histone fold	0	1	2	0
PF00268.22	Ribonucleotide reductase, small chain	PF00268.22: Ribonucleotide reductase, small chain	1	0	1	1
PF07647.18	SAM domain (Sterile alpha motif)	PF07647.18: SAM domain (Sterile alpha motif)	0	0	1	2
PF04969.17	CS domain	PF04969.17: CS domain	1	0	1	1
PF00102.28	Protein-tyrosine phosphatase	PF00102.28: Protein-tyrosine phosphatase	1	0	1	1
PF02629.20	CoA binding domain	PF02629.20: CoA binding domain	0	1	1	1
PF00162.20	Phosphoglycerate kinase	PF00162.20: Phosphoglycerate kinase	0	1	1	1
PF03029.18	Conserved hypothetical ATP binding protein	PF03029.18: Conserved hypothetical ATP binding protein	0	0	1	2
PF07081.12	Protein of unknown function (DUF1349)	PF07081.12: Protein of unknown function (DUF1349)	0	1	1	1
PF18265.2	Nas2 N_terminal domain	PF18265.2: Nas2 N_terminal domain	0	1	1	1
PF03101.16	FAR1 DNA-binding domain	PF03101.16: FAR1 DNA-binding domain	1	0	1	1
PF01168.21	Alanine racemase, N-terminal domain	PF01168.21: Alanine racemase, N-terminal domain	0	0	1	2
PF01652.19	Eukaryotic initiation factor 4E	PF01652.19: Eukaryotic initiation factor 4E	0	1	1	1
PF16113.6	Enoyl-CoA hydratase/isomerase	PF16113.6: Enoyl-CoA hydratase/isomerase	1	0	1	1
PF00793.21	DAHP synthetase I family	PF00793.21: DAHP synthetase I family	0	0	1	2
PF01624.21	MutS domain I	PF01624.21: MutS domain I	1	0	1	1
PF00281.20	Ribosomal protein L5	PF00281.20: Ribosomal protein L5	1	0	1	1
PF14559.7	Tetratricopeptide repeat	PF14559.7: Tetratricopeptide repeat	1	1	1	0
PF05383.18	La domain	PF05383.18: La domain	0	0	1	2
PF13589.7	Histidine kinase-, DNA gyrase B-, and HSP90-like ATPase	PF13589.7: Histidine kinase-, DNA gyrase B-, and HSP90-like ATPase	0	0	1	2
PF00347.24	Ribosomal protein L6	PF00347.24: Ribosomal protein L6	0	0	2	1
PF08592.12	Domain of unknown function (DUF1772)	PF08592.12: Domain of unknown function (DUF1772)	0	0	1	2
PF13793.7	N-terminal domain of ribose phosphate pyrophosphokinase	PF13793.7: N-terminal domain of ribose phosphate pyrophosphokinase	0	1	1	1
PF14306.7	PUA-like domain	PF14306.7: PUA-like domain	1	0	1	1
PF02136.21	Nuclear transport factor 2 (NTF2) domain	PF02136.21: Nuclear transport factor 2 (NTF2) domain	1	1	1	0
PF00195.20	Chalcone and stilbene synthases, N-terminal domain	PF00195.20: Chalcone and stilbene synthases, N-terminal domain	1	0	1	1
PF03795.15	YCII-related domain	PF03795.15: YCII-related domain	0	0	1	2
PF08068.13	DKCLD (NUC011) domain	PF08068.13: DKCLD (NUC011) domain	1	0	1	1
PF01012.22	Electron transfer flavoprotein domain	PF01012.22: Electron transfer flavoprotein domain	1	0	1	1
PF01287.21	Eukaryotic elongation factor 5A hypusine, DNA-binding OB fold	PF01287.21: Eukaryotic elongation factor 5A hypusine, DNA-binding OB fold	0	0	1	2
PF00326.22	Prolyl oligopeptidase family	PF00326.22: Prolyl oligopeptidase family	0	0	1	2
PF01761.21	3-dehydroquinate synthase	PF01761.21: 3-dehydroquinate synthase	0	0	1	2
PF01036.19	Bacteriorhodopsin-like protein	PF01036.19: Bacteriorhodopsin-like protein	0	1	1	1
PF05495.13	CHY zinc finger	PF05495.13: CHY zinc finger	1	0	1	1
PF14555.7	UBA-like domain	PF14555.7: UBA-like domain	0	1	1	1
PF00238.20	Ribosomal protein L14p/L23e	PF00238.20: Ribosomal protein L14p/L23e	0	0	1	2
PF06068.14	TIP49 P-loop domain	PF06068.14: TIP49 P-loop domain	0	0	2	1
PF01409.21	tRNA synthetases class II core domain (F)	PF01409.21: tRNA synthetases class II core domain (F)	1	0	1	1
PF01285.19	TEA/ATTS domain	PF01285.19: TEA/ATTS domain	1	0	1	1
PF05837.13	Centromere protein H (CENP-H)	PF05837.13: Centromere protein H (CENP-H)	1	1	0	1
PF02878.17	Phosphoglucomutase/phosphomannomutase, alpha/beta/alpha domain I	PF02878.17: Phosphoglucomutase/phosphomannomutase, alpha/beta/alpha domain I	1	1	0	1
PF13632.7	Glycosyl transferase family group 2	PF13632.7: Glycosyl transferase family group 2	1	1	0	1
PF16655.6	PhoD-like phosphatase, N-terminal domain	PF16655.6: PhoD-like phosphatase, N-terminal domain	1	1	0	1
PF13923.7	Zinc finger, C3HC4 type (RING finger)	PF13923.7: Zinc finger, C3HC4 type (RING finger)	0	1	0	2
PF00615.20	Regulator of G protein signaling domain	PF00615.20: Regulator of G protein signaling domain	0	0	0	3
PF16670.6	Phosphoinositide phospholipase C, Ca2+-dependent	PF16670.6: Phosphoinositide phospholipase C, Ca2+-dependent	1	1	0	1
PF16485.6	Protealysin propeptide	PF16485.6: Protealysin propeptide	1	1	0	1
PF17911.2	Ski2 N-terminal region	PF17911.2: Ski2 N-terminal region	1	1	0	1
PF00710.21	Asparaginase, N-terminal	PF00710.21: Asparaginase, N-terminal	0	0	0	3
PF01424.23	R3H domain	PF01424.23: R3H domain	1	1	0	1
PF00457.18	Glycosyl hydrolases family 11	PF00457.18: Glycosyl hydrolases family 11	0	1	0	2
PF03639.14	Glycosyl hydrolase family 81 N-terminal domain	PF03639.14: Glycosyl hydrolase family 81 N-terminal domain	1	1	0	1
PF00730.26	HhH-GPD superfamily base excision DNA repair protein	PF00730.26: HhH-GPD superfamily base excision DNA repair protein	0	1	0	2
PF02374.16	Anion-transporting ATPase	PF02374.16: Anion-transporting ATPase	1	1	0	1
PF01571.22	Aminomethyltransferase folate-binding domain	PF01571.22: Aminomethyltransferase folate-binding domain	1	1	0	1
PF00582.27	Universal stress protein family	PF00582.27: Universal stress protein family	1	1	0	1
PF14420.7	Clr5 domain	PF14420.7: Clr5 domain	1	0	0	2
PF16863.6	N-terminal barrel of NtMGAM and CtMGAM, maltase-glucoamylase	PF16863.6: N-terminal barrel of NtMGAM and CtMGAM, maltase-glucoamylase	1	0	0	2
PF00787.25	PX domain	PF00787.25: PX domain	1	1	0	1
PF00307.32	Calponin homology (CH) domain	PF00307.32: Calponin homology (CH) domain	0	1	0	2
PF00080.21	Copper/zinc superoxide dismutase (SODC)	PF00080.21: Copper/zinc superoxide dismutase (SODC)	1	1	0	1
PF00349.22	Hexokinase	PF00349.22: Hexokinase	1	1	0	1
PF16486.6	N-terminal domain of argonaute	PF16486.6: N-terminal domain of argonaute	2	0	0	1
PF02982.15	Scytalone dehydratase	PF02982.15: Scytalone dehydratase	1	1	0	1
PF08442.11	ATP-grasp domain	PF08442.11: ATP-grasp domain	1	0	0	2
PF00319.19	SRF-type transcription factor (DNA-binding and dimerisation domain)	PF00319.19: SRF-type transcription factor (DNA-binding and dimerisation domain)	0	2	0	1
PF01063.20	Amino-transferase class IV	PF01063.20: Amino-transferase class IV	0	2	0	1
PF01156.20	Inosine-uridine preferring nucleoside hydrolase	PF01156.20: Inosine-uridine preferring nucleoside hydrolase	1	1	0	1
PF02765.18	Telomeric single stranded DNA binding POT1/CDC13	PF02765.18: Telomeric single stranded DNA binding POT1/CDC13	0	1	0	2
PF05222.16	Alanine dehydrogenase/PNT, N-terminal domain	PF05222.16: Alanine dehydrogenase/PNT, N-terminal domain	1	1	0	1
PF10502.10	Signal peptidase, peptidase S26	PF10502.10: Signal peptidase, peptidase S26	1	1	0	1
PF19088.1	TUTase nucleotidyltransferase domain	PF19088.1: TUTase nucleotidyltransferase domain	1	1	0	1
PF06220.13	U1 zinc finger	PF06220.13: U1 zinc finger	1	1	0	1
PF02244.17	Carboxypeptidase activation peptide	PF02244.17: Carboxypeptidase activation peptide	1	1	0	1
PF00081.23	Iron/manganese superoxide dismutases, alpha-hairpin domain	PF00081.23: Iron/manganese superoxide dismutases, alpha-hairpin domain	1	0	0	2
PF01246.21	Ribosomal protein L24e	PF01246.21: Ribosomal protein L24e	1	1	0	1
PF08427.11	Domain of unknown function (DUF1741)	PF08427.11: Domain of unknown function (DUF1741)	1	1	0	1
PF03966.17	Trm112p-like protein	PF03966.17: Trm112p-like protein	1	1	0	1
PF02812.19	Glu/Leu/Phe/Val dehydrogenase, dimerisation domain	PF02812.19: Glu/Leu/Phe/Val dehydrogenase, dimerisation domain	1	1	0	1
PF00487.25	Fatty acid desaturase	PF00487.25: Fatty acid desaturase	1	1	0	1
PF11720.9	Peptidase inhibitor I78 family	PF11720.9: Peptidase inhibitor I78 family	1	1	0	1
PF13523.7	Acetyltransferase (GNAT) domain	PF13523.7: Acetyltransferase (GNAT) domain	1	1	0	1
PF08799.12	pre-mRNA processing factor 4 (PRP4) like	PF08799.12: pre-mRNA processing factor 4 (PRP4) like	1	1	0	1
PF13920.7	Zinc finger, C3HC4 type (RING finger)	PF13920.7: Zinc finger, C3HC4 type (RING finger)	2	0	0	1
PF16131.6	Torus domain	PF16131.6: Torus domain	1	1	0	1
PF02969.18	TATA box binding protein associated factor (TAF)	PF02969.18: TATA box binding protein associated factor (TAF)	1	1	0	1
PF13445.7	RING-type zinc-finger	PF13445.7: RING-type zinc-finger	1	2	0	0
PF04734.14	Neutral/alkaline non-lysosomal ceramidase, N-terminal	PF04734.14: Neutral/alkaline non-lysosomal ceramidase, N-terminal	1	2	0	0
PF17832.2	Pre-PUA-like domain	PF17832.2: Pre-PUA-like domain	2	1	0	0
PF00249.32	Myb-like DNA-binding domain	PF00249.32: Myb-like DNA-binding domain	2	1	0	0
PF17292.3	POB3-like N-terminal PH domain	PF17292.3: POB3-like N-terminal PH domain	0	0	1	1
PF16320.6	Ribosomal protein L7/L12 dimerisation domain	PF16320.6: Ribosomal protein L7/L12 dimerisation domain	0	0	1	1
PF12243.9	CTD kinase subunit gamma CTK3	PF12243.9: CTD kinase subunit gamma CTK3	0	0	1	1
PF07650.18	KH domain	PF07650.18: KH domain	0	0	1	1
PF18262.2	Phe-tRNA synthetase beta subunit B1 domain	PF18262.2: Phe-tRNA synthetase beta subunit B1 domain	0	0	1	1
PF03388.14	Legume-like lectin family	PF03388.14: Legume-like lectin family	0	0	1	1
PF08511.12	COQ9	PF08511.12: COQ9	0	0	1	1
PF01442.19	Apolipoprotein A1/A4/E domain	PF01442.19: Apolipoprotein A1/A4/E domain	0	0	1	1
PF08159.13	NUC153 domain	PF08159.13: NUC153 domain	0	0	1	1
PF08271.13	TFIIB zinc-binding	PF08271.13: TFIIB zinc-binding	0	0	1	1
PF00174.20	Oxidoreductase molybdopterin binding domain	PF00174.20: Oxidoreductase molybdopterin binding domain	0	0	1	1
PF08071.13	RS4NT (NUC023) domain	PF08071.13: RS4NT (NUC023) domain	0	0	1	1
PF14538.7	Raptor N-terminal CASPase like domain	PF14538.7: Raptor N-terminal CASPase like domain	0	0	1	1
PF16892.6	Chitin biosynthesis protein CHS5 N-terminus	PF16892.6: Chitin biosynthesis protein CHS5 N-terminus	0	0	1	1
PF01426.19	BAH domain	PF01426.19: BAH domain	0	0	1	1
PF00027.30	Cyclic nucleotide-binding domain	PF00027.30: Cyclic nucleotide-binding domain	0	1	1	0
PF03079.15	ARD/ARD' family	PF03079.15: ARD/ARD' family	1	0	1	0
PF00398.21	Ribosomal RNA adenine dimethylase	PF00398.21: Ribosomal RNA adenine dimethylase	0	1	1	0
PF13532.7	2OG-Fe(II) oxygenase superfamily	PF13532.7: 2OG-Fe(II) oxygenase superfamily	0	0	1	1
PF02186.16	TFIIE beta subunit core domain	PF02186.16: TFIIE beta subunit core domain	0	0	1	1
PF05022.13	SRP40, C-terminal domain	PF05022.13: SRP40, C-terminal domain	0	0	1	1
PF12352.9	Snare region anchored in the vesicle membrane C-terminus	PF12352.9: Snare region anchored in the vesicle membrane C-terminus	0	0	1	1
PF04263.17	Thiamin pyrophosphokinase, catalytic domain	PF04263.17: Thiamin pyrophosphokinase, catalytic domain	0	0	1	1
PF05345.13	Putative Ig domain	PF05345.13: Putative Ig domain	0	0	1	1
PF08032.13	RNA 2'-O ribose methyltransferase substrate binding	PF08032.13: RNA 2'-O ribose methyltransferase substrate binding	0	0	1	1
PF02970.17	Tubulin binding cofactor A	PF02970.17: Tubulin binding cofactor A	0	0	1	1
PF16275.6	Splicing factor 1 helix-hairpin domain	PF16275.6: Splicing factor 1 helix-hairpin domain	0	0	1	1
PF02518.27	Histidine kinase-, DNA gyrase B-, and HSP90-like ATPase	PF02518.27: Histidine kinase-, DNA gyrase B-, and HSP90-like ATPase	0	0	1	1
PF15055.7	Domain of unknown function (DUF4536)	PF15055.7: Domain of unknown function (DUF4536)	0	0	1	1
PF03853.16	YjeF-related protein N-terminus	PF03853.16: YjeF-related protein N-terminus	0	0	1	1
PF00596.22	Class II Aldolase and Adducin N-terminal domain	PF00596.22: Class II Aldolase and Adducin N-terminal domain	0	0	1	1
PF01775.18	Ribosomal proteins 50S-L18Ae/60S-L20/60S-L18A	PF01775.18: Ribosomal proteins 50S-L18Ae/60S-L20/60S-L18A	0	0	1	1
PF08069.13	Ribosomal S13/S15 N-terminal domain	PF08069.13: Ribosomal S13/S15 N-terminal domain	0	0	1	1
PF06745.14	KaiC	PF06745.14: KaiC	0	0	1	1
PF02359.19	Cell division protein 48 (CDC48), N-terminal domain	PF02359.19: Cell division protein 48 (CDC48), N-terminal domain	0	0	1	1
PF16363.6	GDP-mannose 4,6 dehydratase	PF16363.6: GDP-mannose 4,6 dehydratase	0	0	1	1
PF15413.7	Pleckstrin homology domain	PF15413.7: Pleckstrin homology domain	1	0	1	0
PF00181.24	Ribosomal Proteins L2, RNA binding domain	PF00181.24: Ribosomal Proteins L2, RNA binding domain	0	0	1	1
PF15227.7	zinc finger of C3HC4-type, RING	PF15227.7: zinc finger of C3HC4-type, RING	0	0	1	1
PF04760.16	Translation initiation factor IF-2, N-terminal region	PF04760.16: Translation initiation factor IF-2, N-terminal region	0	0	1	1
PF10252.10	Casein kinase substrate phosphoprotein PP28	PF10252.10: Casein kinase substrate phosphoprotein PP28	0	0	1	1
PF03813.15	Nrap protein domain 1	PF03813.15: Nrap protein domain 1	0	0	1	1
PF07534.17	TLD	PF07534.17: TLD	0	0	1	1
PF00625.22	Guanylate kinase	PF00625.22: Guanylate kinase	0	0	1	1
PF05899.13	Protein of unknown function (DUF861)	PF05899.13: Protein of unknown function (DUF861)	0	0	1	1
PF03099.20	Biotin/lipoate A/B protein ligase family	PF03099.20: Biotin/lipoate A/B protein ligase family	0	0	1	1
PF08079.13	Ribosomal L30 N-terminal domain	PF08079.13: Ribosomal L30 N-terminal domain	0	0	1	1
PF14671.7	Dual specificity protein phosphatase, N-terminal half	PF14671.7: Dual specificity protein phosphatase, N-terminal half	1	0	1	0
PF03952.17	Enolase, N-terminal domain	PF03952.17: Enolase, N-terminal domain	0	0	1	1
PF00334.20	Nucleoside diphosphate kinase	PF00334.20: Nucleoside diphosphate kinase	0	0	1	1
PF03306.14	Alpha-acetolactate decarboxylase	PF03306.14: Alpha-acetolactate decarboxylase	0	0	1	1
PF10559.10	Plug domain of Sec61p	PF10559.10: Plug domain of Sec61p	0	0	1	1
PF02784.17	Pyridoxal-dependent decarboxylase, pyridoxal binding domain	PF02784.17: Pyridoxal-dependent decarboxylase, pyridoxal binding domain	0	0	1	1
PF01379.21	Porphobilinogen deaminase, dipyromethane cofactor binding domain	PF01379.21: Porphobilinogen deaminase, dipyromethane cofactor binding domain	0	0	1	1
PF08231.13	SYF2 splicing factor	PF08231.13: SYF2 splicing factor	0	1	1	0
PF00705.19	Proliferating cell nuclear antigen, N-terminal domain	PF00705.19: Proliferating cell nuclear antigen, N-terminal domain	0	0	1	1
PF01137.22	RNA 3'-terminal phosphate cyclase	PF01137.22: RNA 3'-terminal phosphate cyclase	0	0	1	1
PF18126.2	Mitochondrial ribosomal protein mL59	PF18126.2: Mitochondrial ribosomal protein mL59	0	0	1	1
PF02142.23	MGS-like domain	PF02142.23: MGS-like domain	0	0	1	1
PF13850.7	Endoplasmic Reticulum-Golgi Intermediate Compartment (ERGIC)	PF13850.7: Endoplasmic Reticulum-Golgi Intermediate Compartment (ERGIC)	0	0	1	1
PF01193.25	RNA polymerase Rpb3/Rpb11 dimerisation domain	PF01193.25: RNA polymerase Rpb3/Rpb11 dimerisation domain	0	0	1	1
PF13519.7	von Willebrand factor type A domain	PF13519.7: von Willebrand factor type A domain	0	0	1	1
PF01261.25	Xylose isomerase-like TIM barrel	PF01261.25: Xylose isomerase-like TIM barrel	0	1	1	0
PF17947.2	Four helical bundle domain	PF17947.2: Four helical bundle domain	0	0	1	1
PF00177.22	Ribosomal protein S7p/S5e	PF00177.22: Ribosomal protein S7p/S5e	0	0	1	1
PF18370.2	Rhamnogalacturonan I lyases beta-sheet domain	PF18370.2: Rhamnogalacturonan I lyases beta-sheet domain	0	0	1	1
PF08534.11	Redoxin	PF08534.11: Redoxin	0	0	1	1
PF01118.25	Semialdehyde dehydrogenase, NAD binding domain	PF01118.25: Semialdehyde dehydrogenase, NAD binding domain	0	0	1	1
PF09229.12	Activator of Hsp90 ATPase, N-terminal	PF09229.12: Activator of Hsp90 ATPase, N-terminal	0	0	1	1
PF01564.18	Spermine/spermidine synthase domain	PF01564.18: Spermine/spermidine synthase domain	0	0	1	1
PF01154.18	Hydroxymethylglutaryl-coenzyme A synthase N terminal	PF01154.18: Hydroxymethylglutaryl-coenzyme A synthase N terminal	0	0	1	1
PF08446.12	PAS fold	PF08446.12: PAS fold	0	0	1	1
PF14587.7	O-Glycosyl hydrolase family 30	PF14587.7: O-Glycosyl hydrolase family 30	1	0	1	0
PF07510.12	Protein of unknown function (DUF1524)	PF07510.12: Protein of unknown function (DUF1524)	0	0	1	1
PF00186.20	Dihydrofolate reductase	PF00186.20: Dihydrofolate reductase	0	0	1	1
PF13350.7	Tyrosine phosphatase family	PF13350.7: Tyrosine phosphatase family	0	0	1	1
PF09597.11	IGR protein motif	PF09597.11: IGR protein motif	1	0	1	0
PF13230.7	Glutamine amidotransferases class-II	PF13230.7: Glutamine amidotransferases class-II	0	0	1	1
PF00063.22	Myosin head (motor domain)	PF00063.22: Myosin head (motor domain)	0	0	1	1
PF04893.18	Yip1 domain	PF04893.18: Yip1 domain	0	0	1	1
PF11781.9	Zinc-finger of RNA-polymerase I-specific TFIIB, Rrn7	PF11781.9: Zinc-finger of RNA-polymerase I-specific TFIIB, Rrn7	0	0	1	1
PF17903.2	Krr1 KH1 domain	PF17903.2: Krr1 KH1 domain	0	0	1	1
PF13673.8	Acetyltransferase (GNAT) domain	PF13673.8: Acetyltransferase (GNAT) domain	1	0	1	0
PF00235.20	Profilin	PF00235.20: Profilin	0	0	1	1
PF00575.24	S1 RNA binding domain	PF00575.24: S1 RNA binding domain	0	0	1	1
PF12906.8	RING-variant domain	PF12906.8: RING-variant domain	0	0	1	1
PF04427.19	Brix domain	PF04427.19: Brix domain	1	0	1	0
PF02922.19	Carbohydrate-binding module 48 (Isoamylase N-terminal domain)	PF02922.19: Carbohydrate-binding module 48 (Isoamylase N-terminal domain)	0	0	1	1
PF00410.20	Ribosomal protein S8	PF00410.20: Ribosomal protein S8	0	0	1	1
PF12838.8	4Fe-4S dicluster domain	PF12838.8: 4Fe-4S dicluster domain	0	0	1	1
PF18224.2	ToxB N-terminal domain	PF18224.2: ToxB N-terminal domain	0	0	1	1
PF01842.26	ACT domain	PF01842.26: ACT domain	0	0	1	1
PF00044.25	Glyceraldehyde 3-phosphate dehydrogenase, NAD binding domain	PF00044.25: Glyceraldehyde 3-phosphate dehydrogenase, NAD binding domain	0	0	1	1
PF18055.2	26S proteasome regulatory subunit RPN6 N-terminal domain	PF18055.2: 26S proteasome regulatory subunit RPN6 N-terminal domain	0	0	1	1
PF07529.14	HSA	PF07529.14: HSA	0	0	1	1
PF01221.19	Dynein light chain type 1	PF01221.19: Dynein light chain type 1	0	0	1	1
PF12783.8	Guanine nucleotide exchange factor in Golgi transport N-terminal	PF12783.8: Guanine nucleotide exchange factor in Golgi transport N-terminal	0	0	1	1
PF06418.15	CTP synthase N-terminus	PF06418.15: CTP synthase N-terminus	0	0	1	1
PF09248.11	Domain of unknown function (DUF1965)	PF09248.11: Domain of unknown function (DUF1965)	0	0	1	1
PF00438.21	S-adenosylmethionine synthetase, N-terminal domain	PF00438.21: S-adenosylmethionine synthetase, N-terminal domain	1	0	0	1
PF10256.10	Golgin subfamily A member 7/ERF4 family	PF10256.10: Golgin subfamily A member 7/ERF4 family	0	1	0	1
PF00923.20	Transaldolase/Fructose-6-phosphate aldolase	PF00923.20: Transaldolase/Fructose-6-phosphate aldolase	0	0	0	2
PF06964.13	Alpha-L-arabinofuranosidase C-terminal domain	PF06964.13: Alpha-L-arabinofuranosidase C-terminal domain	0	0	0	2
PF01215.20	Cytochrome c oxidase subunit Vb	PF01215.20: Cytochrome c oxidase subunit Vb	0	1	0	1
PF02824.22	TGS domain	PF02824.22: TGS domain	1	0	0	1
PF07524.14	Bromodomain associated	PF07524.14: Bromodomain associated	0	1	0	1
PF13385.7	Concanavalin A-like lectin/glucanases superfamily	PF13385.7: Concanavalin A-like lectin/glucanases superfamily	0	0	0	2
PF13883.7	Pyridoxamine 5'-phosphate oxidase	PF13883.7: Pyridoxamine 5'-phosphate oxidase	0	1	0	1
PF13527.8	Acetyltransferase (GNAT) domain	PF13527.8: Acetyltransferase (GNAT) domain	0	1	0	1
PF00989.26	PAS fold	PF00989.26: PAS fold	1	0	0	1
PF16558.6	Amino-terminal Zinc-binding domain of ubiquitin ligase E3A	PF16558.6: Amino-terminal Zinc-binding domain of ubiquitin ligase E3A	0	1	0	1
PF13579.7	Glycosyl transferase 4-like domain	PF13579.7: Glycosyl transferase 4-like domain	0	1	0	1
PF02826.20	D-isomer specific 2-hydroxyacid dehydrogenase, NAD binding domain	PF02826.20: D-isomer specific 2-hydroxyacid dehydrogenase, NAD binding domain	0	0	0	2
PF13241.7	Putative NAD(P)-binding	PF13241.7: Putative NAD(P)-binding	0	0	0	2
PF09298.12	Fumarylacetoacetase N-terminal	PF09298.12: Fumarylacetoacetase N-terminal	1	0	0	1
PF01195.20	Peptidyl-tRNA hydrolase	PF01195.20: Peptidyl-tRNA hydrolase	1	0	0	1
PF06058.14	Dcp1-like decapping family	PF06058.14: Dcp1-like decapping family	1	0	0	1
PF03462.19	PCRF domain	PF03462.19: PCRF domain	0	1	0	1
PF01019.22	Gamma-glutamyltranspeptidase	PF01019.22: Gamma-glutamyltranspeptidase	0	0	0	2
PF01375.18	Heat-labile enterotoxin alpha chain	PF01375.18: Heat-labile enterotoxin alpha chain	0	1	0	1
PF00881.25	Nitroreductase family	PF00881.25: Nitroreductase family	0	0	0	2
PF00289.23	Biotin carboxylase, N-terminal domain	PF00289.23: Biotin carboxylase, N-terminal domain	0	0	0	2
PF01048.21	Phosphorylase superfamily	PF01048.21: Phosphorylase superfamily	0	1	0	1
PF00512.26	His Kinase A (phospho-acceptor) domain	PF00512.26: His Kinase A (phospho-acceptor) domain	1	0	0	1
PF03067.16	Lytic polysaccharide mono-oxygenase, cellulose-degrading	PF03067.16: Lytic polysaccharide mono-oxygenase, cellulose-degrading	1	0	0	1
PF00305.20	Lipoxygenase	PF00305.20: Lipoxygenase	1	0	0	1
PF03167.20	Uracil DNA glycosylase superfamily	PF03167.20: Uracil DNA glycosylase superfamily	1	0	0	1
PF13302.8	Acetyltransferase (GNAT) domain	PF13302.8: Acetyltransferase (GNAT) domain	0	0	0	2
PF00121.19	Triosephosphate isomerase	PF00121.19: Triosephosphate isomerase	1	0	0	1
PF03463.16	eRF1 domain 1	PF03463.16: eRF1 domain 1	0	1	0	1
PF07779.13	10 TM Acyl Transferase domain found in Cas1p	PF07779.13: 10 TM Acyl Transferase domain found in Cas1p	1	0	0	1
PF02844.16	Phosphoribosylglycinamide synthetase, N domain	PF02844.16: Phosphoribosylglycinamide synthetase, N domain	1	0	0	1
PF13439.7	Glycosyltransferase Family 4	PF13439.7: Glycosyltransferase Family 4	1	0	0	1
PF02449.16	Beta-galactosidase	PF02449.16: Beta-galactosidase	1	0	0	1
PF12680.8	SnoaL-like domain	PF12680.8: SnoaL-like domain	0	0	0	2
PF16455.6	Ubiquitin-binding domain	PF16455.6: Ubiquitin-binding domain	1	0	0	1
PF05221.18	S-adenosyl-L-homocysteine hydrolase	PF05221.18: S-adenosyl-L-homocysteine hydrolase	1	0	0	1
PF02898.16	Nitric oxide synthase, oxygenase domain	PF02898.16: Nitric oxide synthase, oxygenase domain	1	0	0	1
PF00773.20	RNB domain	PF00773.20: RNB domain	1	0	0	1
PF09282.11	Mago binding	PF09282.11: Mago binding	0	1	0	1
PF00244.21	14-3-3 protein	PF00244.21: 14-3-3 protein	0	0	0	2
PF13833.7	EF-hand domain pair	PF13833.7: EF-hand domain pair	1	0	0	1
PF12009.9	Telomerase ribonucleoprotein complex - RNA binding domain	PF12009.9: Telomerase ribonucleoprotein complex - RNA binding domain	1	0	0	1
PF01208.18	Uroporphyrinogen decarboxylase (URO-D)	PF01208.18: Uroporphyrinogen decarboxylase (URO-D)	1	0	0	1
PF03648.15	Glycosyl hydrolase family 67 N-terminus	PF03648.15: Glycosyl hydrolase family 67 N-terminus	0	1	0	1
PF02752.23	Arrestin (or S-antigen), C-terminal domain	PF02752.23: Arrestin (or S-antigen), C-terminal domain	1	0	0	1
PF00638.19	RanBP1 domain	PF00638.19: RanBP1 domain	0	0	0	2
PF02983.15	Alpha-lytic protease prodomain	PF02983.15: Alpha-lytic protease prodomain	0	1	0	1
PF06155.13	Gamma-butyrobetaine hydroxylase-like, N-terminal	PF06155.13: Gamma-butyrobetaine hydroxylase-like, N-terminal	1	0	0	1
PF03932.15	CutC family	PF03932.15: CutC family	1	0	0	1
PF03815.20	LCCL domain	PF03815.20: LCCL domain	0	1	0	1
PF00620.28	RhoGAP domain	PF00620.28: RhoGAP domain	1	0	0	1
PF09177.12	Syntaxin 6, N-terminal	PF09177.12: Syntaxin 6, N-terminal	0	1	0	1
PF00206.21	Lyase	PF00206.21: Lyase	1	0	0	1
PF02906.15	Iron only hydrogenase large subunit, C-terminal domain	PF02906.15: Iron only hydrogenase large subunit, C-terminal domain	0	1	0	1
PF00406.23	Adenylate kinase	PF00406.23: Adenylate kinase	0	0	0	2
PF18149.2	N-terminal helicase PWI domain	PF18149.2: N-terminal helicase PWI domain	1	0	0	1
PF00231.20	ATP synthase	PF00231.20: ATP synthase	1	0	0	1
PF03476.17	MOSC N-terminal beta barrel domain	PF03476.17: MOSC N-terminal beta barrel domain	0	0	0	2
PF19050.1	PhoD related phosphatase	PF19050.1: PhoD related phosphatase	0	1	0	1
PF15406.7	Pleckstrin homology domain	PF15406.7: Pleckstrin homology domain	0	1	0	1
PF00578.22	AhpC/TSA family	PF00578.22: AhpC/TSA family	0	1	0	1
PF13454.7	FAD-NAD(P)-binding	PF13454.7: FAD-NAD(P)-binding	0	1	0	1
PF00632.26	HECT-domain (ubiquitin-transferase)	PF00632.26: HECT-domain (ubiquitin-transferase)	0	0	0	2
PF13420.8	Acetyltransferase (GNAT) domain	PF13420.8: Acetyltransferase (GNAT) domain	0	1	0	1
PF10354.10	Domain of unknown function (DUF2431)	PF10354.10: Domain of unknown function (DUF2431)	1	0	0	1
PF07653.18	Variant SH3 domain	PF07653.18: Variant SH3 domain	0	1	0	1
PF02219.18	Methylenetetrahydrofolate reductase	PF02219.18: Methylenetetrahydrofolate reductase	1	0	0	1
PF01126.21	Heme oxygenase	PF01126.21: Heme oxygenase	0	1	0	1
PF00571.29	CBS domain	PF00571.29: CBS domain	1	0	0	1
PF00703.22	Glycosyl hydrolases family 2	PF00703.22: Glycosyl hydrolases family 2	1	0	0	1
PF00456.22	Transketolase, thiamine diphosphate binding domain	PF00456.22: Transketolase, thiamine diphosphate binding domain	1	0	0	1
PF02115.18	RHO protein GDP dissociation inhibitor	PF02115.18: RHO protein GDP dissociation inhibitor	0	1	0	1
PF15963.6	Myb DNA-binding like	PF15963.6: Myb DNA-binding like	1	0	0	1
PF01301.20	Glycosyl hydrolases family 35	PF01301.20: Glycosyl hydrolases family 35	1	0	0	1
PF00199.20	Catalase	PF00199.20: Catalase	1	0	0	1
PF13826.7	Domain of unknown function (DUF4188)	PF13826.7: Domain of unknown function (DUF4188)	0	1	0	1
PF09494.11	Slx4 endonuclease	PF09494.11: Slx4 endonuclease	1	0	0	1
PF17125.6	N-terminal domain of 16S rRNA methyltransferase RsmF	PF17125.6: N-terminal domain of 16S rRNA methyltransferase RsmF	1	0	0	1
PF08531.11	Alpha-L-rhamnosidase N-terminal domain	PF08531.11: Alpha-L-rhamnosidase N-terminal domain	0	1	0	1
PF01227.23	GTP cyclohydrolase I	PF01227.23: GTP cyclohydrolase I	0	1	0	1
PF01541.25	GIY-YIG catalytic domain	PF01541.25: GIY-YIG catalytic domain	1	0	0	1
PF12657.8	Transcription factor IIIC subunit delta N-term	PF12657.8: Transcription factor IIIC subunit delta N-term	1	0	0	1
PF08718.12	Glycolipid transfer protein (GLTP)	PF08718.12: Glycolipid transfer protein (GLTP)	0	1	0	1
PF13774.7	Regulated-SNARE-like domain	PF13774.7: Regulated-SNARE-like domain	1	0	0	1
PF17781.2	RPN1/RPN2 N-terminal domain	PF17781.2: RPN1/RPN2 N-terminal domain	1	0	0	1
PF02550.16	Acetyl-CoA hydrolase/transferase N-terminal domain	PF02550.16: Acetyl-CoA hydrolase/transferase N-terminal domain	1	1	0	0
PF04218.14	CENP-B N-terminal DNA-binding domain	PF04218.14: CENP-B N-terminal DNA-binding domain	1	1	0	0
PF00464.20	Serine hydroxymethyltransferase	PF00464.20: Serine hydroxymethyltransferase	1	1	0	0
PF08064.14	UME (NUC010) domain	PF08064.14: UME (NUC010) domain	1	1	0	0
PF17120.6	Zinc-ribbon, C4HC2 type	PF17120.6: Zinc-ribbon, C4HC2 type	1	1	0	0
PF08938.11	HBS1 N-terminus	PF08938.11: HBS1 N-terminus	1	1	0	0
PF07967.14	C3HC zinc finger-like	PF07967.14: C3HC zinc finger-like	1	1	0	0
PF02838.16	Glycosyl hydrolase family 20, domain 2	PF02838.16: Glycosyl hydrolase family 20, domain 2	1	1	0	0
PF16990.6	Carbohydrate binding module (family 35)	PF16990.6: Carbohydrate binding module (family 35)	1	1	0	0
PF08557.11	Sphingolipid Delta4-desaturase (DES)	PF08557.11: Sphingolipid Delta4-desaturase (DES)	1	1	0	0
PF10180.10	WKF domain	PF10180.10: WKF domain	1	1	0	0
PF03473.18	MOSC domain	PF03473.18: MOSC domain	1	1	0	0
PF03126.19	Plus-3 domain	PF03126.19: Plus-3 domain	1	1	0	0
PF08783.12	DWNN domain	PF08783.12: DWNN domain	1	1	0	0
PF08801.12	Nup133 N terminal like	PF08801.12: Nup133 N terminal like	1	1	0	0
PF14382.7	Exosome complex exonuclease RRP4 N-terminal region	PF14382.7: Exosome complex exonuclease RRP4 N-terminal region	1	1	0	0
PF01111.20	Cyclin-dependent kinase regulatory subunit	PF01111.20: Cyclin-dependent kinase regulatory subunit	1	1	0	0
PF01125.18	G10 protein	PF01125.18: G10 protein	1	1	0	0
PF08226.12	Domain of unknown function (DUF1720)	PF08226.12: Domain of unknown function (DUF1720)	1	1	0	0
PF00188.27	Cysteine-rich secretory protein family	PF00188.27: Cysteine-rich secretory protein family	1	1	0	0
PF03835.16	Rad4 transglutaminase-like domain	PF03835.16: Rad4 transglutaminase-like domain	1	1	0	0
PF03847.14	Transcription initiation factor TFIID subunit A	PF03847.14: Transcription initiation factor TFIID subunit A	1	1	0	0
PF10241.10	Uncharacterized conserved protein	PF10241.10: Uncharacterized conserved protein	1	1	0	0
PF17032.6	zinc-ribbon family	PF17032.6: zinc-ribbon family	1	1	0	0
PF02291.16	Transcription initiation factor IID, 31kD subunit	PF02291.16: Transcription initiation factor IID, 31kD subunit	1	1	0	0
PF02885.18	Glycosyl transferase family, helical bundle domain	PF02885.18: Glycosyl transferase family, helical bundle domain	1	1	0	0
PF01230.24	HIT domain	PF01230.24: HIT domain	1	1	0	0
PF01014.19	Uricase	PF01014.19: Uricase	1	1	0	0
PF02148.20	Zn-finger in ubiquitin-hydrolases and other protein	PF02148.20: Zn-finger in ubiquitin-hydrolases and other protein	1	1	0	0
PF13664.7	Domain of unknown function (DUF4149)	PF13664.7: Domain of unknown function (DUF4149)	1	1	0	0
PF16987.6	KIX domain	PF16987.6: KIX domain	1	1	0	0
PF01212.22	Beta-eliminating lyase	PF01212.22: Beta-eliminating lyase	1	1	0	0
PF00723.22	Glycosyl hydrolases family 15	PF00723.22: Glycosyl hydrolases family 15	1	1	0	0
PF08508.11	Fungal domain of unknown function (DUF1746)	PF08508.11: Fungal domain of unknown function (DUF1746)	1	1	0	0
PF14608.7	RNA-binding, Nab2-type zinc finger	PF14608.7: RNA-binding, Nab2-type zinc finger	1	1	0	0
PF07974.14	EGF-like domain	PF07974.14: EGF-like domain	1	1	0	0
PF18086.2	Diphosphoinositol pentakisphosphate kinase 2 N-terminal domain	PF18086.2: Diphosphoinositol pentakisphosphate kinase 2 N-terminal domain	1	1	0	0
PF00762.20	Ferrochelatase	PF00762.20: Ferrochelatase	1	1	0	0
PF13476.7	AAA domain	PF13476.7: AAA domain	1	1	0	0
PF06395.12	CDC24 Calponin	PF06395.12: CDC24 Calponin	1	1	0	0
PF01202.23	Shikimate kinase	PF01202.23: Shikimate kinase	1	1	0	0
PF05336.14	L-rhamnose mutarotase	PF05336.14: L-rhamnose mutarotase	1	1	0	0
PF03114.19	BAR domain	PF03114.19: BAR domain	1	1	0	0
PF00649.19	Copper fist DNA binding domain	PF00649.19: Copper fist DNA binding domain	1	1	0	0
PF11500.9	Spindle pole body formation-associated protein	PF11500.9: Spindle pole body formation-associated protein	1	1	0	0
PF08058.12	Nuclear pore complex component	PF08058.12: Nuclear pore complex component	1	1	0	0
PF00320.28	GATA zinc finger	PF00320.28: GATA zinc finger	1	1	0	0
PF00092.29	von Willebrand factor type A domain	PF00092.29: von Willebrand factor type A domain	1	1	0	0
PF08156.14	NOP5NT (NUC127) domain	PF08156.14: NOP5NT (NUC127) domain	1	1	0	0
PF08142.13	AARP2CN (NUC121) domain	PF08142.13: AARP2CN (NUC121) domain	1	1	0	0
PF08513.12	LisH	PF08513.12: LisH	1	1	0	0
PF02881.20	SRP54-type protein, helical bundle domain	PF02881.20: SRP54-type protein, helical bundle domain	1	1	0	0
PF14749.7	Acyl-coenzyme A oxidase N-terminal	PF14749.7: Acyl-coenzyme A oxidase N-terminal	1	1	0	0
PF13462.7	Thioredoxin	PF13462.7: Thioredoxin	1	1	0	0
PF01253.23	Translation initiation factor SUI1	PF01253.23: Translation initiation factor SUI1	0	2	0	0
PF00041.22	Fibronectin type III domain	PF00041.22: Fibronectin type III domain	0	0	1	0
PF00545.21	ribonuclease	PF00545.21: ribonuclease	0	0	1	0
PF17807.2	Variant UBP zinc finger	PF17807.2: Variant UBP zinc finger	0	0	1	0
PF10785.10	NADH-ubiquinone oxidoreductase complex I, 21 kDa subunit	PF10785.10: NADH-ubiquinone oxidoreductase complex I, 21 kDa subunit	0	0	1	0
PF01595.21	Cyclin M transmembrane N-terminal domain	PF01595.21: Cyclin M transmembrane N-terminal domain	0	0	1	0
PF18325.2	Fatty acid synthase subunit alpha Acyl carrier domain	PF18325.2: Fatty acid synthase subunit alpha Acyl carrier domain	0	0	1	0
PF03370.14	Carbohydrate/starch-binding module (family 21)	PF03370.14: Carbohydrate/starch-binding module (family 21)	0	0	1	0
PF08312.13	cwf21 domain	PF08312.13: cwf21 domain	0	0	1	0
PF12152.9	Eukaryotic translation initiation factor 4G1	PF12152.9: Eukaryotic translation initiation factor 4G1	0	0	1	0
PF02330.17	Mitochondrial glycoprotein	PF02330.17: Mitochondrial glycoprotein	0	0	1	0
PF00312.23	Ribosomal protein S15	PF00312.23: Ribosomal protein S15	0	0	1	0
PF06414.13	Zeta toxin	PF06414.13: Zeta toxin	0	0	1	0
PF00494.20	Squalene/phytoene synthase	PF00494.20: Squalene/phytoene synthase	0	0	1	0
PF08174.12	Cell division protein anillin	PF08174.12: Cell division protein anillin	0	0	1	0
PF01247.19	Ribosomal protein L35Ae	PF01247.19: Ribosomal protein L35Ae	0	0	1	0
PF14474.7	RTC4-like domain	PF14474.7: RTC4-like domain	0	0	1	0
PF02268.17	Transcription initiation factor IIA, gamma subunit, helical domain	PF02268.17: Transcription initiation factor IIA, gamma subunit, helical domain	0	0	1	0
PF13881.7	Ubiquitin-2 like Rad60 SUMO-like	PF13881.7: Ubiquitin-2 like Rad60 SUMO-like	0	0	1	0
PF00834.20	Ribulose-phosphate 3 epimerase family	PF00834.20: Ribulose-phosphate 3 epimerase family	0	0	1	0
PF13661.7	2OG-Fe(II) oxygenase superfamily	PF13661.7: 2OG-Fe(II) oxygenase superfamily	0	0	1	0
PF03987.16	Autophagocytosis associated protein, active-site domain	PF03987.16: Autophagocytosis associated protein, active-site domain	0	0	1	0
PF00366.21	Ribosomal protein S17	PF00366.21: Ribosomal protein S17	0	0	1	0
PF00034.22	Cytochrome c	PF00034.22: Cytochrome c	0	0	1	0
PF09649.11	Histone chaperone domain CHZ	PF09649.11: Histone chaperone domain CHZ	0	0	1	0
PF00838.18	Translationally controlled tumour protein	PF00838.18: Translationally controlled tumour protein	0	0	1	0
PF03501.16	Plectin/S10 domain	PF03501.16: Plectin/S10 domain	0	0	1	0
PF01194.18	RNA polymerases N / 8 kDa subunit	PF01194.18: RNA polymerases N / 8 kDa subunit	0	0	1	0
PF03876.18	SHS2 domain found in N terminus of Rpb7p/Rpc25p/MJ0397	PF03876.18: SHS2 domain found in N terminus of Rpb7p/Rpc25p/MJ0397	0	0	0	1
PF08581.11	Tup N-terminal	PF08581.11: Tup N-terminal	0	0	0	1
PF10378.10	Putative RRM domain	PF10378.10: Putative RRM domain	0	0	0	1
PF00538.20	linker histone H1 and H5 family	PF00538.20: linker histone H1 and H5 family	0	0	0	1
PF16661.6	Metallo-beta-lactamase superfamily domain	PF16661.6: Metallo-beta-lactamase superfamily domain	0	0	0	1
PF09070.12	PFU (PLAA family ubiquitin binding)	PF09070.12: PFU (PLAA family ubiquitin binding)	0	0	0	1
PF09349.11	OHCU decarboxylase	PF09349.11: OHCU decarboxylase	0	0	0	1
PF12804.8	MobA-like NTP transferase domain	PF12804.8: MobA-like NTP transferase domain	0	0	0	1
PF04433.18	SWIRM domain	PF04433.18: SWIRM domain	0	0	0	1
PF13410.7	Glutathione S-transferase, C-terminal domain	PF13410.7: Glutathione S-transferase, C-terminal domain	0	0	0	1
PF18089.2	DAPG hydrolase PhiG domain	PF18089.2: DAPG hydrolase PhiG domain	0	0	0	1
PF14575.7	Ephrin type-A receptor 2 transmembrane domain	PF14575.7: Ephrin type-A receptor 2 transmembrane domain	0	0	0	1
PF00365.21	Phosphofructokinase	PF00365.21: Phosphofructokinase	0	0	0	1
PF08448.11	PAS fold	PF08448.11: PAS fold	0	0	0	1
PF03259.18	Roadblock/LC7 domain	PF03259.18: Roadblock/LC7 domain	0	0	0	1
PF00152.21	tRNA synthetases class II (D, K and N)	PF00152.21: tRNA synthetases class II (D, K and N)	0	0	0	1
PF18311.2	Exosome complex exonuclease Rrp40 N-terminal domain	PF18311.2: Exosome complex exonuclease Rrp40 N-terminal domain	0	0	0	1
PF00568.24	WH1 domain	PF00568.24: WH1 domain	0	0	0	1
PF18826.2	Bacteroidetes VLRF1 release factor	PF18826.2: Bacteroidetes VLRF1 release factor	0	0	0	1
PF01417.21	ENTH domain	PF01417.21: ENTH domain	0	0	0	1
PF16414.6	Niemann-Pick C1 N terminus	PF16414.6: Niemann-Pick C1 N terminus	0	0	0	1
PF12776.8	Myb/SANT-like DNA-binding domain	PF12776.8: Myb/SANT-like DNA-binding domain	0	0	0	1
PF00635.27	MSP (Major sperm protein) domain	PF00635.27: MSP (Major sperm protein) domain	0	0	0	1
PF03951.20	Glutamine synthetase, beta-Grasp domain	PF03951.20: Glutamine synthetase, beta-Grasp domain	0	0	0	1
PF04960.16	Glutaminase	PF04960.16: Glutaminase	0	0	0	1
PF13185.7	GAF domain	PF13185.7: GAF domain	0	0	0	1
PF19031.1	First Longin domain of INTU, CCZ1 and HPS4	PF19031.1: First Longin domain of INTU, CCZ1 and HPS4	0	0	0	1
PF09416.11	RNA helicase (UPF2 interacting domain)	PF09416.11: RNA helicase (UPF2 interacting domain)	0	0	0	1
PF03232.14	Ubiquinone biosynthesis protein COQ7	PF03232.14: Ubiquinone biosynthesis protein COQ7	0	0	0	1
PF00485.19	Phosphoribulokinase / Uridine kinase family	PF00485.19: Phosphoribulokinase / Uridine kinase family	0	0	0	1
PF06544.13	Protein of unknown function (DUF1115)	PF06544.13: Protein of unknown function (DUF1115)	0	0	0	1
PF00145.18	C-5 cytosine-specific DNA methylase	PF00145.18: C-5 cytosine-specific DNA methylase	0	0	0	1
PF00667.21	FAD binding domain	PF00667.21: FAD binding domain	0	0	0	1
PF10391.10	Fingers domain of DNA polymerase lambda	PF10391.10: Fingers domain of DNA polymerase lambda	0	0	0	1
PF02891.21	MIZ/SP-RING zinc finger	PF02891.21: MIZ/SP-RING zinc finger	0	0	0	1
PF12973.8	ChrR Cupin-like domain	PF12973.8: ChrR Cupin-like domain	0	0	0	1
PF00682.20	HMGL-like	PF00682.20: HMGL-like	0	0	0	1
PF18388.2	Atg29 N-terminal domain	PF18388.2: Atg29 N-terminal domain	0	0	0	1
PF13577.7	SnoaL-like domain	PF13577.7: SnoaL-like domain	0	0	0	1
PF04248.13	Domain of unknown function (DUF427)	PF04248.13: Domain of unknown function (DUF427)	0	0	0	1
PF00610.22	Domain found in Dishevelled, Egl-10, and Pleckstrin (DEP)	PF00610.22: Domain found in Dishevelled, Egl-10, and Pleckstrin (DEP)	0	0	0	1
PF01791.10	DeoC/LacD family aldolase	PF01791.10: DeoC/LacD family aldolase	0	0	0	1
PF09347.11	Domain of unknown function (DUF1989)	PF09347.11: Domain of unknown function (DUF1989)	0	0	0	1
PF09284.11	Rhamnogalacturonan lyase B, N-terminal	PF09284.11: Rhamnogalacturonan lyase B, N-terminal	0	0	0	1
PF04438.17	HIT zinc finger	PF04438.17: HIT zinc finger	0	0	0	1
PF01741.19	Large-conductance mechanosensitive channel, MscL	PF01741.19: Large-conductance mechanosensitive channel, MscL	0	0	0	1
PF11640.9	Telomere-length maintenance and DNA damage repair	PF11640.9: Telomere-length maintenance and DNA damage repair	0	0	0	1
PF15410.7	Pleckstrin homology domain	PF15410.7: Pleckstrin homology domain	0	0	0	1
PF12656.8	G-patch domain	PF12656.8: G-patch domain	0	0	0	1
PF07110.12	EthD domain	PF07110.12: EthD domain	0	0	0	1
PF16483.6	Beta-1,3-glucanase	PF16483.6: Beta-1,3-glucanase	0	0	0	1
PF10644.10	Misato Segment II tubulin-like domain	PF10644.10: Misato Segment II tubulin-like domain	0	0	0	1
PF13446.7	A repeated domain in UCH-protein	PF13446.7: A repeated domain in UCH-protein	0	0	0	1
PF02594.17	Uncharacterised ACR, YggU family COG1872	PF02594.17: Uncharacterised ACR, YggU family COG1872	0	0	0	1
PF13391.7	HNH endonuclease	PF13391.7: HNH endonuclease	0	0	0	1
PF16575.6	mRNA cleavage and polyadenylation factor CLP1 P-loop	PF16575.6: mRNA cleavage and polyadenylation factor CLP1 P-loop	0	0	0	1
PF17121.6	Zinc finger, C3HC4 type (RING finger)	PF17121.6: Zinc finger, C3HC4 type (RING finger)	0	0	0	1
PF03733.14	Inner membrane component domain	PF03733.14: Inner membrane component domain	0	0	0	1
PF16862.6	Glycosyl hydrolase family 79 C-terminal beta domain	PF16862.6: Glycosyl hydrolase family 79 C-terminal beta domain	0	0	0	1
PF01286.19	XPA protein N-terminal	PF01286.19: XPA protein N-terminal	0	0	0	1
PF04418.13	Domain of unknown function (DUF543)	PF04418.13: Domain of unknown function (DUF543)	0	0	0	1
PF01474.17	Class-II DAHP synthetase family	PF01474.17: Class-II DAHP synthetase family	0	0	0	1
PF02015.17	Glycosyl hydrolase family 45	PF02015.17: Glycosyl hydrolase family 45	0	0	0	1
PF01316.22	Arginine repressor, DNA binding domain	PF01316.22: Arginine repressor, DNA binding domain	0	0	0	1
PF03215.16	Rad17 P-loop domain	PF03215.16: Rad17 P-loop domain	0	0	0	1
PF00656.23	Caspase domain	PF00656.23: Caspase domain	0	0	0	1
PF00413.25	Matrixin	PF00413.25: Matrixin	0	0	0	1
PF03738.15	Glutathionylspermidine synthase preATP-grasp	PF03738.15: Glutathionylspermidine synthase preATP-grasp	0	0	0	1
PF01974.18	tRNA intron endonuclease, catalytic C-terminal domain	PF01974.18: tRNA intron endonuclease, catalytic C-terminal domain	0	0	0	1
PF02230.17	Phospholipase/Carboxylesterase	PF02230.17: Phospholipase/Carboxylesterase	0	0	0	1
PF01910.18	Thiamine-binding protein	PF01910.18: Thiamine-binding protein	0	0	0	1
PF08953.12	Domain of unknown function (DUF1899)	PF08953.12: Domain of unknown function (DUF1899)	0	0	0	1
PF01026.22	TatD related DNase	PF01026.22: TatD related DNase	0	0	0	1
PF14604.7	Variant SH3 domain	PF14604.7: Variant SH3 domain	0	0	0	1
PF13933.7	Putative peptidase family	PF13933.7: Putative peptidase family	0	0	0	1
PF13508.8	Acetyltransferase (GNAT) domain	PF13508.8: Acetyltransferase (GNAT) domain	0	0	0	1
PF00587.26	tRNA synthetase class II core domain (G, H, P, S and T)	PF00587.26: tRNA synthetase class II core domain (G, H, P, S and T)	0	0	0	1
PF13085.7	2Fe-2S iron-sulfur cluster binding domain	PF13085.7: 2Fe-2S iron-sulfur cluster binding domain	0	0	0	1
PF00672.26	HAMP domain	PF00672.26: HAMP domain	0	0	0	1
PF18553.2	PheRS DNA binding domain 3	PF18553.2: PheRS DNA binding domain 3	0	0	0	1
PF08229.12	ER membrane protein SH3	PF08229.12: ER membrane protein SH3	0	0	0	1
PF00719.20	Inorganic pyrophosphatase	PF00719.20: Inorganic pyrophosphatase	0	0	0	1
PF11274.9	Protein of unknown function (DUF3074)	PF11274.9: Protein of unknown function (DUF3074)	0	0	0	1
PF13393.7	Histidyl-tRNA synthetase	PF13393.7: Histidyl-tRNA synthetase	0	0	0	1
PF00258.26	Flavodoxin	PF00258.26: Flavodoxin	0	0	0	1
PF10544.10	T5orf172 domain	PF10544.10: T5orf172 domain	0	0	0	1
PF14634.7	zinc-RING finger domain	PF14634.7: zinc-RING finger domain	0	0	0	1
PF04146.16	YT521-B-like domain	PF04146.16: YT521-B-like domain	0	0	0	1
PF00677.18	Lumazine binding domain	PF00677.18: Lumazine binding domain	0	0	0	1
PF10680.10	RNA polymerase I specific transcription initiation factor	PF10680.10: RNA polymerase I specific transcription initiation factor	0	0	0	1
PF00042.23	Globin	PF00042.23: Globin	0	0	0	1
PF08501.12	Shikimate dehydrogenase substrate binding domain	PF08501.12: Shikimate dehydrogenase substrate binding domain	0	0	0	1
PF00631.23	GGL domain	PF00631.23: GGL domain	0	0	0	1
PF12928.8	tRNA-splicing endonuclease subunit sen54 N-term	PF12928.8: tRNA-splicing endonuclease subunit sen54 N-term	0	0	0	1
PF08558.11	Telomere repeat binding factor (TRF)	PF08558.11: Telomere repeat binding factor (TRF)	0	0	0	1
PF07143.12	CrtC N-terminal lipocalin domain	PF07143.12: CrtC N-terminal lipocalin domain	0	0	0	1
PF00072.25	Response regulator receiver domain	PF00072.25: Response regulator receiver domain	0	0	0	1
PF16216.6	GxGYxY sequence motif in domain of unknown function N-terminal	PF16216.6: GxGYxY sequence motif in domain of unknown function N-terminal	0	0	0	1
PF09365.11	Conserved hypothetical protein (DUF2461)	PF09365.11: Conserved hypothetical protein (DUF2461)	0	0	0	1
PF13378.7	Enolase C-terminal domain-like	PF13378.7: Enolase C-terminal domain-like	0	0	0	1
PF03447.17	Homoserine dehydrogenase, NAD binding domain	PF03447.17: Homoserine dehydrogenase, NAD binding domain	0	0	0	1
PF16418.6	CCR4-NOT transcription complex subunit 1 HEAT repeat	PF16418.6: CCR4-NOT transcription complex subunit 1 HEAT repeat	0	0	0	1
PF02284.17	Cytochrome c oxidase subunit Va	PF02284.17: Cytochrome c oxidase subunit Va	0	0	0	1
PF16923.6	Glycosyl hydrolase family 63 N-terminal domain	PF16923.6: Glycosyl hydrolase family 63 N-terminal domain	0	0	0	1
PF08154.13	NLE (NUC135) domain	PF08154.13: NLE (NUC135) domain	0	0	0	1
PF08634.11	Mitochondrial protein Pet127	PF08634.11: Mitochondrial protein Pet127	0	0	0	1
PF00917.27	MATH domain	PF00917.27: MATH domain	0	0	0	1
PF02560.15	Cyanate lyase C-terminal domain	PF02560.15: Cyanate lyase C-terminal domain	0	0	0	1
PF09424.11	Yqey-like protein	PF09424.11: Yqey-like protein	0	0	0	1
PF18400.2	Thioredoxin-like domain	PF18400.2: Thioredoxin-like domain	0	0	0	1
PF02845.17	CUE domain	PF02845.17: CUE domain	0	0	0	1
PF10509.10	Galactokinase galactose-binding signature	PF10509.10: Galactokinase galactose-binding signature	0	0	0	1
PF01717.19	Cobalamin-independent synthase, Catalytic domain	PF01717.19: Cobalamin-independent synthase, Catalytic domain	0	0	0	1
PF13023.7	HD domain	PF13023.7: HD domain	0	0	0	1
PF12850.8	Calcineurin-like phosphoesterase superfamily domain	PF12850.8: Calcineurin-like phosphoesterase superfamily domain	0	0	0	1
PF13848.7	Thioredoxin-like domain	PF13848.7: Thioredoxin-like domain	0	0	0	1
PF02182.18	SAD/SRA domain	PF02182.18: SAD/SRA domain	0	0	0	1
PF03162.14	Tyrosine phosphatase family	PF03162.14: Tyrosine phosphatase family	0	0	0	1
PF00390.20	Malic enzyme, N-terminal domain	PF00390.20: Malic enzyme, N-terminal domain	0	0	0	1
PF01112.19	Asparaginase	PF01112.19: Asparaginase	0	0	0	1
PF03456.19	uDENN domain	PF03456.19: uDENN domain	0	0	0	1
PF12931.8	Sec23-binding domain of Sec16	PF12931.8: Sec23-binding domain of Sec16	0	0	0	1
PF13510.7	2Fe-2S iron-sulfur cluster binding domain	PF13510.7: 2Fe-2S iron-sulfur cluster binding domain	0	0	0	1
PF02223.18	Thymidylate kinase	PF02223.18: Thymidylate kinase	0	0	0	1
PF08214.12	Histone acetylation protein	PF08214.12: Histone acetylation protein	0	0	0	1
PF06202.15	Amylo-alpha-1,6-glucosidase	PF06202.15: Amylo-alpha-1,6-glucosidase	0	0	0	1
PF08219.12	Outer membrane protein TOM13	PF08219.12: Outer membrane protein TOM13	0	0	0	1
PF18276.2	Tc toxin complex TcA C-terminal TcB-binding domain	PF18276.2: Tc toxin complex TcA C-terminal TcB-binding domain	0	0	0	1
PF08766.12	DEK C terminal domain	PF08766.12: DEK C terminal domain	0	0	0	1
PF01491.17	Frataxin-like domain	PF01491.17: Frataxin-like domain	0	0	0	1
PF09440.11	eIF3 subunit 6 N terminal domain	PF09440.11: eIF3 subunit 6 N terminal domain	0	0	0	1
PF00232.19	Glycosyl hydrolase family 1	PF00232.19: Glycosyl hydrolase family 1	1	0	0	0
PF07792.13	Docking domain of Afi1 for Arf3 in vesicle trafficking	PF07792.13: Docking domain of Afi1 for Arf3 in vesicle trafficking	1	0	0	0
PF02934.16	GatB/GatE catalytic domain	PF02934.16: GatB/GatE catalytic domain	1	0	0	0
PF02779.25	Transketolase, pyrimidine binding domain	PF02779.25: Transketolase, pyrimidine binding domain	1	0	0	0
PF01269.18	Fibrillarin	PF01269.18: Fibrillarin	1	0	0	0
PF10367.10	Vacuolar sorting protein 39 domain 2	PF10367.10: Vacuolar sorting protein 39 domain 2	1	0	0	0
PF09816.10	RNA polymerase II transcription elongation factor	PF09816.10: RNA polymerase II transcription elongation factor	1	0	0	0
PF13500.7	AAA domain	PF13500.7: AAA domain	1	0	0	0
PF14534.7	Domain of unknown function (DUF4440)	PF14534.7: Domain of unknown function (DUF4440)	1	0	0	0
PF00786.29	P21-Rho-binding domain	PF00786.29: P21-Rho-binding domain	1	0	0	0
PF01388.22	ARID/BRIGHT DNA binding domain	PF01388.22: ARID/BRIGHT DNA binding domain	1	0	0	0
PF17147.5	Pyruvate:ferredoxin oxidoreductase core domain II	PF17147.5: Pyruvate:ferredoxin oxidoreductase core domain II	1	0	0	0
PF14570.7	RING/Ubox like zinc-binding domain	PF14570.7: RING/Ubox like zinc-binding domain	1	0	0	0
PF11789.9	Zinc-finger of the MIZ type in Nse subunit	PF11789.9: Zinc-finger of the MIZ type in Nse subunit	1	0	0	0
PF11597.9	Mediator complex subunit 13 N-terminal	PF11597.9: Mediator complex subunit 13 N-terminal	1	0	0	0
PF01400.25	Astacin (Peptidase family M12A)	PF01400.25: Astacin (Peptidase family M12A)	1	0	0	0
PF12868.8	Domain of unknwon function (DUF3824)	PF12868.8: Domain of unknwon function (DUF3824)	1	0	0	0
PF15409.7	Pleckstrin homology domain	PF15409.7: Pleckstrin homology domain	1	0	0	0
PF06424.13	PRP1 splicing factor, N-terminal	PF06424.13: PRP1 splicing factor, N-terminal	1	0	0	0
PF15446.7	PHD/FYVE-zinc-finger like domain	PF15446.7: PHD/FYVE-zinc-finger like domain	1	0	0	0
PF10419.10	TFIIIC subunit triple barrel domain	PF10419.10: TFIIIC subunit triple barrel domain	1	0	0	0
PF01232.24	Mannitol dehydrogenase Rossmann domain	PF01232.24: Mannitol dehydrogenase Rossmann domain	1	0	0	0
PF07714.18	Protein tyrosine and serine/threonine kinase	PF07714.18: Protein tyrosine and serine/threonine kinase	1	0	0	0
PF00156.28	Phosphoribosyl transferase domain	PF00156.28: Phosphoribosyl transferase domain	1	0	0	0
PF01470.18	Pyroglutamyl peptidase	PF01470.18: Pyroglutamyl peptidase	1	0	0	0
PF01243.21	Pyridoxamine 5'-phosphate oxidase	PF01243.21: Pyridoxamine 5'-phosphate oxidase	1	0	0	0
PF01144.24	Coenzyme A transferase	PF01144.24: Coenzyme A transferase	1	0	0	0
PF00804.26	Syntaxin	PF00804.26: Syntaxin	1	0	0	0
PF00702.27	haloacid dehalogenase-like hydrolase	PF00702.27: haloacid dehalogenase-like hydrolase	1	0	0	0
PF00196.20	Bacterial regulatory proteins, luxR family	PF00196.20: Bacterial regulatory proteins, luxR family	1	0	0	0
PF08325.11	WLM domain	PF08325.11: WLM domain	1	0	0	0
PF18151.2	Domain of unknown function (DUF5601)	PF18151.2: Domain of unknown function (DUF5601)	1	0	0	0
PF01170.19	Putative RNA methylase family UPF0020	PF01170.19: Putative RNA methylase family UPF0020	1	0	0	0
PF03061.23	Thioesterase superfamily	PF03061.23: Thioesterase superfamily	1	0	0	0
PF00652.23	Ricin-type beta-trefoil lectin domain	PF00652.23: Ricin-type beta-trefoil lectin domain	1	0	0	0
PF16491.6	CAAX prenyl protease N-terminal, five membrane helices	PF16491.6: CAAX prenyl protease N-terminal, five membrane helices	1	0	0	0
PF13679.7	Methyltransferase domain	PF13679.7: Methyltransferase domain	1	0	0	0
PF00653.22	Inhibitor of Apoptosis domain	PF00653.22: Inhibitor of Apoptosis domain	1	0	0	0
PF16746.6	BAR domain of APPL family	PF16746.6: BAR domain of APPL family	1	0	0	0
PF02786.18	Carbamoyl-phosphate synthase L chain, ATP binding domain	PF02786.18: Carbamoyl-phosphate synthase L chain, ATP binding domain	1	0	0	0
PF12874.8	Zinc-finger of C2H2 type	PF12874.8: Zinc-finger of C2H2 type	1	0	0	0
PF07933.15	Protein of unknown function (DUF1681)	PF07933.15: Protein of unknown function (DUF1681)	1	0	0	0
PF15902.6	Sortilin, neurotensin receptor 3,	PF15902.6: Sortilin, neurotensin receptor 3,	1	0	0	0
PF01765.20	Ribosome recycling factor	PF01765.20: Ribosome recycling factor	1	0	0	0
PF18601.2	EZH2 N-terminal domain	PF18601.2: EZH2 N-terminal domain	1	0	0	0
PF02940.16	mRNA capping enzyme, beta chain	PF02940.16: mRNA capping enzyme, beta chain	1	0	0	0
PF13441.7	YMGG-like Gly-zipper	PF13441.7: YMGG-like Gly-zipper	1	0	0	0
PF09497.11	Transcription mediator complex subunit Med12	PF09497.11: Transcription mediator complex subunit Med12	1	0	0	0
PF00316.21	Fructose-1-6-bisphosphatase, N-terminal domain	PF00316.21: Fructose-1-6-bisphosphatase, N-terminal domain	1	0	0	0
PF12047.9	Cytosine specific DNA methyltransferase replication foci domain	PF12047.9: Cytosine specific DNA methyltransferase replication foci domain	1	0	0	0
PF10348.10	Domain of unknown function (DUF2427)	PF10348.10: Domain of unknown function (DUF2427)	1	0	0	0
PF11605.9	Vacuolar protein sorting protein 36 Vps36	PF11605.9: Vacuolar protein sorting protein 36 Vps36	1	0	0	0
PF00303.20	Thymidylate synthase	PF00303.20: Thymidylate synthase	1	0	0	0
PF02150.17	RNA polymerases M/15 Kd subunit	PF02150.17: RNA polymerases M/15 Kd subunit	1	0	0	0
PF08572.11	pre-mRNA processing factor 3 (PRP3)	PF08572.11: pre-mRNA processing factor 3 (PRP3)	1	0	0	0
PF08539.12	HbrB-like	PF08539.12: HbrB-like	1	0	0	0
PF05705.15	Eukaryotic protein of unknown function (DUF829)	PF05705.15: Eukaryotic protein of unknown function (DUF829)	1	0	0	0
PF07938.13	Fungal fucose-specific lectin	PF07938.13: Fungal fucose-specific lectin	1	0	0	0
PF08969.12	USP8 dimerisation domain	PF08969.12: USP8 dimerisation domain	1	0	0	0
PF03850.15	Transcription factor Tfb4	PF03850.15: Transcription factor Tfb4	1	0	0	0
PF04719.15	hTAFII28-like protein conserved region	PF04719.15: hTAFII28-like protein conserved region	1	0	0	0
PF04670.13	Gtr1/RagA G protein conserved region	PF04670.13: Gtr1/RagA G protein conserved region	1	0	0	0
PF08101.12	Domain of unknown function (DUF1708)	PF08101.12: Domain of unknown function (DUF1708)	1	0	0	0
PF00496.23	Bacterial extracellular solute-binding proteins, family 5 Middle	PF00496.23: Bacterial extracellular solute-binding proteins, family 5 Middle	0	1	0	0
PF08243.12	SPT2 chromatin protein	PF08243.12: SPT2 chromatin protein	0	1	0	0
PF00763.24	Tetrahydrofolate dehydrogenase/cyclohydrolase, catalytic domain	PF00763.24: Tetrahydrofolate dehydrogenase/cyclohydrolase, catalytic domain	0	1	0	0
PF13593.7	SBF-like CPA transporter family (DUF4137)	PF13593.7: SBF-like CPA transporter family (DUF4137)	0	1	0	0
PF00436.26	Single-strand binding protein family	PF00436.26: Single-strand binding protein family	0	1	0	0
PF02301.19	HORMA domain	PF02301.19: HORMA domain	0	1	0	0
PF02732.16	ERCC4 domain	PF02732.16: ERCC4 domain	0	1	0	0
PF01451.22	Low molecular weight phosphotyrosine protein phosphatase	PF01451.22: Low molecular weight phosphotyrosine protein phosphatase	0	1	0	0
PF13279.7	Thioesterase-like superfamily	PF13279.7: Thioesterase-like superfamily	0	1	0	0
PF04495.15	GRASP55/65 PDZ-like domain	PF04495.15: GRASP55/65 PDZ-like domain	0	1	0	0
PF08145.13	BOP1NT (NUC169) domain	PF08145.13: BOP1NT (NUC169) domain	0	1	0	0
PF05670.14	NFACT protein RNA binding domain	PF05670.14: NFACT protein RNA binding domain	0	1	0	0
PF17828.2	N-terminal domain in fatty acid synthase subunit beta	PF17828.2: N-terminal domain in fatty acid synthase subunit beta	0	1	0	0
PF16899.6	Cyclin C-terminal domain	PF16899.6: Cyclin C-terminal domain	0	1	0	0
PF01687.18	Riboflavin kinase	PF01687.18: Riboflavin kinase	0	1	0	0
PF13469.7	Sulfotransferase family	PF13469.7: Sulfotransferase family	0	1	0	0
PF13656.7	RNA polymerase Rpb3/Rpb11 dimerisation domain	PF13656.7: RNA polymerase Rpb3/Rpb11 dimerisation domain	0	1	0	0
PF15906.6	Zinc-finger of nitric oxide synthase-interacting protein	PF15906.6: Zinc-finger of nitric oxide synthase-interacting protein	0	1	0	0
PF17124.6	ThiJ/PfpI family-like	PF17124.6: ThiJ/PfpI family-like	0	1	0	0
PF18345.2	Zinc finger domain	PF18345.2: Zinc finger domain	0	1	0	0
PF01035.21	6-O-methylguanine DNA methyltransferase, DNA binding domain	PF01035.21: 6-O-methylguanine DNA methyltransferase, DNA binding domain	0	1	0	0
PF00120.25	Glutamine synthetase, catalytic domain	PF00120.25: Glutamine synthetase, catalytic domain	0	1	0	0
PF00382.20	Transcription factor TFIIB repeat	PF00382.20: Transcription factor TFIIB repeat	0	1	0	0
PF18444.2	RNA recognition motif	PF18444.2: RNA recognition motif	0	1	0	0
PF07200.14	Modifier of rudimentary (Mod(r)) protein	PF07200.14: Modifier of rudimentary (Mod(r)) protein	0	1	0	0
PF05198.17	Translation initiation factor IF-3, N-terminal domain	PF05198.17: Translation initiation factor IF-3, N-terminal domain	0	1	0	0
PF03234.15	Cdc37 N terminal kinase binding	PF03234.15: Cdc37 N terminal kinase binding	0	1	0	0
PF13380.7	CoA binding domain	PF13380.7: CoA binding domain	0	1	0	0
PF01302.26	CAP-Gly domain	PF01302.26: CAP-Gly domain	0	1	0	0
PF06839.13	GRF zinc finger	PF06839.13: GRF zinc finger	0	1	0	0
PF12066.9	SERRATE/Ars2, N-terminal domain	PF12066.9: SERRATE/Ars2, N-terminal domain	0	1	0	0
PF09224.12	Domain of unknown function (DUF1961)	PF09224.12: Domain of unknown function (DUF1961)	0	1	0	0
PF06993.13	Protein of unknown function (DUF1304)	PF06993.13: Protein of unknown function (DUF1304)	0	1	0	0
PF03931.16	Skp1 family, tetramerisation domain	PF03931.16: Skp1 family, tetramerisation domain	0	1	0	0
PF17745.2	Ydr279p protein triple barrel domain	PF17745.2: Ydr279p protein triple barrel domain	0	1	0	0
PF16875.6	Glycosyl hydrolase family 36 N-terminal domain	PF16875.6: Glycosyl hydrolase family 36 N-terminal domain	0	1	0	0
PF13919.7	Asx homology domain	PF13919.7: Asx homology domain	0	1	0	0
PF04321.18	RmlD substrate binding domain	PF04321.18: RmlD substrate binding domain	0	1	0	0
PF12929.8	Stretch-activated Ca2+-permeable channel component	PF12929.8: Stretch-activated Ca2+-permeable channel component	0	1	0	0
PF06093.14	Spt4/RpoE2 zinc finger	PF06093.14: Spt4/RpoE2 zinc finger	0	1	0	0
PF03200.17	Glycosyl hydrolase family 63 C-terminal domain	PF03200.17: Glycosyl hydrolase family 63 C-terminal domain	0	1	0	0
PF07724.15	AAA domain (Cdc48 subfamily)	PF07724.15: AAA domain (Cdc48 subfamily)	0	1	0	0
PF08567.12	TFIIH p62 subunit, N-terminal domain	PF08567.12: TFIIH p62 subunit, N-terminal domain	0	1	0	0
PF02893.21	GRAM domain	PF02893.21: GRAM domain	0	1	0	0
PF08551.11	Eukaryotic integral membrane protein (DUF1751)	PF08551.11: Eukaryotic integral membrane protein (DUF1751)	0	1	0	0
PF17146.5	PIN domain of ribonuclease	PF17146.5: PIN domain of ribonuclease	0	1	0	0
PF12108.9	Splicing factor SF3a60 binding domain	PF12108.9: Splicing factor SF3a60 binding domain	0	1	0	0
PF01883.20	Iron-sulfur cluster assembly protein	PF01883.20: Iron-sulfur cluster assembly protein	0	1	0	0
PF01087.23	Galactose-1-phosphate uridyl transferase, N-terminal domain	PF01087.23: Galactose-1-phosphate uridyl transferase, N-terminal domain	0	1	0	0
PF05625.12	PAXNEB protein	PF05625.12: PAXNEB protein	0	1	0	0

## Sheet: F423_48
GeneID	F423_48-vs-F423_24-Log2FC	F423_48-vs-F423_24-Pvalue	geneType	chromosome	start	end	strand	description	Pfam	Pfam description
69017014	-2.13442	5.61068e-06	protein_coding	consensus_1	339951	341857	-	Cytochrome P450	PF00067.23	Cytochrome P450
69017076	3.30008	0.0193024	protein_coding	consensus_1	561067	562242	+	putative inactive reductase easA	PF00724.21	NADH:flavin oxidoreductase / NADH oxidase family
69017100	3.67777	0.0289539	protein_coding	consensus_1	649185	650180	+	Pyridoxal reductase	PF00248.22	Aldo/keto reductase family
69013747	3.43842	0.0189299	protein_coding	consensus_10	194516	196253	-	Glutathione synthetase	PF03917.18	Eukaryotic glutathione synthase, ATP binding domain
69013813	5.00671	0.000554706	protein_coding	consensus_10	419808	420857	-	Mitochondrial nuclease	PF01223.24	DNA/RNA non-specific endonuclease
69015282	1.80709	0.0370588	protein_coding	consensus_100	92575	95849	+	uncharacterized protein GCG54_00008141	PF00172.19	Fungal Zn(2)-Cys(6) binuclear cluster domain
69011009	4.17032	0.00964401	protein_coding	consensus_103	29250	41175	+	putative alpha-L-arabinofuranosidase B	PF12706.8	Beta-lactamase superfamily domain
69011073	4.40638	4.55419e-08	protein_coding	consensus_103	276951	280384	-	Catalase-peroxidase 2	PF00141.24	Peroxidase
69015081	4.62224	0.00140325	protein_coding	consensus_104	31925	33688	-	putative peptidoglycan-N-acetylglucosamine deacetylase	PF00187.20	Chitin recognition protein
69015082	4.25466	0.00570674	protein_coding	consensus_104	39215	40588	+	UDP-N-acetyl-D-glucosamine 6-dehydrogenase	PF03721.15	UDP-glucose/GDP-mannose dehydrogenase family, NAD binding domain
69011655	1.26396	0.00404319	protein_coding	consensus_105	32087	35804	+	Pyruvate decarboxylase	PF02776.19	Thiamine pyrophosphate enzyme, N-terminal TPP binding domain
69018968	3.50878	0.0401269	protein_coding	consensus_108	39128	40664	+	Cytochrome P450 monooxygenase aclL	PF00067.23	Cytochrome P450
69018972	-1.3985	0.0014596	protein_coding	consensus_108	52061	53551	+	L-rhamnonate dehydratase	PF02746.17	Mandelate racemase / muconate lactonizing enzyme, N-terminal domain
69020841	1.07182	0.0232293	protein_coding	consensus_11	187076	188342	+	Minor allergen Alt a 7	PF03358.16	NADPH-dependent FMN reductase
69020859	2.67713	0.00415967	protein_coding	consensus_11	263408	264796	-	Methionine aminopeptidase 1	PF15801.6	zf-MYND-like zinc finger, mRNA-binding
69020914	4.18052	0.000297668	protein_coding	consensus_11	432110	433442	-	Subtilisin-like protease 2	PF00082.23	Subtilase family
69020929	3.76089	0.0214178	protein_coding	consensus_11	482784	483862	-	uncharacterized protein GCG54_00013813	PF00561.21	alpha/beta hydrolase fold
69018859	4.59615	0.00443328	protein_coding	consensus_110	302763	304577	+	Acriflavine sensitivity control protein acr-2	PF00172.19	Fungal Zn(2)-Cys(6) binuclear cluster domain
69016551	2.08552	0.00272461	protein_coding	consensus_111	4456	9444	+	Nitrogen assimilation transcription factor nit-4	PF00172.19	Fungal Zn(2)-Cys(6) binuclear cluster domain
69020237	1.44273	0.0133176	protein_coding	consensus_112	54912	56033	-	Zinc-type alcohol dehydrogenase-like protein	PF08240.13	Alcohol dehydrogenase GroES-like domain
69020238	4.10458	0.0222527	protein_coding	consensus_112	57720	58587	+	uncharacterized protein GCG54_00013121, partial	PF01670.17	Glycosyl hydrolase family 12
69020245	7.70543	3.04933e-10	protein_coding	consensus_112	77836	79162	+	3-phenylpropionate/cinnamic acid dioxygenase subunit alpha	PF00355.27	Rieske [2Fe-2S] domain
69020204	-1.23226	1.38748e-08	protein_coding	consensus_115	37773	38698	+	60S ribosomal protein L17	PF00237.20	Ribosomal protein L22p/L17e
69016189	4.6802	0.00118489	protein_coding	consensus_117	214379	215407	+	Exosome complex component RRP43	PF01138.22	3' exoribonuclease family, domain 1
69016250	2.98139	0.020173	protein_coding	consensus_117	444342	445231	+	Negative cofactor 2 complex subunit beta	PF00808.24	Histone-like transcription factor (CBF/NF-Y) and archaeal histone
69016279	4.11309	0.00881999	protein_coding	consensus_117	583839	591346	-	Reducing polyketide synthase FUB1	PF00109.27	Beta-ketoacyl synthase, N-terminal domain
69012541	4.42728	0.00796358	protein_coding	consensus_120	75027	75599	-	Biphenyl-2 3-diol 1 2-dioxygenase 2	PF00903.26	Glyoxalase/Bleomycin resistance protein/Dioxygenase superfamily
69022838	-1.02865	0.0347699	protein_coding	consensus_121	30032	30771	+	1 2-dihydroxy-3-keto-5-methylthiopentene dioxygenase	PF03079.15	ARD/ARD' family
69009644	3.79634	0.0322722	protein_coding	consensus_13	200880	202501	+	putative exoglucanase type C	PF00840.21	Glycosyl hydrolase family 7
69009825	2.20211	0.0277785	protein_coding	consensus_13	858476	859661	+	Hydroxynaphthalene reductase arp2	PF13561.7	Enoyl-(Acyl carrier protein) reductase
69009871	2.01451	0.0020804	protein_coding	consensus_13	1053159	1055087	-	Versicolorin B desaturase	PF00067.23	Cytochrome P450
69021203	4.39148	0.00355733	protein_coding	consensus_14	169910	171739	-	Protein-ADP-ribose hydrolase	PF01661.22	Macro domain
69021220	4.83927	0.000691366	protein_coding	consensus_14	228267	230840	+	Start control protein cdc10	PF04383.14	KilA-N domain
69021293	3.07345	0.0116795	protein_coding	consensus_14	444694	446880	-	Hydrogenase maturation factor HoxX	PF02911.19	Formyl transferase, C-terminal domain
69021297	4.19528	0.0065121	protein_coding	consensus_14	464314	467364	+	Minor extracellular protease vpr	PF00082.23	Subtilase family
69012504	3.65366	0.0282894	protein_coding	consensus_15	408522	410329	-	Cytochrome P450 monooxygenase trt6	PF00067.23	Cytochrome P450
69020005	3.61025	0.0312552	protein_coding	consensus_16	517697	519199	-	O-methyltransferase sol2	PF00891.19	O-methyltransferase domain
69018014	2.16159	0.0150783	protein_coding	consensus_17	40749	43901	-	Serine/threonine-protein kinase SSN3	PF00069.26	Protein kinase domain
69018285	4.66009	0.00266485	protein_coding	consensus_17	847383	848084	-	uncharacterized protein GCG54_00011159	PF13578.7	Methyltransferase domain
69018353	3.30424	5.92717e-10	protein_coding	consensus_17	1046994	1048835	-	Laccase-2	PF07732.16	Multicopper oxidase
69018394	3.96355	0.0162433	protein_coding	consensus_17	1204210	1207339	+	uncharacterized protein GCG54_00011268	PF00096.27	Zinc finger, C2H2 type
69018401	1.66933	0.013806	protein_coding	consensus_17	1280189	1282541	+	UBA domain-containing protein 3	PF01412.19	Putative GTPase activating protein for Arf
69018467	-1.35239	0.00161363	protein_coding	consensus_17	1512514	1514264	-	Isocitrate lyase	PF00463.22	Isocitrate lyase family
69018499	4.31725	0.00670566	protein_coding	consensus_17	1662500	1664326	+	uncharacterized protein GCG54_00011373	PF13894.7	C2H2-type zinc finger
69018551	4.10336	0.0135413	protein_coding	consensus_17	1852910	1853864	-	uncharacterized protein GCG54_00011425	PF17172.5	Glutathione S-transferase N-terminal domain
69018581	3.49352	0.00366493	protein_coding	consensus_17	1997491	2002051	-	Cytochrome P450 4g15	PF00067.23	Cytochrome P450
69018593	3.07371	0.0144735	protein_coding	consensus_17	2051879	2053693	-	Endoplasmic reticulum mannosyl-oligosaccharide 1 2-alpha-mannosidase	PF01532.21	Glycosyl hydrolase family 47
69018696	3.26141	0.000166843	protein_coding	consensus_17	2482982	2484743	+	Choline oxidase	PF00732.20	GMC oxidoreductase
69018730	1.36642	0.0474342	protein_coding	consensus_17	2664216	2665840	-	putative choline-phosphate cytidylyltransferase	PF01467.27	Cytidylyltransferase-like
69013595	4.72475	0.00431117	protein_coding	consensus_19	536725	538029	+	uncharacterized protein GCG54_00006447	PF02668.17	Taurine catabolism dioxygenase TauD, TfdA family
69013605	4.22928	0.0126174	protein_coding	consensus_19	566728	567786	-	uncharacterized protein GCG54_00006457	PF00646.34	F-box domain
69013675	3.77445	0.0241397	protein_coding	consensus_19	776873	778500	+	Cytochrome P450 monooxygenase azaI	PF00067.23	Cytochrome P450
69020108	4.14691	0.00333904	protein_coding	consensus_21	52123	54310	+	uncharacterized protein GCG54_00012991	PF00240.24	Ubiquitin family
69014028	3.70799	0.00968696	protein_coding	consensus_22	385588	390374	-	uncharacterized protein GCG54_00006881	PF14529.7	Endonuclease-reverse transcriptase
69014088	3.05884	0.0288261	protein_coding	consensus_22	613955	614842	-	uncharacterized protein GCG54_00006942	PF09439.11	Signal recognition particle receptor beta subunit
69014103	-1.12002	0.0236217	protein_coding	consensus_22	697536	699291	-	Lipase 2	PF00135.29	Carboxylesterase family
69019820	4.22063	0.00575474	protein_coding	consensus_24	452136	453467	+	uncharacterized protein GCG54_00012702	PF00246.25	Zinc carboxypeptidase
69014534	4.11891	0.0162963	protein_coding	consensus_27	32744	35048	-	uncharacterized protein GCG54_00007389	PF08167.13	rRNA processing/ribosome biogenesis
69014560	-1.6651	1.81882e-08	protein_coding	consensus_27	155300	159126	-	ATP synthase subunit delta	PF02823.17	ATP synthase, Delta/Epsilon chain, beta-sandwich domain
69014635	5.39042	8.35499e-05	protein_coding	consensus_27	425620	433098	+	Reducing polyketide synthase FUB1	PF00109.27	Beta-ketoacyl synthase, N-terminal domain
69014683	3.02987	0.00534129	protein_coding	consensus_27	589762	591354	-	Alpha-amylase A	PF00128.25	Alpha amylase, catalytic domain
69014715	1.61416	0.0062662	protein_coding	consensus_27	682549	684307	+	FAD-linked oxidoreductase azaL	PF01565.24	FAD binding domain
69019036	-1.02001	0.0120019	protein_coding	consensus_28	2543	9558	+	Translation factor GUF1, partial	PF04212.19	MIT (microtubule interacting and transport) domain
69019053	3.80309	0.0227127	protein_coding	consensus_28	59855	60655	+	uncharacterized protein GCG54_00011930, partial	PF00098.24	Zinc knuckle
69007208	-1.15643	0.000235239	protein_coding	consensus_29	127655	129520	-	Inosine-5'-monophosphate dehydrogenase	PF00478.26	IMP dehydrogenase / GMP reductase domain
69015853	4.46858	0.00246712	protein_coding	consensus_30	209012	210628	+	uncharacterized protein GCG54_00008713	PF00150.19	Cellulase (glycosyl hydrolase family 5)
69015854	4.00926	0.0107941	protein_coding	consensus_30	210718	214116	-	FAD-linked oxidoreductase patO	PF01565.24	FAD binding domain
69015969	3.66997	0.0300606	protein_coding	consensus_30	671129	673091	+	Laccase-2	PF07732.16	Multicopper oxidase
69015981	3.74521	0.0256985	protein_coding	consensus_30	705528	706512	-	Nicotinate-nucleotide pyrophosphorylase [carboxylating]	PF02749.17	Quinolinate phosphoribosyl transferase, N-terminal domain
69015982	3.47219	0.0176332	protein_coding	consensus_30	707345	709654	-	Copper amine oxidase 1	PF02727.17	Copper amine oxidase, N2 domain
69016005	4.59908	0.00219079	protein_coding	consensus_30	796310	797962	+	Carboxypeptidase Y-like	PF00450.23	Serine carboxypeptidase
69016063	1.21638	0.0189382	protein_coding	consensus_30	963279	963983	-	Methyltransferase ctvB	PF08242.13	Methyltransferase domain
69020610	3.18256	3.38291e-05	protein_coding	consensus_31	173292	174319	+	uncharacterized protein GCG54_00013494	PF01965.25	DJ-1/PfpI family
69014179	2.11948	0.00640033	protein_coding	consensus_32	7985	8592	-	uncharacterized protein GCG54_00007033	PF08881.11	CVNH domain
69014202	2.94299	0.000923777	protein_coding	consensus_32	82467	84561	+	Copper amine oxidase 1	PF02727.17	Copper amine oxidase, N2 domain
69014270	4.53981	0.00246533	protein_coding	consensus_32	296135	297429	+	O-methyltransferase asqD	PF00891.19	O-methyltransferase domain
69014353	3.53445	0.0455925	protein_coding	consensus_32	539588	541404	+	Tripeptidyl-peptidase sed2	PF09286.12	Pro-kumamolisin, activation domain
69014466	4.78275	0.00110632	protein_coding	consensus_32	892416	893527	+	Tyrosinase ustQ, partial	PF00264.21	Common central domain of tyrosinase
69007302	3.71045	0.0257157	protein_coding	consensus_33	295394	297297	+	Depudecin biosynthesis cluster-specific transcription activator DEP6	PF00172.19	Fungal Zn(2)-Cys(6) binuclear cluster domain
69013075	-2.08291	3.27422e-11	protein_coding	consensus_36	3805	5276	-	Ornithine aminotransferase	PF00202.22	Aminotransferase class-III
69013121	4.19553	0.00831073	protein_coding	consensus_36	201838	204007	-	ABC transporter G family member 11	PF00005.28	ABC transporter
69013165	1.11856	0.0361415	protein_coding	consensus_36	364285	366959	+	Serine/threonine-protein kinase CLA4	PF15413.7	Pleckstrin homology domain
69013281	2.34987	0.00451046	protein_coding	consensus_36	787266	789914	+	putative NADH pyrophosphatase	PF09296.12	NADH pyrophosphatase-like rudimentary NUDIX domain
69013302	4.33805	0.0039425	protein_coding	consensus_36	863946	864873	+	FYVE-type zinc finger-containing protein C9B6.03	PF01363.22	FYVE zinc finger
69013364	-1.01938	0.00188824	protein_coding	consensus_36	1088941	1090364	-	Ribonucleoside-diphosphate reductase small chain	PF00268.22	Ribonucleotide reductase, small chain
69011570	4.48384	0.00119796	protein_coding	consensus_37	411976	414426	+	putative RNA-binding protein C3H8.09c	PF00076.23	RNA recognition motif. (a.k.a. RRM, RBD, or RNP domain)
69011604	2.51145	0.00541654	protein_coding	consensus_37	501082	501821	-	uncharacterized protein GCG54_00004449	PF01323.21	DSBA-like thioredoxin domain
69011640	1.9113	0.0214965	protein_coding	consensus_37	620323	622279	-	uncharacterized protein GCG54_00004485	PF00172.19	Fungal Zn(2)-Cys(6) binuclear cluster domain
69020674	-1.08736	4.62563e-06	protein_coding	consensus_38	125780	126926	-	40S ribosomal protein S2	PF00333.21	Ribosomal protein S5, N-terminal domain
69020692	5.96668	0.00015585	protein_coding	consensus_38	195133	196644	+	putative nicotinate phosphoribosyltransferase	PF17767.2	Nicotinate phosphoribosyltransferase (NAPRTase) N-terminal domain
69020754	4.93566	0.000476715	protein_coding	consensus_38	371052	372393	+	Proteinase T	PF05922.17	Peptidase inhibitor I9
69012228	-1.74681	0.00189079	protein_coding	consensus_40	140341	142129	-	putative sterigmatocystin biosynthesis P450 monooxygenase	PF00067.23	Cytochrome P450
69012297	3.87144	0.027193	protein_coding	consensus_40	409991	411743	+	Oxalate decarboxylase OxdD	PF00190.23	Cupin
69012791	3.51291	0.00505605	protein_coding	consensus_41	146714	148288	-	Receptor-type tyrosine-protein phosphatase O	PF00102.28	Protein-tyrosine phosphatase
69015734	-1.70892	5.75577e-09	protein_coding	consensus_43	70970	72088	-	uncharacterized protein GCG54_00008594	PF07470.14	Glycosyl Hydrolase Family 88
69015746	3.75984	0.00871238	protein_coding	consensus_43	128904	130285	-	RNA-binding protein with serine-rich domain 1-B	PF00076.23	RNA recognition motif. (a.k.a. RRM, RBD, or RNP domain)
69009213	3.15046	0.0107475	protein_coding	consensus_45	236451	237764	+	NAP1-binding protein 2	PF00018.29	SH3 domain
69009237	-1.10307	0.0259455	protein_coding	consensus_45	314198	316999	-	uncharacterized protein GCG54_00002073	PF13489.7	Methyltransferase domain
69012889	1.48656	0.038506	protein_coding	consensus_47	93632	95999	-	Pyrimidine pathway regulatory protein 1	PF00172.19	Fungal Zn(2)-Cys(6) binuclear cluster domain
69012903	5.03541	0.000308507	protein_coding	consensus_47	142286	144709	-	Tissue alpha-L-fucosidase	PF01120.18	Alpha-L-fucosidase
69012914	-1.84398	0.0100966	protein_coding	consensus_47	178338	179481	-	Acetylxylan esterase	PF01083.23	Cutinase
69013022	5.18194	0.0001501	protein_coding	consensus_47	524572	527768	+	White-opaque regulator 2	PF00172.19	Fungal Zn(2)-Cys(6) binuclear cluster domain
69013037	-1.80862	0.00035793	protein_coding	consensus_47	582399	583678	-	Arabinogalactan endo-beta-1 4-galactanase	PF07745.14	Glycosyl hydrolase family 53
69011246	-1.67103	0.0370386	protein_coding	consensus_48	273798	274614	-	Proteasome subunit beta type-3	PF00227.27	Proteasome subunit
69011264	2.01647	0.0319897	protein_coding	consensus_48	347860	349998	+	Tyrosine-protein phosphatase cdcA	PF14671.7	Dual specificity protein phosphatase, N-terminal half
69011370	4.2538	0.00631355	protein_coding	consensus_48	841564	842443	+	uncharacterized protein GCG54_00004214	PF01138.22	3' exoribonuclease family, domain 1
69011393	-1.54929	7.86975e-05	protein_coding	consensus_48	907340	908874	+	Dihydrolipoyllysine-residue succinyltransferase	PF00364.23	Biotin-requiring enzyme
69019333	2.95268	0.0435915	protein_coding	consensus_49	667067	669721	+	Repressible alkaline phosphatase	PF00245.21	Alkaline phosphatase
69019334	3.50286	0.0167406	protein_coding	consensus_49	673148	673771	-	uncharacterized protein GCG54_00012212	PF03101.16	FAR1 DNA-binding domain
69007696	2.3336	0.014123	protein_coding	consensus_50	146645	150370	-	Psi-producing oxygenase A	PF03098.16	Animal haem peroxidase
69007734	2.84548	0.0110475	protein_coding	consensus_50	265018	266619	+	Liver carboxylesterase 2	PF00135.29	Carboxylesterase family
69007759	3.94563	0.0130543	protein_coding	consensus_50	343155	344186	+	uncharacterized protein GCG54_00000587	PF00069.26	Protein kinase domain
69007965	3.4199	0.0182302	protein_coding	consensus_50	1026390	1029222	-	putative beta-glucosidase F	PF00933.22	Glycosyl hydrolase family 3 N terminal domain
69008013	4.31249	0.0020679	protein_coding	consensus_50	1238873	1240913	-	uncharacterized protein GCG54_00000842	PF14200.7	Ricin-type beta-trefoil lectin domain-like
69008063	-1.38666	0.000263125	protein_coding	consensus_50	1388855	1390416	-	3-hydroxyisobutyryl-CoA hydrolase	PF16113.6	Enoyl-CoA hydratase/isomerase
69014997	4.42009	0.0115277	protein_coding	consensus_51	183827	184797	+	Carbonic anhydrase, partial	PF00194.22	Eukaryotic-type carbonic anhydrase
69015562	5.19603	0.000178796	protein_coding	consensus_52	317992	319906	+	putative sterigmatocystin biosynthesis P450 monooxygenase	PF00067.23	Cytochrome P450
69011710	2.19017	0.00712187	protein_coding	consensus_54	156722	158302	+	Serine/threonine-protein kinase psk1	PF00069.26	Protein kinase domain
69011732	4.4371	0.00299274	protein_coding	consensus_54	226275	227444	-	RNA-binding protein 42	PF00076.23	RNA recognition motif. (a.k.a. RRM, RBD, or RNP domain)
69011741	4.16352	0.00375982	protein_coding	consensus_54	251123	253485	-	pH-response regulator protein palF/RIM8	PF00339.30	Arrestin (or S-antigen), N-terminal domain
69011854	2.30173	0.00161895	protein_coding	consensus_54	711118	713379	-	Transcriptional regulatory protein pro1	PF00172.19	Fungal Zn(2)-Cys(6) binuclear cluster domain
69011906	2.5842	0.000914235	protein_coding	consensus_54	872765	875722	-	Kinesin-related protein 11	PF00225.24	Kinesin motor domain
69011912	-1.34981	0.0316226	protein_coding	consensus_54	908775	909558	-	Endosomal protein P24B	PF01105.25	emp24/gp25L/p24 family/GOLD
69011936	4.70137	0.0021952	protein_coding	consensus_54	981348	982355	-	putative endo-1 3(4)-beta-glucanase	PF00722.22	Glycosyl hydrolases family 16
69011940	2.80028	0.0317676	protein_coding	consensus_54	997629	999624	+	E3 ubiquitin-protein ligase znrf1	PF01363.22	FYVE zinc finger
69011959	2.06154	0.0475125	protein_coding	consensus_54	1080077	1081936	+	Aromatic amino acid aminotransferase C56E4.03	PF00155.22	Aminotransferase class I and II
69012064	-1.40593	2.57042e-11	protein_coding	consensus_54	1482581	1483274	+	60S ribosomal protein L11	PF00281.20	Ribosomal protein L5
69018895	5.08672	0.000348663	protein_coding	consensus_56	83809	84615	+	putative phosphosugar isomerase	PF01380.23	SIS domain
69018905	4.792	0.000808341	protein_coding	consensus_56	115644	119110	-	Beta-galactosidase	PF02837.19	Glycosyl hydrolases family 2, sugar binding domain
69018938	3.54164	0.0407392	protein_coding	consensus_56	264773	266660	+	Multicopper oxidase GIP1	PF07732.16	Multicopper oxidase
69016846	-1.36436	0.00101275	protein_coding	consensus_57	305448	306884	+	Protein arginine N-methyltransferase 1	PF13649.7	Methyltransferase domain
69016890	1.99039	0.00560962	protein_coding	consensus_57	491676	492066	+	U6 snRNA-associated Sm-like protein LSm6	PF01423.23	LSM domain
69007358	4.58281	0.00286863	protein_coding	consensus_59	83161	84230	-	Versatile peroxidase VPL1	PF00141.24	Peroxidase
69007421	2.07713	0.000226806	protein_coding	consensus_59	342971	344748	-	uncharacterized protein GCG54_00000248	PF13641.7	Glycosyltransferase like family 2
69007425	2.16764	0.0274482	protein_coding	consensus_59	373247	374976	-	Cutinase palindrome-binding protein	PF08447.13	PAS fold
69021692	3.6271	0.00280938	protein_coding	consensus_6	624069	632263	+	Nonribosomal peptide synthetase 12	PF00550.26	Phosphopantetheine attachment site
69021391	4.32174	0.00438378	protein_coding	consensus_62	15226	18702	+	PII-type proteinase	PF00082.23	Subtilase family
69010391	3.61271	0.0388413	protein_coding	consensus_63	210118	211133	+	putative 4-hydroxy-2-oxoglutarate aldolase	PF00701.23	Dihydrodipicolinate synthetase family
69010397	4.8999	0.000879039	protein_coding	consensus_63	241020	248961	+	Highly reducing polyketide synthase azaB	PF00109.27	Beta-ketoacyl synthase, N-terminal domain
69019388	-1.93271	0.00287985	protein_coding	consensus_65	41334	42799	+	uncharacterized protein GCG54_00012267	PF13489.7	Methyltransferase domain
69019423	-3.53636	8.53593e-05	protein_coding	consensus_65	138693	139679	+	putative carboxylesterase	PF07859.14	alpha/beta hydrolase fold
69019452	3.0143	2.10283e-09	protein_coding	consensus_65	230319	232034	+	Laccase-2	PF07732.16	Multicopper oxidase
69019614	-1.1978	0.00103806	protein_coding	consensus_65	717273	719200	-	Sulfate adenylyltransferase	PF14306.7	PUA-like domain
69021769	-2.6762	7.82969e-05	protein_coding	consensus_66	13389	14926	-	uncharacterized protein GCG54_00014660	PF05903.15	PPPDE putative peptidase domain
69021770	4.04554	0.00991696	protein_coding	consensus_66	16690	18349	-	Cytochrome P450 monooxygenase yanC	PF00067.23	Cytochrome P450
69021898	3.57747	0.039124	protein_coding	consensus_66	459827	462721	-	putative D-xylulose reductase A	PF08240.13	Alcohol dehydrogenase GroES-like domain
69021915	-1.63159	1.09755e-08	protein_coding	consensus_66	573795	576121	-	Polyadenylate-binding protein cytoplasmic and nuclear	PF00076.23	RNA recognition motif. (a.k.a. RRM, RBD, or RNP domain)
69021945	3.86514	0.0199334	protein_coding	consensus_66	698176	700362	+	DNA replication licensing factor mcm10	PF09329.12	Primase zinc finger
69021963	1.64742	0.00662084	protein_coding	consensus_66	763600	765212	-	Sterol regulatory element-binding protein 1	PF00010.27	Helix-loop-helix DNA-binding domain
69021984	-1.46299	0.0186632	protein_coding	consensus_66	843546	844882	-	N-acyl-phosphatidylethanolamine-hydrolyzing phospholipase D	PF12706.8	Beta-lactamase superfamily domain
69022058	3.98434	0.0173339	protein_coding	consensus_66	1195892	1197337	-	Type III polyketide synthase B	PF00195.20	Chalcone and stilbene synthases, N-terminal domain
69022216	4.29094	0.00503704	protein_coding	consensus_66	1744097	1745530	+	Endo-beta-1 6-galactanase	PF14587.7	O-Glycosyl hydrolase family 30
69022257	4.7207	0.00177076	protein_coding	consensus_66	1875639	1876515	+	uncharacterized protein GCG54_00015152	PF11563.9	Protoglobin
69022339	5.12162	0.000832753	protein_coding	consensus_66	2143161	2144757	-	Methyltransferase fsa4	PF00891.19	O-methyltransferase domain
69012614	1.84391	0.014836	protein_coding	consensus_67	226644	229036	-	UDP-glucose 6-dehydrogenase	PF03721.15	UDP-glucose/GDP-mannose dehydrogenase family, NAD binding domain
69017926	4.03069	0.00335472	protein_coding	consensus_69	4288	5491	-	Hydrolase FUB4	PF03959.14	Serine hydrolase (FSH1)
69017988	3.94311	0.017734	protein_coding	consensus_69	227052	228766	+	Cytochrome P450 26A1	PF00067.23	Cytochrome P450
69008645	4.30569	0.00537054	protein_coding	consensus_7	196084	201686	+	putative ATP-dependent RNA helicase DHR1	PF00270.30	DEAD/DEAH box helicase
69008701	2.12914	0.0373766	protein_coding	consensus_7	392707	393925	+	uncharacterized protein GCG54_00001532	PF07992.15	Pyridine nucleotide-disulphide oxidoreductase
69008704	2.84298	0.0255735	protein_coding	consensus_7	399431	400534	+	putative GTP-binding protein YjiA	PF02492.20	CobW/HypB/UreG, nucleotide-binding domain
69008729	3.55284	0.0364274	protein_coding	consensus_7	499758	500671	+	uncharacterized protein GCG54_00001560	PF01965.25	DJ-1/PfpI family
69008738	-1.68788	0.00195054	protein_coding	consensus_7	540386	541929	+	putative esterase	PF00561.21	alpha/beta hydrolase fold
69008753	-1.55623	1.67884e-10	protein_coding	consensus_7	572522	577186	-	Centromere/microtubule-binding protein cbf5	PF08068.13	DKCLD (NUC011) domain
69008803	-1.83746	2.30746e-05	protein_coding	consensus_7	803793	805836	+	FAD-linked oxidoreductase ZEB1	PF01565.24	FAD binding domain
69008818	4.7879	0.00107796	protein_coding	consensus_7	856314	858830	-	Transmembrane E3 ubiquitin-protein ligase 1	PF12678.8	RING-H2 zinc finger domain
69008878	-1.72227	0.0135509	protein_coding	consensus_7	1104010	1104690	+	uncharacterized protein GCG54_00001711	PF09597.11	IGR protein motif
69008914	2.84803	0.0341696	protein_coding	consensus_7	1215063	1217573	-	uncharacterized protein GCG54_00001747	PF17389.3	Bacterial alpha-L-rhamnosidase 6 hairpin glycosidase domain
69008952	-1.25356	0.0079485	protein_coding	consensus_7	1345569	1347243	+	D-3-phosphoglycerate dehydrogenase 1	PF00389.31	D-isomer specific 2-hydroxyacid dehydrogenase, catalytic domain
69008974	-1.2995	0.00534489	protein_coding	consensus_7	1524460	1525578	+	putative electron transfer flavoprotein subunit alpha	PF01012.22	Electron transfer flavoprotein domain
69009042	4.21014	0.0177751	protein_coding	consensus_7	1777504	1778686	-	uncharacterized protein GCG54_00001877	PF13673.8	Acetyltransferase (GNAT) domain
69009070	4.58344	0.00556191	protein_coding	consensus_7	1895692	1898032	+	Endo-1 3(4)-beta-glucanase	PF00722.22	Glycosyl hydrolases family 16
69009090	4.81664	0.00236795	protein_coding	consensus_7	1967523	1969844	+	ATPase family protein 2	PF00004.30	ATPase family associated with various cellular activities (AAA)
69017290	4.21136	0.00928875	protein_coding	consensus_70	143120	144082	-	Thioredoxin reductase gliT	PF07992.15	Pyridine nucleotide-disulphide oxidoreductase
69017339	2.90594	0.0202691	protein_coding	consensus_71	78158	80328	-	Beta-galactosidase	PF02837.19	Glycosyl hydrolases family 2, sugar binding domain
69017343	1.62289	0.0367783	protein_coding	consensus_71	98074	99324	+	putative thioredoxin reductase	PF07992.15	Pyridine nucleotide-disulphide oxidoreductase
69017396	-1.44859	0.00194333	protein_coding	consensus_71	259810	261489	+	Mitochondrial import inner membrane translocase subunit TIM44	PF04280.16	Tim44-like domain
69016682	-2.01535	0.000131772	protein_coding	consensus_72	341701	344201	+	Alcohol oxidase 1	PF00732.20	GMC oxidoreductase
69010751	1.92546	0.000318898	protein_coding	consensus_74	857061	859432	+	Tryptophan synthase	PF00290.21	Tryptophan synthase alpha chain
69014909	5.24954	0.000787916	protein_coding	consensus_77	222794	223830	-	uncharacterized protein GCG54_00007766	PF01613.19	Flavin reductase like domain
69014943	2.72845	0.00251443	protein_coding	consensus_77	359164	361304	+	PHD and RING finger domain-containing protein	PF12678.8	RING-H2 zinc finger domain
69017526	4.31296	0.00408185	protein_coding	consensus_8	216800	217833	+	uncharacterized protein GCG54_00010398	PF13460.7	NAD(P)H-binding
69008261	2.62102	0.0417898	protein_coding	consensus_81	246551	248821	-	Serine/threonine-protein kinase svkA	PF00069.26	Protein kinase domain
69017159	4.31725	0.00670566	protein_coding	consensus_82	194159	195046	-	putative methyltransferase C1B3.06c	PF13847.7	Methyltransferase domain
69017176	4.18209	0.0101258	protein_coding	consensus_82	258095	260054	+	Nonribosomal peptide synthetase easA	PF00550.26	Phosphopantetheine attachment site
69008089	4.81317	0.00096618	protein_coding	consensus_83	32550	39599	-	Endoglucanase gh5-1	PF00734.19	Fungal cellulose binding domain
69008100	5.04202	0.000502477	protein_coding	consensus_83	91579	93495	-	Lipase 4	PF00135.29	Carboxylesterase family
69009266	1.23322	0.0367241	protein_coding	consensus_84	83133	89173	+	Peroxide stress-activated histidine kinase mak1	PF08447.13	PAS fold
69009279	-1.49726	0.00918417	protein_coding	consensus_84	151232	155311	-	Ankyrin repeat protein nuc-2	PF03105.20	SPX domain
69009364	-1.14917	0.00347703	protein_coding	consensus_84	470327	472819	-	Amidophosphoribosyltransferase	PF13522.7	Glutamine amidotransferase domain
69009434	-1.35249	0.00246218	protein_coding	consensus_84	695153	696446	-	NADPH-dependent conjugated polyketone reductase C1	PF00248.22	Aldo/keto reductase family
69009459	-1.00822	2.19222e-05	protein_coding	consensus_84	784501	785413	-	uncharacterized protein GCG54_00002295	PF00106.26	short chain dehydrogenase
69009461	1.28498	0.041031	protein_coding	consensus_84	790803	792828	+	Serine/threonine-protein kinase nrc-2	PF00069.26	Protein kinase domain
69009490	3.08835	0.000479385	protein_coding	consensus_84	892577	894110	-	Phenylalanine--tRNA ligase	PF01409.21	tRNA synthetases class II core domain (F)
69009529	4.59255	0.00152844	protein_coding	consensus_84	1039024	1041297	+	Heat shock factor protein	PF00447.18	HSF-type DNA-binding
69008399	1.81387	0.0391035	protein_coding	consensus_85	117581	120078	+	uncharacterized protein GCG54_00001229	PF00172.19	Fungal Zn(2)-Cys(6) binuclear cluster domain
69008489	1.22914	0.0402127	protein_coding	consensus_85	382373	384311	-	putative glutamate--tRNA ligase cytoplasmic	PF00749.22	tRNA synthetases class I (E and Q), catalytic domain
69008515	3.34883	0.00688252	protein_coding	consensus_85	477753	479491	+	Cytochrome P450 monooxygenase sdnT	PF00067.23	Cytochrome P450
69020184	-1.98738	0.007907	protein_coding	consensus_87	13607	14941	-	CCA tRNA nucleotidyltransferase	PF01743.21	Poly A polymerase head domain
69020189	-1.44792	0.0462711	protein_coding	consensus_87	26306	27175	-	U1 small nuclear ribonucleoprotein	PF00076.23	RNA recognition motif. (a.k.a. RRM, RBD, or RNP domain)
69017726	2.25223	0.0445824	protein_coding	consensus_89	36942	40737	-	Sodium/potassium-transporting ATPase subunit alpha-A	PF00690.27	Cation transporter/ATPase, N-terminus
69017763	5.29403	9.35777e-05	protein_coding	consensus_89	162634	165694	-	putative serine/threonine-protein kinase	PF00069.26	Protein kinase domain
69010231	4.79453	0.00140955	protein_coding	consensus_9	323595	324960	+	uncharacterized protein GCG54_00003070	PF01266.25	FAD dependent oxidoreductase
69010264	4.61288	0.00142353	protein_coding	consensus_9	442964	444070	-	Alkanesulfonate monooxygenase	PF00296.21	Luciferase-like monooxygenase
69010335	-1.10874	0.0282527	protein_coding	consensus_9	678550	682061	-	L-threonate dehydrogenase	PF03446.16	NAD binding domain of 6-phosphogluconate dehydrogenase
69007493	4.93967	0.00378532	protein_coding	consensus_90	52796	55695	+	Conidiophore development regulator abaA	PF01285.19	TEA/ATTS domain
69015399	2.87564	0.00125948	protein_coding	consensus_91	342321	343526	-	uncharacterized protein GCG54_00008258	PF13816.7	Haem-containing dehydratase
69016080	-1.28859	5.17587e-15	protein_coding	consensus_92	37597	43615	+	Elongation factor 2	PF00009.28	Elongation factor Tu GTP binding domain
69016093	4.7004	0.00116217	protein_coding	consensus_92	103668	106427	+	E3 ubiquitin-protein ligase	PF13639.7	Ring finger domain
69020265	1.61034	0.0458818	protein_coding	consensus_95	51792	55775	+	Acidic mammalian chitinase	PF00187.20	Chitin recognition protein
69020371	3.23335	0.011164	protein_coding	consensus_95	340218	341477	-	putative oxidoreductase C19A8.06	PF00106.26	short chain dehydrogenase
69016915	4.45728	0.00253534	protein_coding	consensus_1	15724	17233	-	Alcohol dehydrogenase 2	PF08240.13	Alcohol dehydrogenase GroES-like domain
69016964	3.99465	0.0112649	protein_coding	consensus_1	171721	180513	-	Lipase 3	PF00135.29	Carboxylesterase family
69016979	4.0984	0.0164916	protein_coding	consensus_1	229972	230991	+	Enoyl-CoA hydratase domain-containing protein 3	PF00378.21	Enoyl-CoA hydratase/isomerase
69017019	3.97544	0.01179	protein_coding	consensus_1	364999	365871	+	uncharacterized protein GCG54_00009886	PF05837.13	Centromere protein H (CENP-H)
69017093	-1.41949	8.99058e-07	protein_coding	consensus_1	625546	626880	+	S-adenosylmethionine synthase	PF00438.21	S-adenosylmethionine synthetase, N-terminal domain
69013719	1.56827	0.0393246	protein_coding	consensus_10	80869	82788	+	Serine/threonine-protein kinase ksp1	PF00069.26	Protein kinase domain
69013736	2.19806	0.0330683	protein_coding	consensus_10	149802	151613	-	Allergen Fus c 3	PF00010.27	Helix-loop-helix DNA-binding domain
69013768	1.30447	0.04267	protein_coding	consensus_10	284443	286250	-	Asparagine--tRNA ligase cytoplasmic	PF01336.26	OB-fold nucleic acid binding domain
69013799	2.90691	0.0210661	protein_coding	consensus_10	395171	396518	-	Lysine biosynthesis regulatory protein LYS14	PF00172.19	Fungal Zn(2)-Cys(6) binuclear cluster domain
69013815	4.73721	0.00238554	protein_coding	consensus_10	424907	426534	-	uncharacterized protein GCG54_00006667	PF00096.27	Zinc finger, C2H2 type
69015263	4.62114	0.00244602	protein_coding	consensus_100	5510	6526	+	uncharacterized protein GCG54_00008122	PF00775.22	Dioxygenase
69017633	4.97337	0.00102415	protein_coding	consensus_101	141293	143362	+	Pyranose dehydrogenase 3	PF00732.20	GMC oxidoreductase
69017711	2.17931	0.0103004	protein_coding	consensus_101	414853	418087	+	uncharacterized protein GCG54_00010583	PF04810.16	Sec23/Sec24 zinc finger
69011012	2.78612	0.0455515	protein_coding	consensus_103	45585	48096	-	uncharacterized protein GCG54_00003854	PF14521.7	Lysine-specific metallo-endopeptidase
69011091	3.71319	0.0286814	protein_coding	consensus_103	336414	337256	+	4-chlorobenzoyl coenzyme A dehalogenase	PF00378.21	Enoyl-CoA hydratase/isomerase
69011128	2.3862	0.0466019	protein_coding	consensus_103	433854	435755	+	Sterol uptake control protein 2	PF00172.19	Fungal Zn(2)-Cys(6) binuclear cluster domain
69011169	2.36566	0.0412852	protein_coding	consensus_103	605241	608969	+	Calcium-transporting ATPase 2	PF00690.27	Cation transporter/ATPase, N-terminus
69011172	-2.4354	0.0134521	protein_coding	consensus_103	613826	616041	-	Phospholipase D	PF16655.6	PhoD-like phosphatase, N-terminal domain
69011650	-1.03522	0.000893675	protein_coding	consensus_105	13525	16281	+	Threonine--tRNA ligase cytoplasmic	PF02824.22	TGS domain
69011664	-1.41869	4.89064e-07	protein_coding	consensus_105	65082	66641	+	Dihydrolipoyl dehydrogenase	PF07992.15	Pyridine nucleotide-disulphide oxidoreductase
69018974	3.80113	8.25139e-05	protein_coding	consensus_108	58922	60357	+	Haloacid dehalogenase-like hydrolase domain-containing 5	PF13344.7	Haloacid dehalogenase-like hydrolase
69021731	3.96616	0.0429512	protein_coding	consensus_109	65396	67285	-	putative flavin-containing monoamine oxidase AofH	PF01042.22	Endoribonuclease L-PSP
69020784	3.63248	0.0314529	protein_coding	consensus_11	15229	17080	-	putative sterigmatocystin biosynthesis monooxygenase stcW	PF13450.7	NAD(P)-binding Rossmann-like domain
69020821	4.09008	0.0168738	protein_coding	consensus_11	129580	130752	+	D-arabinitol 2-dehydrogenase	PF13561.7	Enoyl-(Acyl carrier protein) reductase
69020823	4.8562	0.0021803	protein_coding	consensus_11	131978	133477	-	putative mannan endo-1 4-beta-mannosidase F	PF00734.19	Fungal cellulose binding domain
69020904	4.05886	0.0145677	protein_coding	consensus_11	394804	395952	-	Cytochrome b5 reductase 4	PF00173.29	Cytochrome b5-like Heme/Steroid binding domain
69018833	4.70977	0.000537552	protein_coding	consensus_110	189073	191922	+	putative transcriptional regulatory protein	PF00172.19	Fungal Zn(2)-Cys(6) binuclear cluster domain
69018844	-1.34361	0.043875	protein_coding	consensus_110	248270	249565	+	uncharacterized protein GCG54_00011718	PF16670.6	Phosphoinositide phospholipase C, Ca2+-dependent
69018854	4.22581	0.00288596	protein_coding	consensus_110	286473	288066	+	Protease PrtS	PF16485.6	Protealysin propeptide
69016570	1.92571	0.00937485	protein_coding	consensus_111	80712	84852	+	putative ATP-dependent RNA helicase	PF17911.2	Ski2 N-terminal region
69020242	3.28901	0.0100311	protein_coding	consensus_112	67422	69920	-	Dimethylglycine oxidase	PF01266.25	FAD dependent oxidoreductase
69015688	3.61869	0.0430997	protein_coding	consensus_113	38705	39634	+	Nuclease S1	PF02265.17	S1/P1 Nuclease
69021471	-4.98784	1.28765e-05	protein_coding	consensus_114	43045	43666	-	uncharacterized protein GCG54_00014357	PF05730.12	CFEM domain
69021501	2.65376	0.0473497	protein_coding	consensus_114	127575	129264	-	uncharacterized protein GCG54_00014387	PF00172.19	Fungal Zn(2)-Cys(6) binuclear cluster domain
69016348	4.23879	0.00548512	protein_coding	consensus_117	905480	906642	+	Dihydroanticapsin 7-dehydrogenase	PF00106.26	short chain dehydrogenase
69016404	3.97128	0.0121471	protein_coding	consensus_117	1202094	1205352	-	Chitinase 3	PF00704.29	Glycosyl hydrolases family 18
69016485	-1.7245	2.25206e-08	protein_coding	consensus_117	1518622	1520584	-	ATP-dependent RNA helicase SUB2	PF00270.30	DEAD/DEAH box helicase
69016526	4.27233	0.00515428	protein_coding	consensus_117	1688333	1700603	-	Secondary metabolism regulator LAE1	PF13489.7	Methyltransferase domain
69022732	-1.06355	3.38616e-08	protein_coding	consensus_119	29635	30244	-	Histone H2B	PF00125.25	Core histone H2A/H2B/H3/H4
69007554	3.32492	0.0209484	protein_coding	consensus_12	131586	133700	+	ustiloxin B cluster transcription factor ustR	PF00172.19	Fungal Zn(2)-Cys(6) binuclear cluster domain
69007557	-1.18375	6.10492e-10	protein_coding	consensus_12	141727	142847	+	Peptidyl-prolyl cis-trans isomerase	PF00160.22	Cyclophilin type peptidyl-prolyl cis-trans isomerase/CLD
69007574	4.31785	0.000382575	protein_coding	consensus_12	198527	199549	+	uncharacterized protein GCG54_00000402	PF01814.24	Hemerythrin HHE cation binding domain
69007581	4.91517	0.00091257	protein_coding	consensus_12	220540	222603	+	Meiotically up-regulated protein	PF06824.12	Metal-independent alpha-mannosidase (GH125)
69007621	5.68992	0.000107319	protein_coding	consensus_12	330495	332393	-	Serine/threonine-protein kinase ULK1	PF00069.26	Protein kinase domain
69007636	4.91108	0.000473309	protein_coding	consensus_12	383646	384894	-	Alkaline proteinase	PF05922.17	Peptidase inhibitor I9
69009650	4.1078	0.0339789	protein_coding	consensus_13	218144	220084	-	Vanillyl-alcohol oxidase	PF01565.24	FAD binding domain
69009689	3.48692	0.00847544	protein_coding	consensus_13	359769	362879	+	Subtilisin Carlsberg	PF00082.23	Subtilase family
69009705	5.38644	6.21851e-05	protein_coding	consensus_13	417508	419821	-	Vacuolar protein sorting-associated protein 27	PF00790.20	VHS domain
69009721	3.80701	0.0267954	protein_coding	consensus_13	488465	491241	+	putative endo-1 3(4)-beta-glucanase	PF03639.14	Glycosyl hydrolase family 81 N-terminal domain
69009734	4.50034	0.00376091	protein_coding	consensus_13	548624	549766	-	Quercetin 2 3-dioxygenase	PF07883.12	Cupin domain
69009772	1.50144	0.0185162	protein_coding	consensus_13	663279	666260	+	Sterol regulatory element-binding protein 1	PF00010.27	Helix-loop-helix DNA-binding domain
69009792	3.94206	0.000766683	protein_coding	consensus_13	735455	737771	+	Transcription activator of gluconeogenesis	PF00989.26	PAS fold
69009864	4.83645	0.000757934	protein_coding	consensus_13	1032658	1034466	-	Glycerol kinase, partial	PF00370.22	FGGY family of carbohydrate kinases, N-terminal domain
69009867	1.30069	5.25245e-06	protein_coding	consensus_13	1041988	1043998	-	FAD-linked oxidoreductase patO	PF01565.24	FAD binding domain
69021173	3.70222	0.0301076	protein_coding	consensus_14	71077	73981	+	Transcription factor lepE	PF00172.19	Fungal Zn(2)-Cys(6) binuclear cluster domain
69021239	4.26625	0.00503464	protein_coding	consensus_14	279364	281480	+	Trifunctional nucleotide phosphoesterase protein YfkN	PF00149.29	Calcineurin-like phosphoesterase
69021286	-1.30689	0.000354256	protein_coding	consensus_14	428419	429919	+	3-ketoacyl-CoA thiolase 2 peroxisomal	PF00108.24	Thiolase, N-terminal domain
69012425	3.91489	0.0329519	protein_coding	consensus_15	156018	157493	-	Fumarylacetoacetase	PF09298.12	Fumarylacetoacetase N-terminal
69012452	4.94831	0.00232315	protein_coding	consensus_15	245341	246687	+	uncharacterized protein GCG54_00005301	PF01979.21	Amidohydrolase family
69019890	2.84455	0.0304911	protein_coding	consensus_16	158388	160146	+	uncharacterized protein GCG54_00012772	PF00172.19	Fungal Zn(2)-Cys(6) binuclear cluster domain
69019897	4.17683	0.0148376	protein_coding	consensus_16	177462	178109	-	Peptidyl-tRNA hydrolase	PF01195.20	Peptidyl-tRNA hydrolase
69019899	3.75607	0.0220056	protein_coding	consensus_16	180757	181452	-	uncharacterized protein GCG54_00012781	PF06058.14	Dcp1-like decapping family
69019956	4.60985	0.0018129	protein_coding	consensus_16	356389	357815	+	uncharacterized protein GCG54_00012838	PF13489.7	Methyltransferase domain
69020077	-3.02433	0.0240378	protein_coding	consensus_16	758735	760439	-	Choline dehydrogenase	PF00732.20	GMC oxidoreductase
69018123	5.20071	0.000269446	protein_coding	consensus_17	367461	368370	-	L-xylulose reductase	PF00106.26	short chain dehydrogenase
69018249	4.09415	0.0087765	protein_coding	consensus_17	720492	721596	+	uncharacterized protein GCG54_00011123	PF13460.7	NAD(P)H-binding
69018261	-3.00015	0.00152196	protein_coding	consensus_17	759270	760898	+	uncharacterized protein GCG54_00011135	PF07969.12	Amidohydrolase family
69018320	5.43713	9.91077e-05	protein_coding	consensus_17	958511	961531	+	Pre-mRNA-splicing factor ATP-dependent RNA helicase-like protein cdc28	PF13401.7	AAA domain
69018395	3.37538	0.021075	protein_coding	consensus_17	1213254	1214148	+	Hydroxynaphthalene reductase arp2	PF13561.7	Enoyl-(Acyl carrier protein) reductase
69018396	4.51422	0.00415165	protein_coding	consensus_17	1223673	1224986	-	uncharacterized protein GCG54_00011270	PF00172.19	Fungal Zn(2)-Cys(6) binuclear cluster domain
69018528	3.57071	0.0367076	protein_coding	consensus_17	1786060	1787235	-	uncharacterized protein GCG54_00011402	PF00782.21	Dual specificity phosphatase, catalytic domain
69018587	-1.22176	0.00418628	protein_coding	consensus_17	2020784	2022447	-	Isocitrate dehydrogenase [NADP]	PF00180.21	Isocitrate/isopropylmalate dehydrogenase
69018674	2.17734	0.0104288	protein_coding	consensus_17	2376781	2377861	-	ATPase get3	PF02374.16	Anion-transporting ATPase
69018726	4.16813	0.00704786	protein_coding	consensus_17	2612826	2614752	-	Laccase	PF07732.16	Multicopper oxidase
69018752	-1.44652	3.84157e-06	protein_coding	consensus_17	2746779	2750156	-	Ketol-acid reductoisomerase	PF00179.27	Ubiquitin-conjugating enzyme
69018756	2.30747	0.0048751	protein_coding	consensus_17	2785014	2785893	-	Protein ras-2	PF00071.23	Ras family
69013482	3.70502	0.0249308	protein_coding	consensus_19	152205	153272	+	Salicylate decarboxylase	PF04909.15	Amidohydrolase
69013522	4.92808	0.000627393	protein_coding	consensus_19	260712	265508	-	ZEB2-regulated ABC transporter 1	PF14510.7	ABC-transporter N-terminal
69013555	5.2054	0.000869212	protein_coding	consensus_19	408145	411437	-	Ribosome assembly protein 1	PF00009.28	Elongation factor Tu GTP binding domain
69013558	3.61731	0.0383205	protein_coding	consensus_19	422412	423567	+	Universal stress protein A family protein C25B2.10	PF00582.27	Universal stress protein family
69013676	2.94468	0.0289144	protein_coding	consensus_19	778815	780108	-	S-(hydroxymethyl)glutathione dehydrogenase	PF08240.13	Alcohol dehydrogenase GroES-like domain
69013688	3.85584	0.0120966	protein_coding	consensus_19	824939	826716	+	putative secreted lipase	PF00135.29	Carboxylesterase family
69012142	3.55737	0.00501723	protein_coding	consensus_2	39043	42873	+	uncharacterized protein GCG54_00004990	PF00775.22	Dioxygenase
69012146	-1.48359	1.01699e-08	protein_coding	consensus_2	52150	53742	-	Protein disulfide-isomerase, partial	PF00085.21	Thioredoxin
69020096	4.14978	0.0105793	protein_coding	consensus_21	11648	12538	+	uncharacterized protein GCG54_00012979	PF03372.24	Endonuclease/Exonuclease/phosphatase family
69020103	4.47426	0.00723181	protein_coding	consensus_21	31236	32925	-	Ent-kaurene oxidase	PF00067.23	Cytochrome P450
69020128	3.57448	0.0468307	protein_coding	consensus_21	151644	153699	-	uncharacterized protein GCG54_00013011	PF17389.3	Bacterial alpha-L-rhamnosidase 6 hairpin glycosidase domain
69019748	-2.98565	0.0122802	protein_coding	consensus_24	179367	179951	+	uncharacterized protein GCG54_00012630	PF09351.11	Domain of unknown function (DUF1993)
69019822	2.72332	0.0324968	protein_coding	consensus_24	455287	456771	-	uncharacterized protein GCG54_00012704	PF13091.7	PLD-like domain
69014521	4.49526	0.00453459	protein_coding	consensus_27	7169	8891	+	MAP kinase kinase MKK1/SSP32	PF00069.26	Protein kinase domain
69014644	-1.92534	0.0400557	protein_coding	consensus_27	465374	466230	-	Cutinase	PF01083.23	Cutinase
69014675	2.2239	0.000432173	protein_coding	consensus_27	555507	557641	-	Oxygen-dependent choline dehydrogenase	PF00732.20	GMC oxidoreductase
69014745	3.54668	0.0438003	protein_coding	consensus_27	781879	783801	-	uncharacterized protein GCG54_00007601	PF00385.25	Chromo (CHRromatin Organisation MOdifier) domain
69014771	4.44525	0.00278372	protein_coding	consensus_27	866564	868832	-	uncharacterized protein GCG54_00007628	PF00172.19	Fungal Zn(2)-Cys(6) binuclear cluster domain
69014846	3.79707	0.00949273	protein_coding	consensus_27	1112593	1113879	+	uncharacterized protein GCG54_00007703	PF05721.14	Phytanoyl-CoA dioxygenase (PhyH)
69019126	4.31012	0.00687172	protein_coding	consensus_28	334444	336841	+	Fusarisetin A cluster transcription factor fsa6	PF00172.19	Fungal Zn(2)-Cys(6) binuclear cluster domain
69019137	-1.07231	0.0190713	protein_coding	consensus_28	371162	374821	-	Two-component system protein B	PF00512.26	His Kinase A (phospho-acceptor) domain
69019143	3.99427	0.0135132	protein_coding	consensus_28	415063	416692	-	uncharacterized protein GCG54_00012020	PF00098.24	Zinc knuckle
69019155	4.84332	0.0014247	protein_coding	consensus_28	449751	451070	+	Geranylgeranyl pyrophosphate synthase	PF00348.18	Polyprenyl synthetase
69015866	3.78592	0.0246452	protein_coding	consensus_30	262885	264473	+	uncharacterized protein GCG54_00008726	PF03372.24	Endonuclease/Exonuclease/phosphatase family
69015870	4.26489	0.0115308	protein_coding	consensus_30	283169	284901	+	uncharacterized protein GCG54_00008730	PF01565.24	FAD binding domain
69015871	3.82074	0.0244001	protein_coding	consensus_30	287017	288777	-	Cytochrome P450 monooxygenase FUM2	PF00067.23	Cytochrome P450
69015949	-1.11852	0.0105368	protein_coding	consensus_30	598322	602991	-	ABC transporter G family member 21	PF14510.7	ABC-transporter N-terminal
69016026	-2.18419	0.010373	protein_coding	consensus_30	859261	859775	+	Effector protein PevD1	PF16541.6	Alternaria alternata allergen 1
69014219	3.62752	0.0313485	protein_coding	consensus_32	135264	136259	-	Pectate lyase plyB	PF00544.20	Pectate lyase
69014220	4.71988	0.00240253	protein_coding	consensus_32	138361	139499	+	uncharacterized protein GCG54_00007074, partial	PF00753.28	Metallo-beta-lactamase superfamily
69014221	4.31012	0.00687172	protein_coding	consensus_32	139722	142124	-	uncharacterized protein GCG54_00007075	PF13091.7	PLD-like domain
69014271	6.17463	1.46601e-05	protein_coding	consensus_32	297767	300025	-	Flavin carrier protein 2	PF14558.7	ML-like domain
69014275	3.67388	0.0300803	protein_coding	consensus_32	308279	309975	-	uncharacterized protein GCG54_00007129	PF00172.19	Fungal Zn(2)-Cys(6) binuclear cluster domain
69014296	5.10366	0.000749726	protein_coding	consensus_32	365122	366845	+	putative sterigmatocystin biosynthesis P450 monooxygenase	PF00067.23	Cytochrome P450
69014324	5.25499	0.000208393	protein_coding	consensus_32	442682	445047	+	Linoleate 9S-lipoxygenase 1, partial	PF00305.20	Lipoxygenase
69014368	4.65292	0.00136492	protein_coding	consensus_32	583806	585586	+	Lipase 4, partial	PF00135.29	Carboxylesterase family
69014402	3.25088	0.00993217	protein_coding	consensus_32	704079	705406	+	uncharacterized protein GCG54_00007257	PF00141.24	Peroxidase
69014481	3.81712	0.0187916	protein_coding	consensus_32	947403	949509	-	uncharacterized protein GCG54_00007336	PF00172.19	Fungal Zn(2)-Cys(6) binuclear cluster domain
69014498	3.48172	0.0209617	protein_coding	consensus_32	1002986	1004146	-	D-arabinose 1-dehydrogenase	PF00248.22	Aldo/keto reductase family
69007273	4.15632	0.0119629	protein_coding	consensus_33	211371	213391	-	uncharacterized protein GCG54_00000100	PF04082.19	Fungal specific transcription factor domain
69007301	4.9203	0.00118923	protein_coding	consensus_33	291992	294367	-	putative J domain-containing protein C63.03	PF00226.32	DnaJ domain
69011396	4.42926	0.00443031	protein_coding	consensus_34	8594	10472	+	Isotrichodermin C-15 hydroxylase	PF00067.23	Cytochrome P450
69011422	4.86336	0.00119082	protein_coding	consensus_34	99747	102390	+	putative beta-glucosidase I	PF00933.22	Glycosyl hydrolase family 3 N terminal domain
69013112	-1.12398	0.000853769	protein_coding	consensus_36	166192	167202	+	Triosephosphate isomerase	PF00121.19	Triosephosphate isomerase
69013167	3.49227	0.0489614	protein_coding	consensus_36	369892	371608	-	Cytochrome P450 monooxygenase FCK2	PF00067.23	Cytochrome P450
69013327	2.29874	0.0165039	protein_coding	consensus_36	962539	968358	-	putative O-acetyltransferase CAS1	PF07779.13	10 TM Acyl Transferase domain found in Cas1p
69013358	2.5996	0.0460417	protein_coding	consensus_36	1075255	1076539	-	putative PH domain-containing protein PB16A4.02c	PF00169.30	PH domain
69013402	-1.28175	0.000476433	protein_coding	consensus_36	1222493	1228603	+	Bifunctional purine biosynthetic protein ADE1	PF02844.16	Phosphoribosylglycinamide synthetase, N domain
69011492	2.46804	0.0248004	protein_coding	consensus_37	109029	111179	+	Transcription factor prr1	PF00447.18	HSF-type DNA-binding
69011541	4.80098	0.000689897	protein_coding	consensus_37	275987	278272	+	Invertase	PF00251.21	Glycosyl hydrolases family 32 N-terminal domain
69011548	5.16579	0.000248417	protein_coding	consensus_37	299031	301964	-	Protein argonaute	PF16486.6	N-terminal domain of argonaute
69020661	4.81311	0.00163432	protein_coding	consensus_38	44701	48154	+	Alpha-glucosidase	PF16863.6	N-terminal barrel of NtMGAM and CtMGAM, maltase-glucoamylase
69010125	1.79992	0.0411938	protein_coding	consensus_4	206306	207772	+	Alpha-1 3/1 6-mannosyltransferase alg-2	PF13439.7	Glycosyltransferase Family 4
69012191	4.49103	0.00996154	protein_coding	consensus_40	11855	13558	-	uncharacterized protein GCG54_00005039	PF02449.16	Beta-galactosidase
69012268	5.41731	0.000151739	protein_coding	consensus_40	274168	275225	+	Rhamnogalacturonan acetylesterase	PF13472.7	GDSL-like Lipase/Acylhydrolase family
69012318	3.76993	0.0225072	protein_coding	consensus_40	467268	468051	+	Scytalone dehydratase	PF02982.15	Scytalone dehydratase
69009969	1.37074	0.0139199	protein_coding	consensus_42	157521	159486	+	RNA-binding post-transcriptional regulator cip2, partial	PF00076.23	RNA recognition motif. (a.k.a. RRM, RBD, or RNP domain)
69015757	3.91824	0.0166013	protein_coding	consensus_43	179870	180838	+	GTP-binding protein RHO3, partial	PF00071.23	Ras family
69017602	4.36501	0.00437757	protein_coding	consensus_46	55437	57829	-	ATP-dependent zinc metalloprotease FtsH 3	PF00004.30	ATPase family associated with various cellular activities (AAA)
69012922	4.51743	0.00222079	protein_coding	consensus_47	197440	198144	-	putative cutinase 1	PF01083.23	Cutinase
69012966	3.99602	0.0129689	protein_coding	consensus_47	325815	326932	-	uncharacterized protein GCG54_00005817	PF16455.6	Ubiquitin-binding domain
69013024	-1.82872	2.84502e-15	protein_coding	consensus_47	531258	532922	-	Adenosylhomocysteinase, partial	PF05221.18	S-adenosyl-L-homocysteine hydrolase
69013029	4.28557	0.00564342	protein_coding	consensus_47	546598	550004	+	Nitric oxide synthase	PF02898.16	Nitric oxide synthase, oxygenase domain
69013048	5.04367	0.000137589	protein_coding	consensus_47	617763	620450	-	uncharacterized protein GCG54_00005899	PF00561.21	alpha/beta hydrolase fold
69011205	3.44734	0.0475057	protein_coding	consensus_48	86481	87936	-	uncharacterized protein GCG54_00004049	PF01156.20	Inosine-uridine preferring nucleoside hydrolase
69011213	3.87508	0.0189338	protein_coding	consensus_48	132289	135306	+	Mitochondrial protein cyt-4	PF00773.20	RNB domain
69011244	4.46158	0.0051584	protein_coding	consensus_48	264957	268121	-	uncharacterized protein GCG54_00004088	PF00621.21	RhoGEF domain
69011276	4.19973	0.00656121	protein_coding	consensus_48	429747	431142	+	uncharacterized protein GCG54_00004120	PF02668.17	Taurine catabolism dioxygenase TauD, TfdA family
69011313	4.31374	0.00439744	protein_coding	consensus_48	573239	574604	+	Protein phosphatase methylesterase 1	PF12697.8	Alpha/beta hydrolase family
69011330	5.4618	0.000122476	protein_coding	consensus_48	650758	652503	-	Cytochrome P450 monooxygenase FUM15	PF00067.23	Cytochrome P450
69011334	2.13254	0.0328261	protein_coding	consensus_48	674462	680912	-	Telomerase reverse transcriptase	PF12009.9	Telomerase ribonucleoprotein complex - RNA binding domain
69011335	2.49188	2.9852e-05	protein_coding	consensus_48	685424	691561	+	Dynamin-binding protein	PF00621.21	RhoGEF domain
69011338	-1.59218	3.88551e-06	protein_coding	consensus_48	702895	704223	-	Uroporphyrinogen decarboxylase	PF01208.18	Uroporphyrinogen decarboxylase (URO-D)
69019194	6.38152	4.41773e-07	protein_coding	consensus_49	113444	123516	-	Highly reducing polyketide synthase sdnO	PF00109.27	Beta-ketoacyl synthase, N-terminal domain
69019237	3.49586	0.0425572	protein_coding	consensus_49	262399	264018	+	Baeyer-Villiger monooxygenase	PF07992.15	Pyridine nucleotide-disulphide oxidoreductase
69019309	5.57961	0.000183246	protein_coding	consensus_49	551582	553835	+	uncharacterized protein GCG54_00012186	PF17389.3	Bacterial alpha-L-rhamnosidase 6 hairpin glycosidase domain
69019317	2.70224	0.0368231	protein_coding	consensus_49	581342	583302	+	Glutamate--tRNA ligase	PF00749.22	tRNA synthetases class I (E and Q), catalytic domain
69010789	4.25639	0.00166108	protein_coding	consensus_5	81396	87213	-	N-methyltransferase tcpN	PF13489.7	Methyltransferase domain
69010801	3.15531	2.6607e-05	protein_coding	consensus_5	140625	143219	-	putative transcriptional regulatory protein C3C7.04	PF00172.19	Fungal Zn(2)-Cys(6) binuclear cluster domain
69010820	4.93428	0.00117116	protein_coding	consensus_5	245163	245966	+	uncharacterized protein GCG54_00003662	PF12697.8	Alpha/beta hydrolase family
69010839	4.09848	0.0105238	protein_coding	consensus_5	309279	311700	-	LysM domain-containing protein	PF01476.21	LysM domain
69010840	5.54366	0.000133689	protein_coding	consensus_5	312852	316582	+	Chitotriosidase-1	PF00187.20	Chitin recognition protein
69010853	5.90801	2.33562e-05	protein_coding	consensus_5	355786	357888	-	Glycerol-3-phosphate dehydrogenase	PF01266.25	FAD dependent oxidoreductase
69007685	3.82879	0.0229575	protein_coding	consensus_50	114885	115990	+	putative NAD(P)H-dependent D-xylose reductase xyl1	PF00248.22	Aldo/keto reductase family
69007689	-1.76599	9.21775e-05	protein_coding	consensus_50	124269	126396	+	FAD-linked oxidoreductase patO	PF01565.24	FAD binding domain
69007695	4.92318	0.001424	protein_coding	consensus_50	142693	144511	-	uncharacterized protein GCG54_00000523	PF03403.14	Platelet-activating factor acetylhydrolase, isoform II
69007774	5.03679	0.00192614	protein_coding	consensus_50	385253	386150	-	Galactan endo-beta-1 3-galactanase	PF00722.22	Glycosyl hydrolases family 16
69007785	2.00858	0.00255116	protein_coding	consensus_50	412184	413560	-	12-oxophytodienoate reductase 2	PF00724.21	NADH:flavin oxidoreductase / NADH oxidase family
69007892	-2.05735	0.0438968	protein_coding	consensus_50	738432	740246	+	Beta-glucuronidase	PF02837.19	Glycosyl hydrolases family 2, sugar binding domain
69007940	1.02985	0.0374155	protein_coding	consensus_50	933938	935898	+	Homeobox protein HOY1	PF00046.30	Homeodomain
69007951	3.85866	0.0201999	protein_coding	consensus_50	996959	997798	-	putative ABC transporter ATP-binding protein C20G4.01	PF00005.28	ABC transporter
69007974	3.743	0.0270752	protein_coding	consensus_50	1098099	1100104	+	putative mitochondrial chaperone BCS1-A	PF08740.12	BCS1 N terminal
69008008	1.30991	0.0495308	protein_coding	consensus_50	1197306	1201287	-	Cutinase transcription factor 1 beta	PF00172.19	Fungal Zn(2)-Cys(6) binuclear cluster domain
69008024	4.28676	0.0046328	protein_coding	consensus_50	1272851	1273603	+	Copper homeostasis protein cutC-like	PF03932.15	CutC family
69008025	-3.50432	2.43706e-37	protein_coding	consensus_50	1275845	1277960	-	Alkaline phosphatase 4	PF00245.21	Alkaline phosphatase
69008035	3.36757	0.0364577	protein_coding	consensus_50	1313762	1314808	-	Short chain dehydrogenase sol3	PF00106.26	short chain dehydrogenase
69008052	-2.88902	0.0284463	protein_coding	consensus_50	1356701	1357057	+	uncharacterized protein GCG54_00000881	PF10502.10	Signal peptidase, peptidase S26
69015035	1.03723	0.0471598	protein_coding	consensus_51	295932	297866	-	pH-response transcription factor pacC	PF00096.27	Zinc finger, C2H2 type
69015051	-1.31728	0.0410553	protein_coding	consensus_51	367856	370654	-	Adenylosuccinate lyase	PF00206.21	Lyase
69015054	3.99523	0.00407518	protein_coding	consensus_51	384164	385834	-	uncharacterized protein GCG54_00007912	PF00300.23	Histidine phosphatase superfamily (branch 1)
69015479	-4.44671	3.97428e-05	protein_coding	consensus_52	11934	13486	-	NADPH dehydrogenase afvA	PF00724.21	NADH:flavin oxidoreductase / NADH oxidase family
69015570	5.80132	2.83954e-05	protein_coding	consensus_52	351479	355084	+	Bifunctional cytochrome P450	PF00067.23	Cytochrome P450
69011734	-2.04442	1.89102e-22	protein_coding	consensus_54	230678	232737	+	6-phosphogluconate dehydrogenase decarboxylating 1	PF03446.16	NAD binding domain of 6-phosphogluconate dehydrogenase
69011833	5.06515	0.000244099	protein_coding	consensus_54	619609	622272	-	DNA polymerase alpha-associated DNA helicase A	PF13086.7	AAA domain
69011851	3.441	0.0222069	protein_coding	consensus_54	694465	696626	-	Crystal protein	PF00135.29	Carboxylesterase family
69011855	2.30889	0.000716132	protein_coding	consensus_54	725048	727669	+	uncharacterized protein GCG54_00004702	PF00169.30	PH domain
69011865	4.17815	0.00940558	protein_coding	consensus_54	754418	755643	-	Short-chain dehydrogenase/reductase 3	PF00106.26	short chain dehydrogenase
69011918	3.57063	0.0410877	protein_coding	consensus_54	927801	929403	-	Lipoamide acyltransferase	PF00364.23	Biotin-requiring enzyme
69011922	3.62473	0.0313553	protein_coding	consensus_54	936940	939138	-	uncharacterized protein GCG54_00004769	PF13465.7	Zinc-finger double domain
69011930	3.3609	0.00998372	protein_coding	consensus_54	961258	962577	+	COP9 signalosome complex subunit 4	PF01399.28	PCI domain
69011956	-1.29561	9.50782e-10	protein_coding	consensus_54	1070836	1072072	-	ATP synthase subunit gamma	PF00231.20	ATP synthase
69011989	3.89291	0.0167457	protein_coding	consensus_54	1193464	1195695	+	putative sucrose utilization protein SUC1	PF00172.19	Fungal Zn(2)-Cys(6) binuclear cluster domain
69012041	1.41646	0.0410678	protein_coding	consensus_54	1379427	1380781	-	Thioredoxin-like protein 1	PF00085.21	Thioredoxin
69012050	2.70725	0.00469842	protein_coding	consensus_54	1420843	1423634	+	uncharacterized protein GCG54_00004898	PF00172.19	Fungal Zn(2)-Cys(6) binuclear cluster domain
69012062	3.53169	0.0406006	protein_coding	consensus_54	1479325	1480158	-	uncharacterized protein GCG54_00004910	PF01753.19	MYND finger
69012065	-1.57319	5.49353e-11	protein_coding	consensus_54	1484526	1487142	+	ATP synthase subunit alpha, partial	PF02874.24	ATP synthase alpha/beta family, beta-barrel domain
69012125	6.10375	6.1908e-06	protein_coding	consensus_54	1708519	1709746	-	uncharacterized protein GCG54_00004973	PF00775.22	Dioxygenase
69020419	4.8658	0.00283303	protein_coding	consensus_55	71428	72998	-	Aromatic-L-amino-acid decarboxylase	PF00282.20	Pyridoxal-dependent decarboxylase conserved domain
69020433	5.44793	4.41566e-05	protein_coding	consensus_55	125010	129053	-	Histone deacetylase HOS3	PF00850.20	Histone deacetylase domain
69020548	3.65594	0.0352525	protein_coding	consensus_55	486777	490052	+	Terminal uridylyltransferase cid1	PF19088.1	TUTase nucleotidyltransferase domain
69020561	3.69516	0.0259517	protein_coding	consensus_55	545004	546527	-	putative FAD-linked oxidoreductase	PF01565.24	FAD binding domain
69018960	4.7511	0.00192133	protein_coding	consensus_56	338389	339273	-	uncharacterized protein GCG54_00011837	PF06220.13	U1 zinc finger
69018965	4.49348	0.00264683	protein_coding	consensus_56	355074	358014	+	Dynamin-related protein 4C	PF00350.24	Dynamin family
69016795	2.18165	0.00816967	protein_coding	consensus_57	81291	84239	-	uncharacterized protein GCG54_00009662	PF08241.13	Methyltransferase domain
69016841	1.14499	0.00160718	protein_coding	consensus_57	280112	285154	+	Chromodomain helicase hrp3	PF00385.25	Chromo (CHRromatin Organisation MOdifier) domain
69007382	2.51821	0.00735553	protein_coding	consensus_59	172478	173796	+	Metallocarboxypeptidase A-like protein	PF02244.17	Carboxypeptidase activation peptide
69007407	4.43303	0.00270723	protein_coding	consensus_59	267388	268419	-	uncharacterized protein GCG54_00000234	PF17172.5	Glutathione S-transferase N-terminal domain
69021652	-1.83921	3.75232e-06	protein_coding	consensus_6	466074	466886	+	Superoxide dismutase [Mn]	PF00081.23	Iron/manganese superoxide dismutases, alpha-hairpin domain
69021658	5.15428	0.000250054	protein_coding	consensus_6	483758	491253	-	PKS-NRPS hybrid synthetase psoA	PF00109.27	Beta-ketoacyl synthase, N-terminal domain
69021032	3.86071	0.0164665	protein_coding	consensus_60	135366	136331	-	uncharacterized protein GCG54_00013916	PF00561.21	alpha/beta hydrolase fold
69021040	4.90561	0.00100457	protein_coding	consensus_60	172761	174689	+	Sulfite oxidase	PF00173.29	Cytochrome b5-like Heme/Steroid binding domain
69013902	3.46016	0.00365497	protein_coding	consensus_61	13000	14982	-	Xylosyltransferase oxt	PF01822.20	WSC domain
69021433	4.26866	0.0327109	protein_coding	consensus_62	151204	153120	-	Equisetin cluster transcription factor eqxF	PF04082.19	Fungal specific transcription factor domain
69010385	3.99647	0.0113287	protein_coding	consensus_63	194827	196575	+	Lariat debranching enzyme	PF00149.29	Calcineurin-like phosphoesterase
69010401	3.88516	0.0316722	protein_coding	consensus_63	272618	274520	+	Endoplasmic reticulum mannosyl-oligosaccharide 1 2-alpha-mannosidase, partial	PF01532.21	Glycosyl hydrolase family 47
69010415	4.12156	0.0126718	protein_coding	consensus_63	324079	325830	-	uncharacterized protein GCG54_00003255	PF05730.12	CFEM domain
69010444	5.2276	0.000129971	protein_coding	consensus_63	428024	430326	+	Transcriptional activator protein DAL81	PF00172.19	Fungal Zn(2)-Cys(6) binuclear cluster domain
69010449	4.25322	0.00159959	protein_coding	consensus_63	443855	446783	-	Endoribonuclease YSH1	PF00753.28	Metallo-beta-lactamase superfamily
69010455	4.05644	0.0125555	protein_coding	consensus_63	480167	481492	-	uncharacterized protein GCG54_00003295	PF12697.8	Alpha/beta hydrolase family
69010508	3.743	0.0270752	protein_coding	consensus_63	666268	668761	-	Pyrimidine pathway regulatory protein 1	PF04082.19	Fungal specific transcription factor domain
69010987	3.49068	0.0420625	protein_coding	consensus_64	498020	499146	-	uncharacterized protein GCG54_00003829	PF01822.20	WSC domain
69019449	2.02466	0.0422746	protein_coding	consensus_65	208659	210256	+	uncharacterized protein GCG54_00012329	PF14420.7	Clr5 domain
69019675	-1.70163	7.19872e-08	protein_coding	consensus_65	1020393	1021655	+	D-galacturonate reductase	PF00248.22	Aldo/keto reductase family
69019676	-1.34661	0.0100266	protein_coding	consensus_65	1022162	1023474	-	Sorbitol dehydrogenase	PF08240.13	Alcohol dehydrogenase GroES-like domain
69021806	3.82696	0.0291519	protein_coding	consensus_66	147996	148616	+	Cutinase	PF01083.23	Cutinase
69021812	1.34089	0.019015	protein_coding	consensus_66	164774	167706	-	Bromodomain testis-specific protein	PF00439.26	Bromodomain
69021820	4.87879	0.00130864	protein_coding	consensus_66	190561	192252	-	ATPase WRNIP1-like C26H5.02c	PF00004.30	ATPase family associated with various cellular activities (AAA)
69021822	2.48701	0.0334867	protein_coding	consensus_66	194780	197149	-	uncharacterized protein GCG54_00014713	PF08427.11	Domain of unknown function (DUF1741)
69021902	4.36253	0.00742011	protein_coding	consensus_66	469016	471689	+	Acetamidase regulatory protein	PF00172.19	Fungal Zn(2)-Cys(6) binuclear cluster domain
69021911	4.89783	0.000491488	protein_coding	consensus_66	546352	549517	-	uncharacterized protein GCG54_00014803	PF04082.19	Fungal specific transcription factor domain
69021918	4.6796	0.00124285	protein_coding	consensus_66	586759	589525	+	putative secreted glycosidase, partial	PF17678.2	Glycosyl hydrolase family 92 N-terminal domain
69021924	-1.83706	2.09282e-06	protein_coding	consensus_66	608976	610175	-	Nitronate monooxygenase	PF03060.16	Nitronate monooxygenase
69021974	-1.05763	0.0131329	protein_coding	consensus_66	797380	799750	-	Protein GCN20	PF00005.28	ABC transporter
69022057	-1.37889	1.73703e-06	protein_coding	consensus_66	1192283	1194077	-	Fructose-bisphosphate aldolase	PF01116.21	Fructose-bisphosphate aldolase class-II
69022076	4.10458	0.0222527	protein_coding	consensus_66	1264313	1265569	-	Alpha-ketoglutarate-dependent sulfonate dioxygenase	PF02668.17	Taurine catabolism dioxygenase TauD, TfdA family
69022079	4.49995	0.00234933	protein_coding	consensus_66	1274280	1276573	+	uncharacterized protein GCG54_00014972	PF13415.7	Galactose oxidase, central domain
69022173	6.1607	1.47059e-06	protein_coding	consensus_66	1594822	1596002	-	putative pectin lyase D	PF00544.20	Pectate lyase
69022196	3.54168	0.037377	protein_coding	consensus_66	1664281	1665235	-	Protein vip1	PF00076.23	RNA recognition motif. (a.k.a. RRM, RBD, or RNP domain)
69022329	4.59606	0.00156724	protein_coding	consensus_66	2104073	2113215	+	3-methylorcinaldehyde synthase	PF00172.19	Fungal Zn(2)-Cys(6) binuclear cluster domain
69012615	3.63913	0.0416074	protein_coding	consensus_67	239156	240313	+	uncharacterized protein GCG54_00005464	PF01670.17	Glycosyl hydrolase family 12
69012700	4.23971	0.0177683	protein_coding	consensus_67	515001	516212	+	putative glycosidase crf1	PF00722.22	Glycosyl hydrolases family 16
69012727	2.77472	0.00227142	protein_coding	consensus_67	621296	623779	+	Cell wall transcription factor ACE2	PF00096.27	Zinc finger, C2H2 type
69013853	2.56837	0.00127656	protein_coding	consensus_68	17190	20431	+	3-oxoacyl-[acyl-carrier-protein] synthase 2	PF00109.27	Beta-ketoacyl synthase, N-terminal domain
69013858	3.11025	0.0370122	protein_coding	consensus_68	37769	38875	+	uncharacterized protein GCG54_00006710	PF10354.10	Domain of unknown function (DUF2431)
69013870	4.72744	0.0016595	protein_coding	consensus_68	77950	78934	+	Transcriptional regulator CBF1	PF00010.27	Helix-loop-helix DNA-binding domain
69013893	2.18376	0.0258422	protein_coding	consensus_68	175958	177197	+	RNA-binding protein rnc1	PF00013.30	KH domain
69017927	4.27701	0.00903048	protein_coding	consensus_69	6392	8023	-	Cytochrome P450 monooxygenase tenB	PF00067.23	Cytochrome P450
69017987	1.85605	1.33057e-05	protein_coding	consensus_69	224772	226443	-	putative oxidoreductase	PF00106.26	short chain dehydrogenase
69017999	4.44183	0.00301798	protein_coding	consensus_69	256384	258507	+	Dehydrogenase patE	PF00732.20	GMC oxidoreductase
69008604	-1.50665	1.26392e-05	protein_coding	consensus_7	8523	11342	-	V-type proton ATPase catalytic subunit A	PF02874.24	ATP synthase alpha/beta family, beta-barrel domain
69008615	3.70985	0.00413536	protein_coding	consensus_7	53810	56470	-	Pyrrolocin cluster transcription factor fsdR	PF00172.19	Fungal Zn(2)-Cys(6) binuclear cluster domain
69008706	4.41183	0.000126419	protein_coding	consensus_7	404860	406893	+	Methylenetetrahydrofolate reductase 2	PF02219.18	Methylenetetrahydrofolate reductase
69008786	2.60214	0.0163743	protein_coding	consensus_7	723331	725507	+	Homeobox protein HD-10	PF00046.30	Homeodomain
69008841	3.53777	0.0379797	protein_coding	consensus_7	949165	955559	-	WSC domain-containing protein	PF00141.24	Peroxidase
69008861	-2.27229	0.00503284	protein_coding	consensus_7	1052440	1053036	-	Multifunctional methyltransferase subunit trm112	PF03966.17	Trm112p-like protein
69008912	-2.67734	1.61085e-17	protein_coding	consensus_7	1203777	1205271	+	NADP-specific glutamate dehydrogenase	PF02812.19	Glu/Leu/Phe/Val dehydrogenase, dimerisation domain
69008993	3.78511	0.0069167	protein_coding	consensus_7	1593227	1595203	+	uncharacterized protein GCG54_00001826, partial	PF08447.13	PAS fold
69009054	1.06388	0.0170997	protein_coding	consensus_7	1821612	1823099	-	Acyl-CoA desaturase	PF00487.25	Fatty acid desaturase
69009111	2.98797	0.0224866	protein_coding	consensus_7	2045043	2048611	+	uncharacterized protein GCG54_00001946	PF12937.8	F-box-like
69017279	1.87046	0.0342243	protein_coding	consensus_70	93407	94992	-	Protein SDS23	PF00571.29	CBS domain
69017316	3.91016	0.015993	protein_coding	consensus_71	12787	15921	-	Subtilisin-like protease 1	PF00082.23	Subtilase family
69017327	2.83822	0.0365651	protein_coding	consensus_71	45994	47641	-	uncharacterized protein GCG54_00010195	PF02469.23	Fasciclin domain
69017449	4.1021	0.0106161	protein_coding	consensus_71	528395	528712	+	uncharacterized protein GCG54_00010321	PF11720.9	Peptidase inhibitor I78 family
69016631	-1.30925	0.0253003	protein_coding	consensus_72	163009	164477	+	Short/branched chain specific acyl-CoA dehydrogenase	PF02771.17	Acyl-CoA dehydrogenase, N-terminal domain
69016652	4.77948	0.000756395	protein_coding	consensus_72	237691	244113	-	uncharacterized protein GCG54_00009519	PF13401.7	AAA domain
69016661	3.93052	0.019481	protein_coding	consensus_72	267254	268485	+	uncharacterized protein GCG54_00009528	PF18271.2	Glycoside hydrolase 131 catalytic N-terminal domain
69016669	4.1307	0.0102051	protein_coding	consensus_72	288155	290440	-	uncharacterized protein GCG54_00009536	PF00172.19	Fungal Zn(2)-Cys(6) binuclear cluster domain
69016670	5.1695	0.000205636	protein_coding	consensus_72	292163	294412	-	Dihydroxyacetone synthase	PF00456.22	Transketolase, thiamine diphosphate binding domain
69016674	3.91411	0.0145845	protein_coding	consensus_72	305344	306847	+	putative exopolygalacturonase B	PF00295.18	Glycosyl hydrolases family 28
69014151	4.41167	0.00679019	protein_coding	consensus_73	132229	133378	-	Twinfilin	PF00241.21	Cofilin/tropomyosin-type actin-binding protein
69010533	-1.25569	3.57506e-08	protein_coding	consensus_74	19542	20121	+	histone H3, partial	PF00125.25	Core histone H2A/H2B/H3/H4
69010582	2.03065	0.00896929	protein_coding	consensus_74	209611	212035	+	putative AAA domain-containing protein C16E9.10c, partial	PF00004.30	ATPase family associated with various cellular activities (AAA)
69010601	-1.18311	7.06207e-06	protein_coding	consensus_74	278264	279749	-	Succinate--CoA ligase [ADP-forming] subunit beta	PF08442.11	ATP-grasp domain
69010612	4.27141	0.00749782	protein_coding	consensus_74	342080	343099	-	tRNA (carboxymethyluridine(34)-5-O)-methyltransferase	PF08241.13	Methyltransferase domain
69010689	3.63979	0.0143267	protein_coding	consensus_74	642561	644302	+	Homocysteine synthase	PF01053.21	Cys/Met metabolism PLP-dependent enzyme
69010700	-1.55443	2.71977e-12	protein_coding	consensus_74	675013	676674	+	Citrate synthase	PF00285.22	Citrate synthase, C-terminal domain
69010702	-1.34268	3.45048e-14	protein_coding	consensus_74	698896	702038	+	Plasma membrane ATPase	PF00690.27	Cation transporter/ATPase, N-terminus
69014876	3.4969	0.0436163	protein_coding	consensus_77	85910	87015	+	Pre-mRNA-splicing factor 18	PF08799.12	pre-mRNA processing factor 4 (PRP4) like
69014878	2.27251	0.0328329	protein_coding	consensus_77	100142	103280	+	Activator of stress protein 1	PF00172.19	Fungal Zn(2)-Cys(6) binuclear cluster domain
69014879	2.62782	0.0249408	protein_coding	consensus_77	106167	108266	+	putative Xaa-Pro aminopeptidase	PF05195.17	Aminopeptidase P, N-terminal domain
69014900	2.57887	0.00549773	protein_coding	consensus_77	190470	192451	+	Cryptochrome-2, partial	PF00875.19	DNA photolyase
69014928	2.88787	0.020799	protein_coding	consensus_77	293192	295096	+	Transcription factor TFIIIB component B''	PF15963.6	Myb DNA-binding like
69014931	4.20567	0.00902336	protein_coding	consensus_77	311736	315084	+	putative beta-galactosidase C, partial	PF01301.20	Glycosyl hydrolases family 35
69014939	2.34821	0.0209263	protein_coding	consensus_77	348070	348990	+	uncharacterized protein GCG54_00007796	PF00505.20	HMG (high mobility group) box
69014952	5.73466	1.77177e-05	protein_coding	consensus_77	383201	385641	-	Catalase-3	PF00199.20	Catalase
69014963	5.35859	0.000128075	protein_coding	consensus_77	425437	427056	-	ATP-dependent RNA helicase DBP8	PF00270.30	DEAD/DEAH box helicase
69010866	4.8212	0.000666192	protein_coding	consensus_78	11378	12503	-	putative J domain-containing protein C17A3.05c	PF00226.32	DnaJ domain
69022571	5.31327	0.00019741	protein_coding	consensus_79	137245	139709	+	putative beta-glucosidase D	PF00933.22	Glycosyl hydrolase family 3 N terminal domain
69008214	3.53445	0.0455925	protein_coding	consensus_81	49738	51702	-	uncharacterized protein GCG54_00001043	PF00385.25	Chromo (CHRromatin Organisation MOdifier) domain
69008289	4.67787	0.00340838	protein_coding	consensus_81	344559	345584	-	Protein indc11	PF08240.13	Alcohol dehydrogenase GroES-like domain
69008294	4.90341	0.00075632	protein_coding	consensus_81	357935	360571	-	Interferon-induced GTP-binding protein Mx	PF00350.24	Dynamin family
69017133	3.81323	0.0183826	protein_coding	consensus_82	105799	117807	-	Hybrid PKS-NRPS synthetase lepA	PF00109.27	Beta-ketoacyl synthase, N-terminal domain
69017150	3.73245	0.00304053	protein_coding	consensus_82	172666	175284	+	Neutral alpha-glucosidase C	PF13802.7	Galactose mutarotase-like
69017172	3.89715	0.0160269	protein_coding	consensus_82	248165	249227	+	uncharacterized protein GCG54_00010039	PF00775.22	Dioxygenase
69017216	3.56968	0.036875	protein_coding	consensus_82	371798	373812	+	Endoglucanase B	PF00734.19	Fungal cellulose binding domain
69008090	4.78318	0.000787043	protein_coding	consensus_83	41053	43028	-	Deoxyribodipyrimidine photo-lyase	PF00875.19	DNA photolyase
69008092	4.35933	0.00665102	protein_coding	consensus_83	48319	50085	+	Forkhead protein sep1	PF00250.19	Forkhead domain
69008103	3.81876	0.0199175	protein_coding	consensus_83	97701	102399	+	Structure-specific endonuclease subunit SLX4	PF09494.11	Slx4 endonuclease
69009256	1.95728	0.0229864	protein_coding	consensus_84	8360	9616	-	4-hydroxyphenylpyruvate dioxygenase	PF00903.26	Glyoxalase/Bleomycin resistance protein/Dioxygenase superfamily
69009281	4.49897	0.0023802	protein_coding	consensus_84	164881	167009	+	putative ATP-dependent RNA helicase DHX35	PF13401.7	AAA domain
69009318	-1.01763	0.0300026	protein_coding	consensus_84	312462	313509	+	GTP-binding protein ypt1	PF00071.23	Ras family
69009322	4.54339	0.00222013	protein_coding	consensus_84	333073	344777	+	Transcription factor SFL1	PF00447.18	HSF-type DNA-binding
69009356	3.8716	0.0217021	protein_coding	consensus_84	443669	449239	-	Chitotriosidase-1	PF00187.20	Chitin recognition protein
69009408	4.13616	0.00886735	protein_coding	consensus_84	622577	624018	-	uncharacterized protein GCG54_00002244	PF00010.27	Helix-loop-helix DNA-binding domain
69009431	1.61595	0.0220912	protein_coding	consensus_84	684814	687052	+	25S rRNA (cytosine(2870)-C(5))-methyltransferase	PF17125.6	N-terminal domain of 16S rRNA methyltransferase RsmF
69008383	4.55886	0.00404551	protein_coding	consensus_85	66721	75111	+	Polyketide synthase-nonribosomal peptide synthetase	PF00109.27	Beta-ketoacyl synthase, N-terminal domain
69008536	5.01528	0.000304595	protein_coding	consensus_85	541099	542196	+	Structure-specific endonuclease subunit SLX1	PF01541.25	GIY-YIG catalytic domain
69008539	4.80799	0.000751938	protein_coding	consensus_85	559320	560978	-	Transcription initiation factor TFIID subunit 6	PF02969.18	TATA box binding protein associated factor (TAF)
69008555	4.99772	0.000201493	protein_coding	consensus_85	606429	609993	-	Calcium-transporting ATPase 3	PF00690.27	Cation transporter/ATPase, N-terminus
69008364	-1.11725	1.01253e-05	protein_coding	consensus_88	181385	181926	+	Intracellular hyphae protein 1	PF01476.21	LysM domain
69017781	5.03283	0.0014516	protein_coding	consensus_89	211121	213365	-	uncharacterized protein GCG54_00010653	PF00168.31	C2 domain
69017820	3.10684	0.0157495	protein_coding	consensus_89	349203	350328	+	Nicotinamide/nicotinic acid mononucleotide adenylyltransferase 2, partial	PF01467.27	Cytidylyltransferase-like
69010201	4.89306	0.000551306	protein_coding	consensus_9	224365	226443	+	ATP-dependent zinc metalloprotease FtsH 2	PF00004.30	ATPase family associated with various cellular activities (AAA)
69010235	3.45431	0.0499036	protein_coding	consensus_9	337265	339578	-	E3 ubiquitin-protein ligase dbl4	PF01485.22	IBR domain, a half RING-finger domain
69010240	3.84222	0.0218529	protein_coding	consensus_9	381526	382887	+	Lysine biosynthesis regulatory protein LYS14	PF00172.19	Fungal Zn(2)-Cys(6) binuclear cluster domain
69010324	3.79875	0.0211158	protein_coding	consensus_9	635184	636632	+	Beta-xylosidase	PF00150.19	Cellulase (glycosyl hydrolase family 5)
69015327	5.05965	0.000651265	protein_coding	consensus_91	141543	144107	-	uncharacterized protein GCG54_00008186	PF12657.8	Transcription factor IIIC subunit delta N-term
69015354	3.69397	0.047347	protein_coding	consensus_91	207281	214770	-	Reducing polyketide synthase hmp8	PF00109.27	Beta-ketoacyl synthase, N-terminal domain
69020359	1.55028	0.0439283	protein_coding	consensus_95	305284	305999	-	J domain-containing protein spf31	PF00226.32	DnaJ domain
69020370	3.37454	0.0360156	protein_coding	consensus_95	337837	339890	+	Vesicle-associated membrane protein	PF13774.7	Regulated-SNARE-like domain
69020381	4.01831	0.0152806	protein_coding	consensus_95	385937	387907	+	RNA-binding motif single-stranded-interacting protein 3	PF00076.23	RNA recognition motif. (a.k.a. RRM, RBD, or RNP domain)
69020383	-1.02664	0.00521852	protein_coding	consensus_95	390045	392905	+	26S proteasome regulatory subunit rpn-1	PF17781.2	RPN1/RPN2 N-terminal domain
69016737	3.58457	0.011736	protein_coding	consensus_97	73707	74971	-	uncharacterized protein GCG54_00009604	PF00141.24	Peroxidase
69016759	4.64133	0.00374095	protein_coding	consensus_97	144933	145931	-	uncharacterized protein GCG54_00009626	PF17784.2	Sulfotransferase domain
69016946	2.03697	0.008369	protein_coding	consensus_1	120024	121666	+	Acetyl-CoA hydrolase	PF02550.16	Acetyl-CoA hydrolase/transferase N-terminal domain
69016988	3.54901	0.0369262	protein_coding	consensus_1	256320	257881	-	uncharacterized protein GCG54_00009855	PF13489.7	Methyltransferase domain
69017025	3.19056	0.0430504	protein_coding	consensus_1	389327	389944	+	uncharacterized protein GCG54_00009892	PF07883.12	Cupin domain
69017060	3.92207	0.020918	protein_coding	consensus_1	529292	530488	+	Arabinogalactan endo-beta-1 4-galactanase, partial	PF07745.14	Glycosyl hydrolase family 53
69017106	1.32288	0.00942112	protein_coding	consensus_1	668556	673209	-	Protein SKG3	PF00169.30	PH domain
69013740	-2.5802	0.00050965	protein_coding	consensus_10	166021	167773	+	Beta-glucosidase 1B	PF00232.19	Glycosyl hydrolase family 1
69013819	2.40328	0.00862902	protein_coding	consensus_10	435482	438107	-	Protein mesA	PF07792.13	Docking domain of Afi1 for Arf3 in vesicle trafficking
69013830	4.39699	0.000950548	protein_coding	consensus_10	483040	484829	-	uncharacterized protein GCG54_00006682	PF04218.14	CENP-B N-terminal DNA-binding domain
69013835	4.19789	0.00934058	protein_coding	consensus_10	511619	513430	-	uncharacterized protein GCG54_00006687	PF09994.10	Uncharacterized alpha/beta hydrolase domain (DUF2235)
69013842	3.17623	0.0103559	protein_coding	consensus_10	550754	552095	-	3-isopropylmalate dehydrogenase	PF00180.21	Isocitrate/isopropylmalate dehydrogenase
69013843	2.78785	0.034381	protein_coding	consensus_10	555449	556558	-	uncharacterized protein GCG54_00006695	PF00628.30	PHD-finger
69017645	2.33298	0.00801305	protein_coding	consensus_101	207565	210111	+	uncharacterized protein GCG54_00010517, partial	PF13191.7	AAA ATPase domain
69017646	1.45603	0.0051538	protein_coding	consensus_101	212964	215203	-	White-opaque regulator 2	PF00172.19	Fungal Zn(2)-Cys(6) binuclear cluster domain
69017659	3.24901	0.0015486	protein_coding	consensus_101	250687	257077	-	putative ABC transporter ATP-binding protein	PF00005.28	ABC transporter
69017660	3.4822	0.0186892	protein_coding	consensus_101	260239	261947	-	Allantoinase	PF01979.21	Amidohydrolase family
69017695	3.68913	0.0323027	protein_coding	consensus_101	358024	359886	+	Glutamyl-tRNA(Gln) amidotransferase subunit B	PF02934.16	GatB/GatE catalytic domain
69017696	5.03301	0.000334337	protein_coding	consensus_101	359982	361066	-	uncharacterized protein GCG54_00010568	PF00226.32	DnaJ domain
69017698	4.68344	0.00333892	protein_coding	consensus_101	365804	366730	-	2 5-dichloro-2 5-cyclohexadiene-1 4-diol dehydrogenase	PF00106.26	short chain dehydrogenase
69007332	-1.7652	1.10161e-05	protein_coding	consensus_102	50554	52082	+	Saccharopine dehydrogenase	PF05222.16	Alanine dehydrogenase/PNT, N-terminal domain
69011151	-1.5979	1.77007e-08	protein_coding	consensus_103	516604	520842	-	Multicopper oxidase aurL2	PF07732.16	Multicopper oxidase
69015085	2.69604	0.0044827	protein_coding	consensus_104	47541	50088	-	Sorting nexin mvp1	PF00787.25	PX domain
69011647	3.89145	0.00109037	protein_coding	consensus_105	5606	8355	+	Phosphatidylinositol 4 5-bisphosphate-binding protein SLM1	PF00169.30	PH domain
69011649	-3.37393	0.00736801	protein_coding	consensus_105	12194	13076	-	H/ACA ribonucleoprotein complex subunit 1	PF04410.15	Gar1/Naf1 RNA binding region
69018983	1.53142	0.037341	protein_coding	consensus_108	110618	112501	+	putative serine hydroxymethyltransferase	PF00464.20	Serine hydroxymethyltransferase
69019015	3.74896	0.00197777	protein_coding	consensus_108	217922	219904	-	Apoptosis-inducing factor 1	PF00355.27	Rieske [2Fe-2S] domain
69021745	3.67412	0.0268173	protein_coding	consensus_109	103332	105176	-	L-pipecolate oxidase	PF01266.25	FAD dependent oxidoreductase
69021763	4.55889	0.00184289	protein_coding	consensus_109	177011	178610	-	Rhamnogalacturonase A	PF00295.18	Glycosyl hydrolases family 28
69020853	3.54168	0.037377	protein_coding	consensus_11	243263	246186	-	Cutinase transcription factor 1 beta	PF00172.19	Fungal Zn(2)-Cys(6) binuclear cluster domain
69020863	-2.00889	0.0021686	protein_coding	consensus_11	273396	274808	+	Peroxisomal (S)-2-hydroxy-acid oxidase GLO1	PF01070.19	FMN-dependent dehydrogenase
69020953	2.50132	3.45308e-06	protein_coding	consensus_11	549709	552429	-	Cellulose synthase 1	PF13641.7	Glycosyltransferase like family 2
69020999	4.41061	0.0030877	protein_coding	consensus_11	702262	703371	-	putative inactive reductase easA	PF00724.21	NADH:flavin oxidoreductase / NADH oxidase family
69021003	3.60199	0.0404149	protein_coding	consensus_11	712329	720074	+	Highly reducing polyketide synthase FUM1	PF00109.27	Beta-ketoacyl synthase, N-terminal domain
69018818	5.19265	0.000580304	protein_coding	consensus_110	139554	140604	-	uncharacterized protein GCG54_00011692	PF00646.34	F-box domain
69018866	3.58711	0.0366645	protein_coding	consensus_110	315676	318600	-	putative exo-1 4-beta-xylosidase bxlB	PF01822.20	WSC domain
69016568	-1.08238	2.94313e-08	protein_coding	consensus_111	76417	77765	+	Sterol 24-C-methyltransferase erg-4	PF08241.13	Methyltransferase domain
69016569	-1.02093	0.00145049	protein_coding	consensus_111	78799	80051	+	Pyruvate dehydrogenase E1 component subunit beta	PF02779.25	Transketolase, pyrimidine binding domain
69020243	4.50198	9.11154e-05	protein_coding	consensus_112	71600	74033	-	uncharacterized protein GCG54_00013126, partial	PF04082.19	Fungal specific transcription factor domain
69020249	2.12157	0.0280437	protein_coding	consensus_112	92234	95643	+	Sodium transport ATPase 2	PF00690.27	Cation transporter/ATPase, N-terminus
69015673	1.99815	0.0125297	protein_coding	consensus_113	1184	3104	-	Cytochrome P450 monooxygenase	PF00067.23	Cytochrome P450
69021483	4.31257	0.000722971	protein_coding	consensus_114	79902	81226	-	butanediol dehydrogenase	PF08240.13	Alcohol dehydrogenase GroES-like domain
69020203	-1.14097	0.000131327	protein_coding	consensus_115	35933	37084	-	rRNA 2'-O-methyltransferase fibrillarin	PF01269.18	Fibrillarin
69020207	1.49729	0.0065245	protein_coding	consensus_115	47845	51499	+	Transforming growth factor-beta receptor-associated protein 1	PF10367.10	Vacuolar sorting protein 39 domain 2
69016136	4.55249	0.00392255	protein_coding	consensus_117	24680	26495	+	Rhamnogalacturonate lyase	PF14686.7	Polysaccharide lyase family 4, domain II
69016272	2.43031	0.0059983	protein_coding	consensus_117	546264	556408	+	Protein kinase rad3	PF08064.14	UME (NUC010) domain
69016306	3.57514	0.0380693	protein_coding	consensus_117	710391	714249	+	putative serine/threonine-protein kinase HSL1	PF00069.26	Protein kinase domain
69016361	2.08738	0.036052	protein_coding	consensus_117	1013279	1014896	+	Septin-2	PF00735.19	Septin
69016368	3.60274	0.0345822	protein_coding	consensus_117	1038998	1041559	-	uncharacterized protein GCG54_00009234	PF13640.7	2OG-Fe(II) oxygenase superfamily
69016373	-1.30337	0.000351724	protein_coding	consensus_117	1070105	1071277	-	Fluconazole resistance protein 1	PF00172.19	Fungal Zn(2)-Cys(6) binuclear cluster domain
69016385	4.99775	0.000475612	protein_coding	consensus_117	1127000	1128298	-	Imidazolonepropionase	PF01979.21	Amidohydrolase family
69016432	5.03857	0.000497666	protein_coding	consensus_117	1313978	1315612	+	uncharacterized protein GCG54_00009299	PF08550.11	Fungal protein of unknown function (DUF1752)
69016475	3.65862	0.0298565	protein_coding	consensus_117	1463438	1464639	-	uncharacterized protein GCG54_00009342	PF09816.10	RNA polymerase II transcription elongation factor
69016479	2.18246	0.00637635	protein_coding	consensus_117	1476876	1479005	-	uncharacterized protein GCG54_00009346	PF13445.7	RING-type zinc-finger
69016501	3.28268	0.00631333	protein_coding	consensus_117	1594240	1598924	-	putative RWD RING finger and WD repeat-containing protein C11E3.05	PF17120.6	Zinc-ribbon, C4HC2 type
69016506	4.19346	0.00666763	protein_coding	consensus_117	1613371	1616048	-	Bifunctional dethiobiotin synthetase	PF13500.7	AAA domain
69022733	-1.61195	1.28909e-07	protein_coding	consensus_119	32759	33305	+	Histone H2A	PF00125.25	Core histone H2A/H2B/H3/H4
69022745	1.52	0.01564	protein_coding	consensus_119	122285	125899	-	Actin cytoskeleton-regulatory complex protein sla1	PF00018.29	SH3 domain
69007531	3.68501	0.0261536	protein_coding	consensus_12	33985	34404	+	uncharacterized protein GCG54_00000358	PF14534.7	Domain of unknown function (DUF4440)
69007548	3.92452	0.0166185	protein_coding	consensus_12	108833	111553	+	Ophiobolin F synthase	PF19086.1	Terpene synthase family 2, C-terminal metal binding
69012527	4.44115	0.00864128	protein_coding	consensus_120	39771	41643	-	Pyranose dehydrogenase 1	PF00732.20	GMC oxidoreductase
69012537	3.55561	0.0389168	protein_coding	consensus_120	65091	65904	+	uncharacterized protein GCG54_00005386	PF01613.19	Flavin reductase like domain
69012539	5.7267	2.68707e-05	protein_coding	consensus_120	67634	70689	-	Bikaverin cluster transcription factor bik5	PF00172.19	Fungal Zn(2)-Cys(6) binuclear cluster domain
69020214	-1.6357	1.33985e-13	protein_coding	consensus_123	5560	6659	-	Arginase	PF00491.22	Arginase family
69009659	4.19731	0.00787712	protein_coding	consensus_13	243526	246052	-	uncharacterized protein GCG54_00002497	PF00172.19	Fungal Zn(2)-Cys(6) binuclear cluster domain
69009683	-1.81562	6.60339e-13	protein_coding	consensus_13	341415	342287	+	uncharacterized protein GCG54_00002521	PF00561.21	alpha/beta hydrolase fold
69009700	2.88319	0.00188422	protein_coding	consensus_13	405223	407806	-	HBS1-like protein	PF08938.11	HBS1 N-terminus
69009706	2.49605	0.00307459	protein_coding	consensus_13	421636	424890	+	Ubiquitin carboxyl-terminal hydrolase 4	PF00581.21	Rhodanese-like domain
69009711	1.18738	0.0479157	protein_coding	consensus_13	439929	443300	-	Serine/threonine-protein kinase MST20	PF00786.29	P21-Rho-binding domain
69009714	1.96661	0.0392323	protein_coding	consensus_13	469528	472515	-	Chromatin structure-remodeling complex subunit rsc9	PF01388.22	ARID/BRIGHT DNA binding domain
69009717	1.09203	0.0350936	protein_coding	consensus_13	478736	482080	-	Protein argonaute 12	PF16486.6	N-terminal domain of argonaute
69009729	1.12033	0.0152147	protein_coding	consensus_13	512516	515992	-	Sulfite reductase flavoprotein component	PF17147.5	Pyruvate:ferredoxin oxidoreductase core domain II
69009760	1.53805	0.00722444	protein_coding	consensus_13	611667	617250	+	putative general negative regulator of transcription C16C9.04c	PF14570.7	RING/Ubox like zinc-binding domain
69009773	5.07896	0.000225585	protein_coding	consensus_13	667845	670194	+	Neutral ceramidase 2	PF04734.14	Neutral/alkaline non-lysosomal ceramidase, N-terminal
69009790	2.87783	0.0051825	protein_coding	consensus_13	726437	728625	+	putative glucan 1 3-beta-glucosidase D	PF00150.19	Cellulase (glycosyl hydrolase family 5)
69009811	2.94038	0.0224019	protein_coding	consensus_13	805420	806962	-	E3 SUMO-protein ligase nse2	PF11789.9	Zinc-finger of the MIZ type in Nse subunit
69009821	4.09424	0.0100328	protein_coding	consensus_13	840994	844646	-	putative branched-chain-amino-acid aminotransferase	PF00172.19	Fungal Zn(2)-Cys(6) binuclear cluster domain
69009834	1.21836	0.0490979	protein_coding	consensus_13	891252	895876	-	Mediator of RNA polymerase II transcription subunit 13	PF11597.9	Mediator complex subunit 13 N-terminal
69009838	3.13131	0.00260697	protein_coding	consensus_13	909617	911238	+	putative alanine aminotransferase, partial	PF00155.22	Aminotransferase class I and II
69009845	4.01155	0.0108989	protein_coding	consensus_13	940575	942278	+	D-3-phosphoglycerate dehydrogenase	PF00389.31	D-isomer specific 2-hydroxyacid dehydrogenase, catalytic domain
69009857	3.79382	0.0100874	protein_coding	consensus_13	983613	985306	-	uncharacterized protein GCG54_00002696	PF07967.14	C3HC zinc finger-like
69009890	4.64266	0.00140089	protein_coding	consensus_13	1123310	1124629	-	Zinc metalloproteinase nas-7	PF01400.25	Astacin (Peptidase family M12A)
69021206	3.97095	0.0137872	protein_coding	consensus_14	179792	182559	-	uncharacterized protein GCG54_00014091	PF00172.19	Fungal Zn(2)-Cys(6) binuclear cluster domain
69021231	4.96668	0.000486613	protein_coding	consensus_14	256967	259675	-	Activator of stress protein 1	PF00172.19	Fungal Zn(2)-Cys(6) binuclear cluster domain
69021236	1.81155	0.00348036	protein_coding	consensus_14	272160	273299	+	Fe-regulated protein 8	PF07992.15	Pyridine nucleotide-disulphide oxidoreductase
69021299	2.735	2.03784e-05	protein_coding	consensus_14	468668	469819	-	putative oxidoreductase	PF00106.26	short chain dehydrogenase
69012383	2.08494	0.0453112	protein_coding	consensus_15	22781	24548	-	Tyrosinase-like protein orsC	PF00264.21	Common central domain of tyrosinase
69012456	4.81126	0.000756041	protein_coding	consensus_15	254324	256122	-	Cytochrome P450 monooxygenase aflN	PF00067.23	Cytochrome P450
69012482	4.17099	0.0196596	protein_coding	consensus_15	332982	334109	-	Quinone oxidoreductase-like protein 2-like	PF08240.13	Alcohol dehydrogenase GroES-like domain
69019978	3.76971	0.0207361	protein_coding	consensus_16	422452	426430	-	uncharacterized protein GCG54_00012860	PF00350.24	Dynamin family
69019988	3.89795	0.0259038	protein_coding	consensus_16	461303	462241	-	putative oxidoreductase	PF00106.26	short chain dehydrogenase
69019998	3.89134	0.0169571	protein_coding	consensus_16	498737	501225	-	Beta-hexosaminidase	PF02838.16	Glycosyl hydrolase family 20, domain 2
69020017	4.47642	0.00293944	protein_coding	consensus_16	558532	560156	-	Mannan endo-1 4-beta-mannosidase	PF16990.6	Carbohydrate binding module (family 35)
69020092	-6.05871	0.00300593	protein_coding	consensus_16	838142	841523	+	uncharacterized protein GCG54_00012975, partial	PF13191.7	AAA ATPase domain
69018093	5.01831	0.000306755	protein_coding	consensus_17	271554	273456	-	Lysine-specific histone demethylase 1B	PF01593.25	Flavin containing amine oxidoreductase
69018095	5.02101	0.000287522	protein_coding	consensus_17	278023	279819	+	Acyl-CoA dehydrogenase apdG	PF00173.29	Cytochrome b5-like Heme/Steroid binding domain
69018110	4.23687	0.0123189	protein_coding	consensus_17	328117	329406	-	Sphingolipid delta(4)-desaturase	PF08557.11	Sphingolipid Delta4-desaturase (DES)
69018156	-1.16157	4.51236e-06	protein_coding	consensus_17	475969	476456	-	13 kDa ribonucleoprotein-associated protein	PF01248.27	Ribosomal protein L7Ae/L30e/S12e/Gadd45 family
69018234	2.77381	0.00236972	protein_coding	consensus_17	680201	682254	+	Oxygen-dependent choline dehydrogenase	PF00732.20	GMC oxidoreductase
69018239	1.49975	0.0493823	protein_coding	consensus_17	697930	699414	+	uncharacterized protein GCG54_00011113	PF13489.7	Methyltransferase domain
69018291	4.29534	0.00611163	protein_coding	consensus_17	863221	864483	+	uncharacterized protein GCG54_00011165	PF10180.10	WKF domain
69018318	1.21921	0.00277051	protein_coding	consensus_17	952835	956243	+	uncharacterized protein GCG54_00011192	PF12868.8	Domain of unknwon function (DUF3824)
69018398	3.61025	0.0312552	protein_coding	consensus_17	1260799	1262671	-	Multicopper oxidase abr1	PF07732.16	Multicopper oxidase
69018400	1.53322	0.00116132	protein_coding	consensus_17	1273593	1276736	-	Oxysterol-binding protein-like C23H4.01c	PF15409.7	Pleckstrin homology domain
69018408	3.41806	0.019109	protein_coding	consensus_17	1296774	1298533	-	Adenosine deaminase 2-A	PF00962.23	Adenosine/AMP deaminase
69018452	2.06785	0.00913851	protein_coding	consensus_17	1465900	1468680	+	Pre-mRNA-splicing factor prp1	PF06424.13	PRP1 splicing factor, N-terminal
69018480	3.16982	0.00854061	protein_coding	consensus_17	1588290	1591216	-	Ribosomal RNA-processing protein 7	PF03473.18	MOSC domain
69018483	-1.03125	0.00174484	protein_coding	consensus_17	1600512	1602240	+	Cysteine desulfurase	PF00266.20	Aminotransferase class-V
69018496	1.82582	0.0418247	protein_coding	consensus_17	1645542	1646325	+	putative steroid-binding protein 3	PF00173.29	Cytochrome b5-like Heme/Steroid binding domain
69018511	4.29797	0.00482652	protein_coding	consensus_17	1736017	1737182	+	Quinone oxidoreductase PIG3	PF08240.13	Alcohol dehydrogenase GroES-like domain
69018517	2.55112	0.0493179	protein_coding	consensus_17	1748955	1756985	-	Chromatin remodeling factor mit1	PF15446.7	PHD/FYVE-zinc-finger like domain
69018535	2.07002	0.0381763	protein_coding	consensus_17	1810367	1811945	+	putative agmatinase 1	PF00491.22	Arginase family
69018542	4.39869	0.00311328	protein_coding	consensus_17	1825870	1826976	+	L-rhamnono-gamma-lactonase	PF04909.15	Amidohydrolase
69018624	1.18373	0.00974326	protein_coding	consensus_17	2174750	2176874	-	RNA polymerase-associated protein RTF1	PF03126.19	Plus-3 domain
69018668	4.08858	0.00952596	protein_coding	consensus_17	2360356	2361586	-	uncharacterized protein GCG54_00011542	PF10419.10	TFIIIC subunit triple barrel domain
69018669	5.71054	0.000106765	protein_coding	consensus_17	2362142	2363874	+	Imidazole glycerol phosphate synthase hisHF	PF00117.29	Glutamine amidotransferase class-I
69018673	2.76061	0.00216739	protein_coding	consensus_17	2374203	2376220	+	putative RING finger protein P8B7.15c	PF08783.12	DWNN domain
69018718	3.89554	0.0353018	protein_coding	consensus_17	2582644	2583788	+	Chaperone protein DnaJ	PF00226.32	DnaJ domain
69018722	2.04785	0.049805	protein_coding	consensus_17	2591345	2593020	+	Deoxycytidylate deaminase	PF00098.24	Zinc knuckle
69013486	-1.78916	0.000635182	protein_coding	consensus_19	164816	166530	+	putative cytochrome P450 6a14	PF00067.23	Cytochrome P450
69013569	-1.58583	0.00373167	protein_coding	consensus_19	449896	451614	-	Carboxylesterase 5A	PF00135.29	Carboxylesterase family
69013622	3.49586	0.0425572	protein_coding	consensus_19	607056	625101	+	Polyketide synthase-nonribosomal peptide synthetase	PF00067.23	Cytochrome P450
69012157	1.37254	0.0264046	protein_coding	consensus_2	82422	83481	+	Transcriptional activator HAP3	PF00808.24	Histone-like transcription factor (CBF/NF-Y) and archaeal histone
69012175	3.8402	0.0187521	protein_coding	consensus_2	140779	142145	-	uncharacterized protein GCG54_00005023	PF13472.7	GDSL-like Lipase/Acylhydrolase family
69020132	4.94801	0.000761192	protein_coding	consensus_21	177247	182385	-	Nodulation protein G	PF00106.26	short chain dehydrogenase
69020174	1.53366	0.000455111	protein_coding	consensus_21	357658	361671	+	Kinesin-like protein klpA	PF00225.24	Kinesin motor domain
69020176	4.18014	0.00624598	protein_coding	consensus_21	365477	367196	+	uncharacterized protein GCG54_00013059	PF00067.23	Cytochrome P450
69014072	4.21022	0.0129224	protein_coding	consensus_22	556854	559184	-	Alpha-L-fucosidase 2	PF14498.7	Glycosyl hydrolase family 65, N-terminal domain
69019697	1.11894	0.0209397	protein_coding	consensus_24	15096	17681	+	ERAD-associated E3 ubiquitin-protein ligase HRD1	PF12678.8	RING-H2 zinc finger domain
69019709	-1.03202	9.06951e-05	protein_coding	consensus_24	42106	42777	+	Calmodulin	PF13833.7	EF-hand domain pair
69019761	1.8298	0.0204669	protein_coding	consensus_24	224942	227510	+	SCF E3 ubiquitin ligase complex F-box protein grrA	PF12937.8	F-box-like
69019773	1.95156	0.0261523	protein_coding	consensus_24	264930	266021	+	putative pectate lyase B	PF00544.20	Pectate lyase
69014526	4.58002	0.00190835	protein_coding	consensus_27	18359	19760	+	uncharacterized protein GCG54_00007381, partial	PF12697.8	Alpha/beta hydrolase family
69014533	3.53073	0.0241189	protein_coding	consensus_27	31456	32322	+	uncharacterized protein GCG54_00007388	PF00397.27	WW domain
69014609	2.40361	0.0148919	protein_coding	consensus_27	356397	358067	+	Acetylcholinesterase	PF00135.29	Carboxylesterase family
69014746	-1.14862	1.35687e-05	protein_coding	consensus_27	785383	786900	-	Mannitol 2-dehydrogenase	PF01232.24	Mannitol dehydrogenase Rossmann domain
69019088	4.68967	0.00109158	protein_coding	consensus_28	208583	209592	-	uncharacterized protein GCG54_00011965	PF09362.11	Domain of unknown function (DUF1996)
69019118	1.61802	0.0339228	protein_coding	consensus_28	303223	305918	-	R3H domain-containing protein 2	PF01424.23	R3H domain
69019124	2.84576	0.00672667	protein_coding	consensus_28	329693	331965	+	putative transcriptional regulatory protein C15D4.02	PF00172.19	Fungal Zn(2)-Cys(6) binuclear cluster domain
69019129	1.73336	0.0020141	protein_coding	consensus_28	347014	351296	-	Nucleoporin	PF08801.12	Nup133 N terminal like
69019134	4.3279	0.00570501	protein_coding	consensus_28	361631	363494	+	Exosome complex component rrp4	PF14382.7	Exosome complex exonuclease RRP4 N-terminal region
69019157	1.55527	0.0351042	protein_coding	consensus_28	459095	463214	+	Dual specificity protein kinase pom1	PF00069.26	Protein kinase domain
69019160	3.01046	0.0468472	protein_coding	consensus_28	480699	483083	+	uncharacterized protein GCG54_00012037	PF12937.8	F-box-like
69007181	1.94529	0.00289708	protein_coding	consensus_29	22900	25412	+	Protease KEX1	PF00082.23	Subtilase family
69007207	4.28635	0.0320231	protein_coding	consensus_29	125237	127146	+	Cytochrome P450 monooxygenase 1	PF00067.23	Cytochrome P450
69015822	4.57344	0.00190154	protein_coding	consensus_30	107313	109214	-	Eukaryotic translation initiation factor 2D	PF17832.2	Pre-PUA-like domain
69015862	4.60806	0.00417756	protein_coding	consensus_30	242283	243551	-	Bis(5'-nucleosyl)-tetraphosphatase symmetrical	PF00149.29	Calcineurin-like phosphoesterase
69015872	3.81185	0.0190614	protein_coding	consensus_30	290101	291070	+	uncharacterized protein GCG54_00008732	PF00106.26	short chain dehydrogenase
69015894	1.45475	0.0310123	protein_coding	consensus_30	361447	363727	+	G2-specific protein kinase nim-1	PF07714.18	Protein tyrosine and serine/threonine kinase
69015910	-1.50717	0.00669298	protein_coding	consensus_30	451344	452288	+	D-2-hydroxyacid dehydrogenase	PF00389.31	D-isomer specific 2-hydroxyacid dehydrogenase, catalytic domain
69015925	4.28635	0.0320231	protein_coding	consensus_30	492818	493375	+	Peptidyl-prolyl cis-trans isomerase-like 1	PF00160.22	Cyclophilin type peptidyl-prolyl cis-trans isomerase/CLD
69016006	4.78153	0.000748248	protein_coding	consensus_30	800881	804250	+	uncharacterized protein GCG54_00008867	PF08693.11	Transmembrane alpha-helix domain
69020570	-1.52054	0.000671866	protein_coding	consensus_31	3661	5712	+	ATP-dependent RNA helicase cyt-19	PF00270.30	DEAD/DEAH box helicase
69020580	2.17128	0.0232744	protein_coding	consensus_31	46154	47511	+	uncharacterized protein GCG54_00013464	PF00179.27	Ubiquitin-conjugating enzyme
69020623	-1.01104	0.000612898	protein_coding	consensus_31	238170	242204	-	Serine/threonine-protein kinase oca2	PF00069.26	Protein kinase domain
69014268	-1.54806	0.000222474	protein_coding	consensus_32	286295	288064	+	FAD-linked oxidoreductase ZEB1	PF01565.24	FAD binding domain
69014274	2.75818	0.0257643	protein_coding	consensus_32	305347	306188	+	Hypoxanthine-guanine phosphoribosyltransferase	PF00156.28	Phosphoribosyl transferase domain
69014397	4.2797	0.00564765	protein_coding	consensus_32	688307	689167	-	uncharacterized protein GCG54_00007252	PF00561.21	alpha/beta hydrolase fold
69014410	-1.2853	3.20471e-06	protein_coding	consensus_32	729976	734735	+	ZEB2-regulated ABC transporter 1	PF14510.7	ABC-transporter N-terminal
69007226	1.60503	0.0398857	protein_coding	consensus_33	29842	30517	-	Cyclin-dependent kinases regulatory subunit	PF01111.20	Cyclin-dependent kinase regulatory subunit
69007241	1.31167	0.0162462	protein_coding	consensus_33	98822	108248	+	1-phosphatidylinositol 3-phosphate 5-kinase FAB1	PF01363.22	FYVE zinc finger
69007260	4.11729	0.00819297	protein_coding	consensus_33	157892	159783	+	Protein CSN12-like	PF01399.28	PCI domain
69007264	-1.08834	0.0237596	protein_coding	consensus_33	168619	170126	-	NAD(P)H-dependent D-xylose reductase XYR1	PF00248.22	Aldo/keto reductase family
69007272	3.87536	0.0163916	protein_coding	consensus_33	207943	209859	-	Platelet-activating factor acetylhydrolase	PF03403.14	Platelet-activating factor acetylhydrolase, isoform II
69011410	3.30764	0.028949	protein_coding	consensus_34	57950	59102	-	Pyroglutamyl-peptidase 1	PF01470.18	Pyroglutamyl peptidase
69015158	2.83486	0.00716576	protein_coding	consensus_35	75353	76316	+	putative pyridoxamine 5'-phosphate oxidase	PF01243.21	Pyridoxamine 5'-phosphate oxidase
69015180	-4.66927	0.0191357	protein_coding	consensus_35	141800	142425	+	Beta-carbonic anhydrase 1	PF00484.20	Carbonic anhydrase
69015195	-1.2943	0.00203385	protein_coding	consensus_35	217732	219003	+	putative monooxygenase	PF03060.16	Nitronate monooxygenase
69015212	-1.66677	1.62704e-06	protein_coding	consensus_35	298702	299864	+	Ribonuclease T2-like	PF00445.19	Ribonuclease T2 family
69015243	5.44739	7.47928e-05	protein_coding	consensus_35	409438	410865	+	Sorbitol dehydrogenase	PF08240.13	Alcohol dehydrogenase GroES-like domain
69013119	1.99356	0.0469347	protein_coding	consensus_36	192821	194190	-	uncharacterized protein GCG54_00005970	PF13920.7	Zinc finger, C3HC4 type (RING finger)
69013130	3.03241	0.0142055	protein_coding	consensus_36	239622	240932	+	uncharacterized protein GCG54_00005981	PF07859.14	alpha/beta hydrolase fold
69013149	2.11549	0.00305543	protein_coding	consensus_36	307573	314160	+	putative transcription factor SEF1, partial	PF00172.19	Fungal Zn(2)-Cys(6) binuclear cluster domain
69013162	2.43397	0.0125372	protein_coding	consensus_36	353254	354528	-	Ribosome production factor 1	PF04427.19	Brix domain
69013221	3.4351	0.0468586	protein_coding	consensus_36	595125	595644	+	Pre-mRNA-splicing factor cwf14, partial	PF01125.18	G10 protein
69013243	2.70708	0.0200574	protein_coding	consensus_36	649624	651455	-	putative G3BP-like protein	PF02136.21	Nuclear transport factor 2 (NTF2) domain
69013248	2.4099	7.22934e-05	protein_coding	consensus_36	671325	675947	+	Actin cytoskeleton-regulatory complex protein PAN1	PF08226.12	Domain of unknown function (DUF1720)
69013299	3.99119	0.0112964	protein_coding	consensus_36	846161	847762	+	Cytochrome P450 monooxygenase yanC	PF00067.23	Cytochrome P450
69013304	-1.56782	0.0154698	protein_coding	consensus_36	873766	876265	+	Long-chain-alcohol oxidase FAO2	PF00732.20	GMC oxidoreductase
69013305	3.69084	0.0260911	protein_coding	consensus_36	876390	878527	-	Molybdenum cofactor biosynthesis protein 1	PF04055.22	Radical SAM superfamily
69013307	2.61112	0.0498817	protein_coding	consensus_36	882805	884123	+	uncharacterized protein GCG54_00006158	PF00076.23	RNA recognition motif. (a.k.a. RRM, RBD, or RNP domain)
69013338	3.07527	0.0393126	protein_coding	consensus_36	992970	995505	-	putative sterigmatocystin biosynthesis P450 monooxygenase	PF00067.23	Cytochrome P450
69013367	3.55533	0.0364037	protein_coding	consensus_36	1097840	1098798	+	Short chain dehydrogenase andC	PF00106.26	short chain dehydrogenase
69013370	1.56441	0.0288095	protein_coding	consensus_36	1106161	1107622	-	Serine/threonine-protein kinase ppk23	PF00069.26	Protein kinase domain
69013392	1.84947	0.00202633	protein_coding	consensus_36	1195223	1195759	+	Protein yippee-like 1, partial	PF03226.15	Yippee zinc-binding/DNA-binding /Mis18, centromere assembly
69011472	3.86377	0.016114	protein_coding	consensus_37	21652	22817	+	Kanamycin B dioxygenase	PF05721.14	Phytanoyl-CoA dioxygenase (PhyH)
69011498	4.4109	0.00291808	protein_coding	consensus_37	133145	134680	+	Endochitinase 1	PF00704.29	Glycosyl hydrolases family 18
69011519	4.52478	0.00212898	protein_coding	consensus_37	219503	220277	-	Pathogenesis-related protein PR-1 type	PF00188.27	Cysteine-rich secretory protein family
69011591	5.5735	0.000103547	protein_coding	consensus_37	477836	479556	-	putative sterigmatocystin biosynthesis P450 monooxygenase	PF00067.23	Cytochrome P450
69011627	-1.5251	0.00641066	protein_coding	consensus_37	564140	565906	-	Succinyl-CoA:3-ketoacid coenzyme A transferase 1, partial	PF01144.24	Coenzyme A transferase
69020685	2.04828	0.0370736	protein_coding	consensus_38	159624	161089	-	uncharacterized protein GCG54_00013569	PF00804.26	Syntaxin
69020689	1.6264	0.0369042	protein_coding	consensus_38	180913	182359	-	Protein PNG1	PF03835.16	Rad4 transglutaminase-like domain
69020716	4.17032	0.00964401	protein_coding	consensus_38	252208	253339	-	uncharacterized protein GCG54_00013600	PF14521.7	Lysine-specific metallo-endopeptidase
69020746	4.12006	0.00773921	protein_coding	consensus_38	335315	338056	-	Minor extracellular protease vpr	PF00082.23	Subtilase family
69010094	4.77673	0.00355237	protein_coding	consensus_4	113039	113770	-	uncharacterized protein GCG54_00002933	PF00702.27	haloacid dehalogenase-like hydrolase
69010095	5.78395	2.36581e-05	protein_coding	consensus_4	114612	116250	-	4-aminobutyrate aminotransferase	PF00202.22	Aminotransferase class-III
69012256	-2.6106	6.22637e-21	protein_coding	consensus_40	241833	243652	-	FAD-linked oxidoreductase ZEB1	PF01565.24	FAD binding domain
69012752	4.23797	0.00547609	protein_coding	consensus_41	3820	6225	+	uncharacterized protein GCG54_00005601	PF00172.19	Fungal Zn(2)-Cys(6) binuclear cluster domain
69012848	4.08352	0.0049804	protein_coding	consensus_41	388936	391760	+	Transcription initiation factor TFIID subunit 12	PF03847.14	Transcription initiation factor TFIID subunit A
69012853	-2.66613	0.0172368	protein_coding	consensus_41	408385	409155	-	uncharacterized protein GCG54_00005703	PF03330.19	Lytic transglycolase
69009951	4.26947	0.00478697	protein_coding	consensus_42	89097	90102	+	uncharacterized protein GCG54_00002790	PF10241.10	Uncharacterized conserved protein
69010057	4.83238	0.00313409	protein_coding	consensus_42	436641	437857	+	Replication factor C subunit 3	PF00004.30	ATPase family associated with various cellular activities (AAA)
69015715	4.79784	0.000761201	protein_coding	consensus_43	7230	8259	-	High osmolarity signaling protein SHO1	PF00018.29	SH3 domain
69015742	-1.00177	0.00397265	protein_coding	consensus_43	109899	111417	-	Beta-1 3-glucan-binding protein	PF00722.22	Glycosyl hydrolases family 16
69015756	4.53136	0.00229327	protein_coding	consensus_43	174874	176199	+	Pre-mRNA-splicing factor CWC25	PF10197.10	N-terminal domain of CBF1 interacting co-repressor CIR
69015774	3.94933	0.00678672	protein_coding	consensus_43	219957	221812	+	2-methylisocitrate lyase	PF00463.22	Isocitrate lyase family
69013404	4.54724	0.00184093	protein_coding	consensus_44	7583	10631	+	Serine/threonine-protein kinase ATG1	PF00069.26	Protein kinase domain
69013407	3.46067	0.0444158	protein_coding	consensus_44	17050	17892	-	uncharacterized protein GCG54_00006258	PF00196.20	Bacterial regulatory proteins, luxR family
69009158	3.50303	0.0410799	protein_coding	consensus_45	20636	22007	+	DNA-dependent metalloprotease WSS1	PF08325.11	WLM domain
69009197	4.35845	0.00361996	protein_coding	consensus_45	180186	181874	-	Serine/threonine-protein kinase chk1	PF00069.26	Protein kinase domain
69009205	3.70034	0.00872874	protein_coding	consensus_45	201016	201664	-	uncharacterized protein GCG54_00002041	PF17032.6	zinc-ribbon family
69009252	5.12399	0.000391781	protein_coding	consensus_45	362301	363200	+	Transcription initiation factor TFIID subunit 9	PF02291.16	Transcription initiation factor IID, 31kD subunit
69012875	4.21581	0.00679321	protein_coding	consensus_47	42875	54962	-	Fatty acid oxidation complex subunit alpha	PF02737.19	3-hydroxyacyl-CoA dehydrogenase, NAD binding domain
69012888	3.66445	0.0362441	protein_coding	consensus_47	87877	89613	+	Exoglucanase 1	PF00840.21	Glycosyl hydrolase family 7
69012923	3.61869	0.0430997	protein_coding	consensus_47	201055	203631	+	Vacuolar protein sorting-associated protein 9a	PF18151.2	Domain of unknown function (DUF5601)
69012962	3.33235	0.0244518	protein_coding	consensus_47	312774	314390	+	tRNA (guanine(10)-N2)-methyltransferase	PF01170.19	Putative RNA methylase family UPF0020
69013015	4.47595	0.00711943	protein_coding	consensus_47	499597	500853	+	Anthranilate phosphoribosyltransferase	PF02885.18	Glycosyl transferase family, helical bundle domain
69013028	-1.24598	0.00213701	protein_coding	consensus_47	541551	544100	+	GMP synthase [glutamine-hydrolyzing]	PF00117.29	Glutamine amidotransferase class-I
69013041	4.67307	0.00133149	protein_coding	consensus_47	589141	589719	+	Nitrilase and fragile histidine triad fusion protein NitFhit	PF01230.24	HIT domain
69011297	1.46458	0.0146843	protein_coding	consensus_48	496547	498855	-	uncharacterized protein GCG54_00004141, partial	PF13632.7	Glycosyl transferase family group 2
69011308	4.72834	0.00103195	protein_coding	consensus_48	539928	540785	+	Cell surface superoxide dismutase 6	PF00080.21	Copper/zinc superoxide dismutase (SODC)
69011312	1.04526	0.014354	protein_coding	consensus_48	569177	571525	+	uncharacterized protein GCG54_00004156	PF14558.7	ML-like domain
69011324	2.09329	0.0348264	protein_coding	consensus_48	634853	635704	-	uncharacterized protein GCG54_00004168	PF13921.7	Myb-like DNA-binding domain
69011343	1.44898	0.0225021	protein_coding	consensus_48	749689	751642	+	uncharacterized protein GCG54_00004187	PF13465.7	Zinc-finger double domain
69011387	-1.45331	0.00165693	protein_coding	consensus_48	895007	897814	-	Adenylyl-sulfate kinase	PF03061.23	Thioesterase superfamily
69019173	5.64406	4.22737e-05	protein_coding	consensus_49	19331	21556	+	Copper amine oxidase 1	PF02727.17	Copper amine oxidase, N2 domain
69019182	2.00344	0.0235601	protein_coding	consensus_49	71832	75551	-	Telomere length regulation protein elg1	PF00004.30	ATPase family associated with various cellular activities (AAA)
69019195	3.70084	0.0254044	protein_coding	consensus_49	124587	125621	+	uncharacterized protein GCG54_00012072	PF04909.15	Amidohydrolase
69019216	2.52695	8.12818e-05	protein_coding	consensus_49	211164	214982	+	uncharacterized protein GCG54_00012093	PF13465.7	Zinc-finger double domain
69019312	4.57659	0.00175424	protein_coding	consensus_49	560665	562820	+	Peroxisomal primary amine oxidase	PF02727.17	Copper amine oxidase, N2 domain
69019321	4.54787	0.0010961	protein_coding	consensus_49	597612	598517	-	Uricase	PF01014.19	Uricase
69019342	3.74146	0.0342301	protein_coding	consensus_49	704197	705715	+	uncharacterized protein GCG54_00012220	PF00652.23	Ricin-type beta-trefoil lectin domain
69019363	3.51849	0.0396731	protein_coding	consensus_49	766106	767653	-	Endoglucanase gh5-1	PF00734.19	Fungal cellulose binding domain
69010787	2.02843	0.0219101	protein_coding	consensus_5	76225	77767	+	Acetylornithine aminotransferase	PF00202.22	Aminotransferase class-III
69010790	4.46173	0.00394603	protein_coding	consensus_5	91207	91911	+	Cutinase	PF01083.23	Cutinase
69010798	3.86437	0.0180164	protein_coding	consensus_5	118735	119543	-	Endoglucanase cel12C	PF01670.17	Glycosyl hydrolase family 12
69010847	4.71402	0.00145865	protein_coding	consensus_5	329289	330973	-	putative aminotransferase C6B12.04c	PF00155.22	Aminotransferase class I and II
69007676	4.2323	0.00583143	protein_coding	consensus_50	88611	90288	+	Oxalate decarboxylase OxdC	PF00190.23	Cupin
69007753	5.19819	0.000368411	protein_coding	consensus_50	323101	324732	+	uncharacterized protein GCG54_00000581	PF09362.11	Domain of unknown function (DUF1996)
69007842	3.60451	0.0210168	protein_coding	consensus_50	584344	585747	-	Protein SGT1-like	PF04969.17	CS domain
69007959	4.03189	0.012854	protein_coding	consensus_50	1018025	1018843	+	uncharacterized protein GCG54_00000788	PF03992.17	Antibiotic biosynthesis monooxygenase
69007962	-1.52046	0.000152169	protein_coding	consensus_50	1021243	1022837	-	CAAX prenyl protease 1	PF16491.6	CAAX prenyl protease N-terminal, five membrane helices
69007978	1.26497	0.0157444	protein_coding	consensus_50	1114107	1117858	+	putative inositol polyphosphate 5-phosphatase C9G1.10c	PF03372.24	Endonuclease/Exonuclease/phosphatase family
69007997	4.82605	0.000884543	protein_coding	consensus_50	1170464	1172119	+	putative mRNA-splicing protein ubp10	PF02148.20	Zn-finger in ubiquitin-hydrolases and other protein
69008079	3.63652	0.0290244	protein_coding	consensus_50	1465792	1467555	+	uncharacterized protein GCG54_00000908	PF13679.7	Methyltransferase domain
69015022	-1.42367	0.00641506	protein_coding	consensus_51	253922	254792	-	Ribosome biogenesis protein RLP24	PF01246.21	Ribosomal protein L24e
69015026	-1.75766	0.0356447	protein_coding	consensus_51	262291	263042	+	uncharacterized protein GCG54_00007884	PF13664.7	Domain of unknown function (DUF4149)
69015601	3.30536	0.00646592	protein_coding	consensus_52	485209	490226	+	E3 ubiquitin-protein ligase listerin	PF13639.7	Ring finger domain
69015603	-2.94143	0.00724107	protein_coding	consensus_52	491679	493133	-	Cyclin-dependent kinase 3	PF16987.6	KIX domain
69015635	3.12221	0.0449891	protein_coding	consensus_52	594242	597164	+	uncharacterized protein GCG54_00008494	PF00653.22	Inhibitor of Apoptosis domain
69015668	3.4969	0.0436163	protein_coding	consensus_52	690491	690897	+	uncharacterized protein GCG54_00008527	PF07876.13	Stress responsive A/B Barrel Domain
69011678	5.31614	0.000102443	protein_coding	consensus_54	50001	53546	+	DNA replication licensing factor mcm4, partial	PF14551.7	MCM N-terminal domain
69011680	1.66381	0.0443069	protein_coding	consensus_54	60324	64049	+	uncharacterized protein GCG54_00004525	PF00397.27	WW domain
69011708	1.54057	0.0484556	protein_coding	consensus_54	146726	151688	-	putative WD repeat-containing protein	PF01212.22	Beta-eliminating lyase
69011724	-1.34778	0.00833941	protein_coding	consensus_54	205701	207476	+	Alpha-amylase 2	PF00128.25	Alpha amylase, catalytic domain
69011730	3.9383	0.0208289	protein_coding	consensus_54	217663	219819	-	uncharacterized protein GCG54_00004575	PF00723.22	Glycosyl hydrolases family 15
69011743	2.42335	0.0198497	protein_coding	consensus_54	259303	261824	+	Molybdenum cofactor sulfurase	PF00266.20	Aminotransferase class-V
69011751	1.84556	0.00499969	protein_coding	consensus_54	286991	290669	-	Protein csx2	PF16746.6	BAR domain of APPL family
69011764	2.48597	0.0221567	protein_coding	consensus_54	374132	379319	+	ATP-dependent DNA helicase hus2/rqh1	PF00270.30	DEAD/DEAH box helicase
69011778	2.14752	0.0271771	protein_coding	consensus_54	436717	438793	+	uncharacterized protein GCG54_00004625	PF00651.32	BTB/POZ domain
69011780	-1.64202	0.0354483	protein_coding	consensus_54	441817	443300	-	Proline iminopeptidase	PF00561.21	alpha/beta hydrolase fold
69011783	-2.36758	0.00779412	protein_coding	consensus_54	453252	455044	-	F-box protein	PF12937.8	F-box-like
69011789	1.76789	0.027798	protein_coding	consensus_54	471768	474817	-	MutS protein-like 1	PF01624.21	MutS domain I
69011799	3.05569	0.00144984	protein_coding	consensus_54	503898	504982	-	DSC E3 ubiquitin ligase complex subunit 4	PF08508.11	Fungal domain of unknown function (DUF1746)
69011801	-1.13041	0.000120821	protein_coding	consensus_54	508463	512339	+	Carbamoyl-phosphate synthase arginine-specific large chain, partial	PF02786.18	Carbamoyl-phosphate synthase L chain, ATP binding domain
69011904	1.49658	0.0360409	protein_coding	consensus_54	859266	860988	-	Eburicol 14-alpha-demethylase	PF00067.23	Cytochrome P450
69011929	4.64654	0.00129176	protein_coding	consensus_54	959355	960062	+	J-type co-chaperone jac1	PF00226.32	DnaJ domain
69011948	3.8167	0.0247586	protein_coding	consensus_54	1022250	1023279	+	putative oxidoreductase, partial	PF13561.7	Enoyl-(Acyl carrier protein) reductase
69011958	4.80999	0.001943	protein_coding	consensus_54	1077002	1078156	-	putative extracellular glycosidase	PF00722.22	Glycosyl hydrolases family 16
69011962	1.57041	0.00635855	protein_coding	consensus_54	1091417	1092985	+	Nuclear polyadenylated RNA-binding protein nab2	PF14608.7	RNA-binding, Nab2-type zinc finger
69011999	4.19201	0.00918087	protein_coding	consensus_54	1221113	1222605	-	pH-response regulator protein palC	PF03097.19	BRO1-like domain
69012004	3.78294	0.00776899	protein_coding	consensus_54	1249947	1251219	-	C2H2 finger domain transcription factor mtfA	PF12874.8	Zinc-finger of C2H2 type
69012032	1.34311	0.0437032	protein_coding	consensus_54	1346839	1349218	-	RalA-binding protein 1	PF00620.28	RhoGAP domain
69012079	3.49737	0.0044229	protein_coding	consensus_54	1541116	1542968	+	M-phase inducer phosphatase	PF00581.21	Rhodanese-like domain
69012120	-1.88397	0.0076813	protein_coding	consensus_54	1696220	1698035	+	Glucose oxidase	PF00732.20	GMC oxidoreductase
69012124	-2.73854	0.018645	protein_coding	consensus_54	1704877	1707361	-	uncharacterized protein GCG54_00004972	PF07974.14	EGF-like domain
69020404	2.37481	0.00258978	protein_coding	consensus_55	37399	43539	+	Serine/threonine-protein kinase VPS15	PF00069.26	Protein kinase domain
69020428	6.23982	9.65817e-07	protein_coding	consensus_55	108144	113547	-	Inositol hexakisphosphate and diphosphoinositol-pentakisphosphate kinase	PF18086.2	Diphosphoinositol pentakisphosphate kinase 2 N-terminal domain
69020446	4.52365	0.00292925	protein_coding	consensus_55	176783	177661	+	Adaptin ear-binding coat-associated protein 2	PF07933.15	Protein of unknown function (DUF1681)
69020452	5.10206	0.000467752	protein_coding	consensus_55	192571	194968	+	Gamma-tubulin complex component 4, partial	PF17681.2	Gamma tubulin complex component N-terminal
69020455	2.25884	0.0088715	protein_coding	consensus_55	212798	215316	+	Ferrochelatase	PF00762.20	Ferrochelatase
69020464	1.77881	0.0450793	protein_coding	consensus_55	238940	241576	+	Pre-mRNA-splicing factor cef-1, partial	PF13921.7	Myb-like DNA-binding domain
69020484	3.23911	0.0111066	protein_coding	consensus_55	296628	297675	-	Acetylxylan esterase	PF01083.23	Cutinase
69020496	4.17562	0.00830187	protein_coding	consensus_55	340450	341454	+	Pre-rRNA-processing protein ESF2	PF00076.23	RNA recognition motif. (a.k.a. RRM, RBD, or RNP domain)
69020541	-2.54844	0.00838366	protein_coding	consensus_55	470460	472249	-	Meiotically up-regulated protein	PF06824.12	Metal-independent alpha-mannosidase (GH125)
69020563	-1.59193	0.0162802	protein_coding	consensus_55	549849	551772	-	ATP-dependent RNA helicase DBP9	PF00270.30	DEAD/DEAH box helicase
69018907	3.61532	0.03303	protein_coding	consensus_56	124641	127550	+	Xyloglucanase	PF15902.6	Sortilin, neurotensin receptor 3,
69018948	-4.15574	2.7379e-21	protein_coding	consensus_56	300296	301497	-	putative phosphoglycerate mutase	PF00300.23	Histidine phosphatase superfamily (branch 1)
69016803	-2.29182	0.00237942	protein_coding	consensus_57	97215	97959	+	RWD domain-containing protein	PF05773.23	RWD domain
69016805	1.53619	0.0151773	protein_coding	consensus_57	100225	103752	-	uncharacterized protein GCG54_00009672	PF14558.7	ML-like domain
69016825	1.62567	0.0294044	protein_coding	consensus_57	188184	189605	-	putative aminomethyltransferase	PF01571.22	Aminomethyltransferase folate-binding domain
69016826	1.50841	0.00848048	protein_coding	consensus_57	192112	196228	+	MAP kinase kinase kinase wis4	PF00069.26	Protein kinase domain
69016828	4.17884	0.0284169	protein_coding	consensus_57	199209	201471	-	Lipase 1	PF00135.29	Carboxylesterase family
69016850	1.24654	0.027621	protein_coding	consensus_57	327256	328927	-	Phosphoacetylglucosamine mutase	PF02878.17	Phosphoglucomutase/phosphomannomutase, alpha/beta/alpha domain I
69016867	1.35271	0.0328807	protein_coding	consensus_57	388991	391091	+	C2H2 finger domain transcription factor crzA	PF13465.7	Zinc-finger double domain
69016880	2.36326	0.00564834	protein_coding	consensus_57	455894	459636	-	Peroxisomal 2 4-dienoyl-CoA reductase SPS19	PF13561.7	Enoyl-(Acyl carrier protein) reductase
69016881	4.37544	0.00399427	protein_coding	consensus_57	460954	463583	+	uncharacterized protein GCG54_00009748	PF13489.7	Methyltransferase domain
69007364	3.16189	0.00945358	protein_coding	consensus_59	108318	109670	+	Alpha-L-rhamnosidase rgxB	PF00295.18	Glycosyl hydrolases family 28
69007426	5.44446	7.2801e-05	protein_coding	consensus_59	378267	382244	+	DNA repair protein rad50	PF13476.7	AAA domain
69007428	-4.11305	0.00760239	protein_coding	consensus_59	386181	386821	+	60S ribosomal protein L30	PF01248.27	Ribosomal protein L7Ae/L30e/S12e/Gadd45 family
69007429	4.45337	0.00352478	protein_coding	consensus_59	387464	388372	+	uncharacterized protein GCG54_00000256	PF01765.20	Ribosome recycling factor
69007435	3.74848	0.0131143	protein_coding	consensus_59	413906	414805	+	putative enoyl-CoA hydratase/isomerase YngF	PF00378.21	Enoyl-CoA hydratase/isomerase
69007463	4.52462	0.00215487	protein_coding	consensus_59	537053	537457	+	uncharacterized protein GCG54_00000290	PF01423.23	LSM domain
69007465	1.72678	0.0272364	protein_coding	consensus_59	541965	545983	+	Histone-lysine N-methyltransferase MEDEA	PF18601.2	EZH2 N-terminal domain
69021550	-3.69535	4.81297e-08	protein_coding	consensus_6	106496	107811	-	Endoglucanase type C	PF00840.21	Glycosyl hydrolase family 7
69021571	1.58462	0.0455863	protein_coding	consensus_6	185058	187124	+	Acid beta-fructofuranosidase	PF00251.21	Glycosyl hydrolases family 32 N-terminal domain
69021578	4.70236	0.00110013	protein_coding	consensus_6	203159	204785	-	Acyltransferase fer5	PF13523.7	Acetyltransferase (GNAT) domain
69021612	1.29689	0.0423029	protein_coding	consensus_6	340837	343991	+	Rho guanine nucleotide exchange factor scd1	PF06395.12	CDC24 Calponin
69021695	-6.22313	0.00171927	protein_coding	consensus_6	637504	638506	+	uncharacterized protein GCG54_00014585	PF13622.7	Thioesterase-like superfamily
69021035	4.80704	0.000770148	protein_coding	consensus_60	156030	157085	+	uncharacterized protein GCG54_00013919	PF00249.32	Myb-like DNA-binding domain
69021043	2.05254	0.00518915	protein_coding	consensus_60	183387	186135	+	mRNA-capping enzyme subunit beta	PF02940.16	mRNA capping enzyme, beta chain
69021048	3.11691	0.000802034	protein_coding	consensus_60	198962	201622	-	Quinate repressor protein	PF01202.23	Shikimate kinase
69021077	4.76084	0.00229686	protein_coding	consensus_60	287036	288548	-	uncharacterized protein GCG54_00013961	PF00172.19	Fungal Zn(2)-Cys(6) binuclear cluster domain
69021407	4.37362	0.00414536	protein_coding	consensus_62	53901	57125	-	ATPase family AAA domain-containing protein 3A-like	PF00004.30	ATPase family associated with various cellular activities (AAA)
69021416	2.99557	0.00410341	protein_coding	consensus_62	78803	81208	-	putative glycosyl hydrolase	PF00150.19	Cellulase (glycosyl hydrolase family 5)
69021422	5.81964	1.06409e-05	protein_coding	consensus_62	104137	108652	-	GYF domain-containing protein mpd2	PF02213.17	GYF domain
69010345	1.2943	0.0424638	protein_coding	consensus_63	34281	35818	+	uncharacterized protein GCG54_00003184	PF00096.27	Zinc finger, C2H2 type
69010352	-4.71047	0.0023001	protein_coding	consensus_63	57560	58628	-	Retinol dehydrogenase 12	PF00106.26	short chain dehydrogenase
69010353	4.12111	0.00869022	protein_coding	consensus_63	62325	63683	+	uncharacterized protein GCG54_00003192	PF02752.23	Arrestin (or S-antigen), C-terminal domain
69010383	2.18513	0.0273281	protein_coding	consensus_63	191747	192247	-	putative small nuclear ribonucleoprotein F	PF01423.23	LSM domain
69010395	5.43028	6.78628e-05	protein_coding	consensus_63	215905	220076	-	putative sterigmatocystin biosynthesis P450 monooxygenase	PF00067.23	Cytochrome P450
69010417	-1.75635	1.30139e-05	protein_coding	consensus_63	333232	338665	+	Transcription factor yanR	PF00172.19	Fungal Zn(2)-Cys(6) binuclear cluster domain
69010428	-1.17262	0.0472653	protein_coding	consensus_63	372775	375818	-	Cytochrome c oxidase assembly protein COX11	PF01593.25	Flavin containing amine oxidoreductase
69019390	2.74724	0.0316459	protein_coding	consensus_65	44895	46376	-	putative mitochondrial chaperone bcs1	PF08740.12	BCS1 N terminal
69019414	4.14588	0.00764625	protein_coding	consensus_65	103849	108297	-	uncharacterized protein GCG54_00012293	PF14529.7	Endonuclease-reverse transcriptase
69019428	1.181	0.039461	protein_coding	consensus_65	154739	156901	+	putative glucan endo-1 3-beta-glucosidase btgC	PF13441.7	YMGG-like Gly-zipper
69019464	3.5681	0.0429654	protein_coding	consensus_65	282335	283436	-	Sterol regulatory element-binding protein 1	PF00010.27	Helix-loop-helix DNA-binding domain
69019521	-1.35467	0.00479629	protein_coding	consensus_65	438189	438706	-	uncharacterized protein GCG54_00012401	PF05336.14	L-rhamnose mutarotase
69019554	1.98942	0.0497711	protein_coding	consensus_65	540630	541782	+	Nuclease S1	PF02265.17	S1/P1 Nuclease
69019588	3.40695	0.00635867	protein_coding	consensus_65	633582	638278	+	Mediator of RNA polymerase II transcription subunit 12	PF09497.11	Transcription mediator complex subunit Med12
69019677	-1.22691	0.0283979	protein_coding	consensus_65	1025476	1026436	+	2-dehydro-3-deoxy-D-gluconate 5-dehydrogenase, partial	PF13561.7	Enoyl-(Acyl carrier protein) reductase
69019689	4.70957	0.00108676	protein_coding	consensus_65	1056437	1058022	-	Protein YSC84	PF03114.19	BAR domain
69021809	-5.46905	0.0129114	protein_coding	consensus_66	157359	158264	+	Fluoroacetate dehalogenase	PF00561.21	alpha/beta hydrolase fold
69021903	3.94317	0.0303332	protein_coding	consensus_66	477954	480011	+	uncharacterized protein GCG54_00014795	PF05495.13	CHY zinc finger
69021913	4.59959	0.00152239	protein_coding	consensus_66	563520	565326	-	Protein GRISEA	PF00649.19	Copper fist DNA binding domain
69021917	4.12995	0.0115888	protein_coding	consensus_66	582768	584368	-	Meiotically up-regulated protein	PF06824.12	Metal-independent alpha-mannosidase (GH125)
69021923	-1.85915	4.04322e-05	protein_coding	consensus_66	606409	607839	-	3-ketoacyl-CoA thiolase peroxisomal	PF00108.24	Thiolase, N-terminal domain
69021955	3.32025	6.20882e-06	protein_coding	consensus_66	741678	744156	+	Transcriptional activator protein DAL81	PF04082.19	Fungal specific transcription factor domain
69021997	4.08876	0.00851638	protein_coding	consensus_66	888875	890700	+	putative splicing factor arginine/serine-rich 1	PF00076.23	RNA recognition motif. (a.k.a. RRM, RBD, or RNP domain)
69021999	-1.38616	0.00365523	protein_coding	consensus_66	893679	894827	+	Fructose-1 6-bisphosphatase	PF00316.21	Fructose-1-6-bisphosphatase, N-terminal domain
69022015	4.65326	0.00124441	protein_coding	consensus_66	1040767	1041684	-	Carbonic anhydrase	PF00484.20	Carbonic anhydrase
69022023	-1.24039	0.0308805	protein_coding	consensus_66	1066245	1068864	+	Glucose transport transcription regulator RGT1	PF00172.19	Fungal Zn(2)-Cys(6) binuclear cluster domain
69022065	-3.86502	0.000345836	protein_coding	consensus_66	1213249	1214706	-	Fe-regulated protein 8	PF07992.15	Pyridine nucleotide-disulphide oxidoreductase
69022145	3.74907	0.0243922	protein_coding	consensus_66	1499426	1500325	-	3-oxoacyl-[acyl-carrier-protein] reductase FabG	PF13561.7	Enoyl-(Acyl carrier protein) reductase
69022150	5.10449	0.000210026	protein_coding	consensus_66	1518323	1522911	-	ABC transporter G family member 11	PF14510.7	ABC-transporter N-terminal
69022251	3.78857	0.0200911	protein_coding	consensus_66	1851805	1856987	+	putative dioxygenase	PF02668.17	Taurine catabolism dioxygenase TauD, TfdA family
69022327	-2.00989	1.14817e-05	protein_coding	consensus_66	2098139	2099229	+	L-threo-3-deoxy-hexylosonate aldolase	PF00701.23	Dihydrodipicolinate synthetase family
69012556	3.70502	0.0249308	protein_coding	consensus_67	25757	27406	+	Fumonisin B1 esterase	PF00135.29	Carboxylesterase family
69012570	1.74806	0.0168866	protein_coding	consensus_67	91781	93917	-	C2H2 finger domain transcription factor dvrA	PF13465.7	Zinc-finger double domain
69012620	3.6566	0.0380542	protein_coding	consensus_67	262111	263154	-	Methyltransferase fsdD	PF13489.7	Methyltransferase domain
69017928	6.43632	2.54742e-07	protein_coding	consensus_69	8818	17082	+	Highly reducing polyketide synthase azaB, partial	PF00109.27	Beta-ketoacyl synthase, N-terminal domain
69017966	4.15687	0.00682298	protein_coding	consensus_69	167904	170167	-	putative transcriptional regulatory protein C3C7.04	PF00172.19	Fungal Zn(2)-Cys(6) binuclear cluster domain
69008609	3.02265	0.0144195	protein_coding	consensus_7	27599	29968	-	uncharacterized protein GCG54_00001440	PF12047.9	Cytosine specific DNA methyltransferase replication foci domain
69008640	3.18344	0.0132342	protein_coding	consensus_7	185796	187212	+	Trimethyllysine dioxygenase	PF06155.13	Gamma-butyrobetaine hydroxylase-like, N-terminal
69008673	3.3736	0.00728499	protein_coding	consensus_7	277259	278585	+	Phosphoserine aminotransferase	PF00266.20	Aminotransferase class-V
69008691	4.2562	0.00174912	protein_coding	consensus_7	351304	351852	+	U6 snRNA-associated Sm-like protein LSm5, partial	PF01423.23	LSM domain
69008730	3.60007	0.0126316	protein_coding	consensus_7	504832	506504	-	uncharacterized protein GCG54_00001561	PF13465.7	Zinc-finger double domain
69008741	-1.1699	0.012812	protein_coding	consensus_7	545966	547551	+	Acyl-CoA dehydrogenase family member 11	PF02771.17	Acyl-CoA dehydrogenase, N-terminal domain
69008744	3.50222	0.0408693	protein_coding	consensus_7	551388	552651	+	Pre-mRNA-splicing factor CWC2	PF16131.6	Torus domain
69008760	1.72939	0.0349138	protein_coding	consensus_7	598168	600213	-	uncharacterized protein GCG54_00001591	PF11500.9	Spindle pole body formation-associated protein
69008762	2.73308	0.0308709	protein_coding	consensus_7	607836	608579	+	Ubiquitin-conjugating enzyme E2-34 kDa	PF00179.27	Ubiquitin-conjugating enzyme
69008778	1.1766	0.0430406	protein_coding	consensus_7	671338	675959	+	Ubp5-interacting protein, partial	PF08058.12	Nuclear pore complex component
69008842	4.05797	0.00928377	protein_coding	consensus_7	959932	960838	+	uncharacterized protein GCG54_00001675	PF01284.24	Membrane-associating domain
69008870	4.10058	0.00404663	protein_coding	consensus_7	1081379	1082504	-	TPR repeat protein oca3	PF14559.7	Tetratricopeptide repeat
69008919	1.52351	0.0340068	protein_coding	consensus_7	1228258	1230371	-	G2/mitotic-specific cyclin-4	PF00134.24	Cyclin, N-terminal domain
69009009	-1.00965	0.000595744	protein_coding	consensus_7	1655905	1657706	-	Cytochrome P450 61	PF00067.23	Cytochrome P450
69009011	1.18331	0.0413209	protein_coding	consensus_7	1663565	1668577	-	DASH complex subunit ask1	PF17681.2	Gamma tubulin complex component N-terminal
69009047	4.54805	0.0018102	protein_coding	consensus_7	1796120	1799075	+	Spindle pole body component alp4	PF17681.2	Gamma tubulin complex component N-terminal
69009063	1.92027	0.0262035	protein_coding	consensus_7	1869968	1873096	-	Vacuolar protein-sorting protein BRO1	PF03097.19	BRO1-like domain
69009066	5.1648	0.000214739	protein_coding	consensus_7	1885895	1889112	+	Zinc finger protein klf1	PF00096.27	Zinc finger, C2H2 type
69009076	4.25357	0.00757515	protein_coding	consensus_7	1924140	1925153	+	Ras-like GTP-binding protein RYL2	PF00071.23	Ras family
69009077	1.38323	0.0361967	protein_coding	consensus_7	1925586	1931555	-	putative helicase mug81	PF18149.2	N-terminal helicase PWI domain
69009091	3.76884	0.0427632	protein_coding	consensus_7	1971366	1972856	+	putative squalene monooxygenase	PF01266.25	FAD dependent oxidoreductase
69009123	5.04613	0.00041963	protein_coding	consensus_7	2094480	2096394	+	Suppressor of ferric uptake 1	PF00320.28	GATA zinc finger
69017254	3.47333	0.0438741	protein_coding	consensus_70	6043	8628	-	Protein SAP1	PF00004.30	ATPase family associated with various cellular activities (AAA)
69017263	-1.40499	0.000835487	protein_coding	consensus_70	44743	46553	-	Serine palmitoyltransferase 1	PF00155.22	Aminotransferase class I and II
69017276	-1.39769	0.000260582	protein_coding	consensus_70	87090	89170	+	putative membrane protein C3B8.06	PF10348.10	Domain of unknown function (DUF2427)
69017281	-1.25442	0.0118822	protein_coding	consensus_70	106694	109927	+	White collar 1 protein	PF13426.8	PAS domain
69017394	3.54372	0.0396228	protein_coding	consensus_71	257622	258419	+	DeSI-like protein sdu1	PF05903.15	PPPDE putative peptidase domain
69017401	1.30768	0.0337153	protein_coding	consensus_71	297484	300815	-	Serine/threonine-protein kinase prp4	PF00069.26	Protein kinase domain
69017413	3.01453	0.04856	protein_coding	consensus_71	326988	331492	-	Hexose transporter HXT9	PF04082.19	Fungal specific transcription factor domain
69017447	1.34311	0.0101329	protein_coding	consensus_71	519470	521850	-	Acetolactate synthase catalytic subunit	PF02776.19	Thiamine pyrophosphate enzyme, N-terminal TPP binding domain
69017450	3.77914	0.00838911	protein_coding	consensus_71	529162	529818	+	Translation machinery-associated protein 20	PF17832.2	Pre-PUA-like domain
69016594	2.42365	0.0128096	protein_coding	consensus_72	49238	51236	-	Vacuolar protein-sorting-associated protein 36	PF11605.9	Vacuolar protein sorting protein 36 Vps36
69016598	3.89519	0.0184597	protein_coding	consensus_72	68235	69300	-	Thymidylate synthase	PF00303.20	Thymidylate synthase
69016612	4.18455	0.0193821	protein_coding	consensus_72	111292	113069	+	putative serine carboxypeptidase	PF00450.23	Serine carboxypeptidase
69016637	2.43865	0.00197728	protein_coding	consensus_72	180195	183157	-	Dol-P-Man:Man(5)GlcNAc(2)-PP-Dol alpha-1 3-mannosyltransferase	PF01266.25	FAD dependent oxidoreductase
69016645	2.71014	0.0328441	protein_coding	consensus_72	213430	215682	+	Dehydrogenase xptC	PF00732.20	GMC oxidoreductase
69016683	3.68299	0.0482595	protein_coding	consensus_72	344816	346238	+	putative lactate 2-monooxygenase	PF01070.19	FMN-dependent dehydrogenase
69016688	2.86604	0.0263294	protein_coding	consensus_72	370899	371478	+	CDC25-like phosphatase YCH1	PF00581.21	Rhodanese-like domain
69014107	-1.3614	0.00276922	protein_coding	consensus_73	2535	5573	+	NADP-dependent alcohol dehydrogenase 6	PF08240.13	Alcohol dehydrogenase GroES-like domain
69014125	5.72939	1.22756e-05	protein_coding	consensus_73	52444	53748	+	uncharacterized protein GCG54_00006979	PF12937.8	F-box-like
69014140	-2.27214	0.00105439	protein_coding	consensus_73	99858	100782	+	DNA-directed RNA polymerase II subunit RPB9	PF02150.17	RNA polymerases M/15 Kd subunit
69014149	4.06635	0.0030209	protein_coding	consensus_73	125950	128319	+	putative E3 ubiquitin ligase complex SCF subunit scon-2	PF12937.8	F-box-like
69014153	4.11198	0.00800277	protein_coding	consensus_73	134986	137688	-	uncharacterized protein GCG54_00007007	PF04082.19	Fungal specific transcription factor domain
69010534	-1.31192	0.0353748	protein_coding	consensus_74	20830	22206	-	U4/U6 small nuclear ribonucleoprotein Prp3	PF08572.11	pre-mRNA processing factor 3 (PRP3)
69010537	-2.71089	0.0200073	protein_coding	consensus_74	32722	33711	+	uncharacterized protein GCG54_00003377	PF00092.29	von Willebrand factor type A domain
69010580	-1.28773	0.000349079	protein_coding	consensus_74	201489	203103	+	Alanine--glyoxylate aminotransferase 1	PF00266.20	Aminotransferase class-V
69010593	1.94953	0.0175076	protein_coding	consensus_74	242595	246091	-	Ras guanine nucleotide exchange factor S	PF00071.23	Ras family
69010611	2.98232	0.0077417	protein_coding	consensus_74	339791	341115	+	uncharacterized protein GCG54_00003451, partial	PF00249.32	Myb-like DNA-binding domain
69010643	-2.1829	1.11706e-07	protein_coding	consensus_74	479769	481153	+	Apoptosis-inducing factor 2	PF07992.15	Pyridine nucleotide-disulphide oxidoreductase
69010714	3.62427	0.0127667	protein_coding	consensus_74	736842	739535	+	Target of rapamycin complex 2 subunit bit61	PF08539.12	HbrB-like
69010741	3.12157	0.0373241	protein_coding	consensus_74	828288	829535	+	uncharacterized protein GCG54_00003582	PF05705.15	Eukaryotic protein of unknown function (DUF829)
69021380	4.86131	0.0005779	protein_coding	consensus_75	201274	202224	-	2-dehydro-3-deoxy-D-gluconate 5-dehydrogenase	PF13561.7	Enoyl-(Acyl carrier protein) reductase
69014949	-1.07839	0.000804484	protein_coding	consensus_77	373628	374659	+	Bifunctional epoxide hydrolase 2	PF00561.21	alpha/beta hydrolase fold
69022527	4.03317	0.015655	protein_coding	consensus_79	13163	14764	-	uncharacterized protein GCG54_00015424	PF07938.13	Fungal fucose-specific lectin
69022573	3.95464	0.0128891	protein_coding	consensus_79	141991	144543	-	Thermostable alkaline protease	PF00082.23	Subtilase family
69022601	4.80343	0.000844408	protein_coding	consensus_79	210882	212795	-	Exoglucanase 1	PF00840.21	Glycosyl hydrolase family 7
69022647	-1.09982	0.00519222	protein_coding	consensus_79	397620	398494	+	Short-chain dehydrogenase/reductase tropE	PF00106.26	short chain dehydrogenase
69017472	1.98971	0.0327988	protein_coding	consensus_8	21603	22417	-	uncharacterized protein GCG54_00010344	PF12697.8	Alpha/beta hydrolase family
69008295	3.95243	0.0296365	protein_coding	consensus_81	362059	363063	-	Short-chain dehydrogenase TIC 32	PF00106.26	short chain dehydrogenase
69017110	4.12807	0.00753733	protein_coding	consensus_82	11277	13401	-	uncharacterized protein GCG54_00009977	PF00172.19	Fungal Zn(2)-Cys(6) binuclear cluster domain
69017137	4.01955	0.0153784	protein_coding	consensus_82	127107	128126	+	4-sulfomuconolactone hydrolase	PF04909.15	Amidohydrolase
69017142	5.25622	0.00047861	protein_coding	consensus_82	144846	146846	+	putative hydrolase YuaR	PF00561.21	alpha/beta hydrolase fold
69017144	3.98457	0.0124482	protein_coding	consensus_82	149240	150196	-	Endoglucanase cel12B, partial	PF01670.17	Glycosyl hydrolase family 12
69017151	5.37197	8.92882e-05	protein_coding	consensus_82	176601	178012	+	NADH-dependent flavin oxidoreductase nadA	PF00724.21	NADH:flavin oxidoreductase / NADH oxidase family
69017155	3.8448	0.0194948	protein_coding	consensus_82	183023	184296	+	uncharacterized protein GCG54_00010022	PF00734.19	Fungal cellulose binding domain
69017199	1.59147	0.0128952	protein_coding	consensus_82	308909	310636	+	Nucleolar protein 56	PF08156.14	NOP5NT (NUC127) domain
69017200	2.47391	0.0260745	protein_coding	consensus_82	311706	313435	-	Vacuolar protein sorting-associated protein 4, partial	PF04212.19	MIT (microtubule interacting and transport) domain
69017203	2.9246	0.0265342	protein_coding	consensus_82	317329	319080	+	AMSH-like protease sst2	PF08969.12	USP8 dimerisation domain
69017212	2.01462	0.00608678	protein_coding	consensus_82	360462	365159	-	Structural maintenance of chromosomes protein 4	PF02463.20	RecF/RecN/SMC N terminal domain
69008188	3.07027	5.97225e-06	protein_coding	consensus_83	350183	350758	+	putative glutathione-dependent formaldehyde-activating enzyme	PF04828.15	Glutathione-dependent formaldehyde-activating enzyme
69008197	5.86781	1.22231e-05	protein_coding	consensus_83	379788	382462	+	Beta-mannosidase B	PF00703.22	Glycosyl hydrolases family 2
69009306	-1.12926	0.0103205	protein_coding	consensus_84	264388	265676	-	putative RNA-binding protein	PF00076.23	RNA recognition motif. (a.k.a. RRM, RBD, or RNP domain)
69009337	2.32547	0.0270625	protein_coding	consensus_84	386997	388085	+	RNA polymerase II transcription factor B subunit 4	PF03850.15	Transcription factor Tfb4
69009352	-1.39558	0.00251438	protein_coding	consensus_84	434516	436380	+	Sphingosine-1-phosphate lyase	PF00282.20	Pyridoxal-dependent decarboxylase conserved domain
69009365	2.16354	8.3387e-05	protein_coding	consensus_84	481929	484458	+	Sporulation protein kinase pit1, partial	PF00069.26	Protein kinase domain
69009390	1.81913	0.0225052	protein_coding	consensus_84	573559	576103	+	Ribosome biogenesis protein tsr1	PF08142.13	AARP2CN (NUC121) domain
69009391	-2.67938	0.000432633	protein_coding	consensus_84	576301	577284	-	putative urease accessory protein ureG-like	PF02492.20	CobW/HypB/UreG, nucleotide-binding domain
69009500	1.85463	0.0144015	protein_coding	consensus_84	927869	930650	-	uncharacterized protein GCG54_00002336	PF08513.12	LisH
69009509	2.25799	0.0161301	protein_coding	consensus_84	970477	972018	-	1 3-beta-glucanosyltransferase gel3	PF03198.15	Glucanosyltransferase
69009510	1.87888	0.00894413	protein_coding	consensus_84	976720	978576	-	uncharacterized protein GCG54_00002346	PF00069.26	Protein kinase domain
69009528	4.57567	0.00172022	protein_coding	consensus_84	1035324	1036952	+	Peptidyl-prolyl isomerase CWC27	PF00160.22	Cyclophilin type peptidyl-prolyl cis-trans isomerase/CLD
69008415	3.32659	0.0252345	protein_coding	consensus_85	170077	171280	-	uncharacterized protein GCG54_00001245, partial	PF04719.15	hTAFII28-like protein conserved region
69008428	3.44198	0.0467948	protein_coding	consensus_85	215162	217529	-	uncharacterized protein GCG54_00001259	PF13465.7	Zinc-finger double domain
69008458	2.80121	0.0306532	protein_coding	consensus_85	298581	300719	-	uncharacterized protein GCG54_00001289	PF01822.20	WSC domain
69008490	2.13959	0.0312441	protein_coding	consensus_85	384942	385887	+	50S ribosomal protein L1	PF00687.22	Ribosomal protein L1p/L10e family
69008494	4.43385	0.00336664	protein_coding	consensus_85	397599	398335	-	uncharacterized protein GCG54_00001325	PF14295.7	PAN domain
69008517	2.20569	0.00996975	protein_coding	consensus_85	482346	484039	+	Signal recognition particle 54 kDa protein-like	PF02881.20	SRP54-type protein, helical bundle domain
69008583	-2.70327	0.00644867	protein_coding	consensus_85	696937	698687	-	Glucokinase	PF00349.22	Hexokinase
69008597	5.59252	8.28821e-05	protein_coding	consensus_85	736498	737625	-	GTP-binding protein gtr1	PF04670.13	Gtr1/RagA G protein conserved region
69008330	5.15261	0.000175524	protein_coding	consensus_88	76896	80265	+	Kinesin-like protein 5	PF00225.24	Kinesin motor domain
69008361	-2.06491	2.33174e-09	protein_coding	consensus_88	174168	176267	+	Peroxisomal acyl-coenzyme A oxidase 1	PF14749.7	Acyl-coenzyme A oxidase N-terminal
69017750	1.55553	0.0288976	protein_coding	consensus_89	124250	126681	-	E3 ubiquitin-protein ligase hel2	PF13920.7	Zinc finger, C3HC4 type (RING finger)
69017792	-1.93762	0.00358887	protein_coding	consensus_89	242761	245845	-	putative sterigmatocystin biosynthesis P450 monooxygenase	PF00067.23	Cytochrome P450
69017811	1.77911	0.00735573	protein_coding	consensus_89	300634	304124	-	Calcium-transporting ATPase 3	PF00690.27	Cation transporter/ATPase, N-terminus
69010200	3.67155	0.0318904	protein_coding	consensus_9	221373	222574	+	Glucoamylase	PF03067.16	Lytic polysaccharide mono-oxygenase, cellulose-degrading
69010214	4.1382	0.0110764	protein_coding	consensus_9	274066	275093	-	uncharacterized protein GCG54_00003053	PF13622.7	Thioesterase-like superfamily
69010290	2.38064	0.00666404	protein_coding	consensus_9	531723	537953	+	Dedicator of cytokinesis protein 5	PF00018.29	SH3 domain
69007492	-1.71594	6.34272e-05	protein_coding	consensus_90	47344	50224	+	Multiple RNA-binding domain-containing protein 1	PF00076.23	RNA recognition motif. (a.k.a. RRM, RBD, or RNP domain)
69007507	-1.7622	0.00128844	protein_coding	consensus_90	110174	111762	-	F-box protein HRT3	PF12937.8	F-box-like
69007509	4.55479	0.00186372	protein_coding	consensus_90	114722	115865	+	Uracil-DNA glycosylase	PF03167.20	Uracil DNA glycosylase superfamily
69007510	1.84351	0.00975537	protein_coding	consensus_90	121807	125230	+	uncharacterized protein GCG54_00000337	PF08101.12	Domain of unknown function (DUF1708)
69007518	3.05709	0.00625411	protein_coding	consensus_90	174465	175118	-	uncharacterized protein GCG54_00000345	PF13462.7	Thioredoxin
69015415	3.47728	0.0460333	protein_coding	consensus_91	393245	401234	+	Highly reducing polyketide synthase azaB	PF00109.27	Beta-ketoacyl synthase, N-terminal domain
69015438	3.67036	0.0393103	protein_coding	consensus_91	454541	456364	-	uncharacterized protein GCG54_00008297	PF00172.19	Fungal Zn(2)-Cys(6) binuclear cluster domain
69016087	4.41906	0.00300453	protein_coding	consensus_92	64898	68788	-	L-2-hydroxyglutarate dehydrogenase	PF01266.25	FAD dependent oxidoreductase
69016107	3.00628	0.0180938	protein_coding	consensus_92	169859	172522	+	Aurofusarin cluster transcription factor aurR2	PF00172.19	Fungal Zn(2)-Cys(6) binuclear cluster domain
69020290	4.44979	0.00231149	protein_coding	consensus_95	125559	128656	-	uncharacterized protein GCG54_00013174	PF00172.19	Fungal Zn(2)-Cys(6) binuclear cluster domain
69020329	1.32468	0.0309901	protein_coding	consensus_95	227263	228896	+	uncharacterized protein GCG54_00013213	PF11710.9	G protein-coupled glucose receptor regulating Gpa2
69016720	7.06758	3.90153e-08	protein_coding	consensus_97	30107	31088	+	uncharacterized protein GCG54_00009587	PF12937.8	F-box-like

## Sheet: F423_72
GeneID	F423_72-vs-F423_24-Log2FC	F423_72-vs-F423_24-Pvalue	geneType	chromosome	start	end	strand	description	Pfam	Pfam description
69016914	-2.69456	0.00215349	protein_coding	consensus_1	12427	14558	-	Cytochrome P450 monooxygenase FCK2	PF00067.23	Cytochrome P450
69016997	3.41462	0.00983893	protein_coding	consensus_1	285097	285913	+	uncharacterized protein GCG54_00009864	PF13417.7	Glutathione S-transferase, N-terminal domain
69017076	2.6601	0.0237743	protein_coding	consensus_1	561067	562242	+	putative inactive reductase easA	PF00724.21	NADH:flavin oxidoreductase / NADH oxidase family
69017100	3.17445	0.0161201	protein_coding	consensus_1	649185	650180	+	Pyridoxal reductase	PF00248.22	Aldo/keto reductase family
69013747	3.70863	0.00230298	protein_coding	consensus_10	194516	196253	-	Glutathione synthetase	PF03917.18	Eukaryotic glutathione synthase, ATP binding domain
69017621	-3.37597	0.0166599	protein_coding	consensus_101	110930	111598	+	uncharacterized protein GCG54_00010493	PF01596.18	O-methyltransferase
69011073	4.49778	2.05125e-09	protein_coding	consensus_103	276951	280384	-	Catalase-peroxidase 2	PF00141.24	Peroxidase
69015112	1.58742	0.00485989	protein_coding	consensus_104	130607	131652	+	putative oxidoreductase C2F3.05c	PF00248.22	Aldo/keto reductase family
69009557	3.61593	0.0047839	protein_coding	consensus_106	89901	93502	-	uncharacterized protein GCG54_00002395	PF05729.13	NACHT domain
69018972	-1.6975	0.000640728	protein_coding	consensus_108	52061	53551	+	L-rhamnonate dehydratase	PF02746.17	Mandelate racemase / muconate lactonizing enzyme, N-terminal domain
69019016	4.47582	0.000263024	protein_coding	consensus_108	220447	224680	-	NADH-dependent flavin oxidoreductase nadA	PF00724.21	NADH:flavin oxidoreductase / NADH oxidase family
69020841	1.27836	0.00113084	protein_coding	consensus_11	187076	188342	+	Minor allergen Alt a 7	PF03358.16	NADPH-dependent FMN reductase
69020859	3.22099	1.89198e-05	protein_coding	consensus_11	263408	264796	-	Methionine aminopeptidase 1	PF15801.6	zf-MYND-like zinc finger, mRNA-binding
69020889	1.03631	0.00487689	protein_coding	consensus_11	345301	346096	-	FK506-binding protein 2	PF00254.29	FKBP-type peptidyl-prolyl cis-trans isomerase
69020914	3.87946	0.00036477	protein_coding	consensus_11	432110	433442	-	Subtilisin-like protease 2	PF00082.23	Subtilase family
69016551	1.32255	0.0185956	protein_coding	consensus_111	4456	9444	+	Nitrogen assimilation transcription factor nit-4	PF00172.19	Fungal Zn(2)-Cys(6) binuclear cluster domain
69020237	2.36252	6.42114e-06	protein_coding	consensus_112	54912	56033	-	Zinc-type alcohol dehydrogenase-like protein	PF08240.13	Alcohol dehydrogenase GroES-like domain
69020245	5.37051	3.76445e-05	protein_coding	consensus_112	77836	79162	+	3-phenylpropionate/cinnamic acid dioxygenase subunit alpha	PF00355.27	Rieske [2Fe-2S] domain
69016539	-1.93492	0.044426	protein_coding	consensus_117	1763497	1765206	+	Lipase 1	PF00135.29	Carboxylesterase family
69022744	1.52866	0.0107945	protein_coding	consensus_119	120467	121541	+	putative TLC domain-containing protein C17A2.02c, partial	PF03798.17	TLC domain
69020216	1.38835	0.0372352	protein_coding	consensus_123	13273	14925	-	uncharacterized protein GCG54_00013099	PF00398.21	Ribosomal RNA adenine dimethylase
69009871	2.57178	0.000174801	protein_coding	consensus_13	1053159	1055087	-	Versicolorin B desaturase	PF00067.23	Cytochrome P450
69009872	1.85289	0.031351	protein_coding	consensus_13	1055866	1057675	+	Dehydrogenase mpl7	PF00732.20	GMC oxidoreductase
69021220	3.84968	0.00202459	protein_coding	consensus_14	228267	230840	+	Start control protein cdc10	PF04383.14	KilA-N domain
69021244	2.63212	0.0138829	protein_coding	consensus_14	288361	290034	+	WSC domain-containing protein	PF00141.24	Peroxidase
69021305	4.53672	0.00021157	protein_coding	consensus_14	499685	500810	+	uncharacterized protein GCG54_00014190	PF07859.14	alpha/beta hydrolase fold
69019987	-4.30605	4.77819e-05	protein_coding	consensus_16	458296	459442	-	putative endopolygalacturonase B	PF00295.18	Glycosyl hydrolases family 28
69020007	5.47822	0.000330412	protein_coding	consensus_16	529113	530356	-	Tyrosinase ustQ	PF00264.21	Common central domain of tyrosinase
69018036	-4.32792	0.0022136	protein_coding	consensus_17	100488	101004	+	uncharacterized protein GCG54_00010909	PF05730.12	CFEM domain
69018256	-1.22695	0.000364738	protein_coding	consensus_17	741542	744023	-	Primary amine oxidase lung isozyme	PF02727.17	Copper amine oxidase, N2 domain
69018285	5.0176	0.00010891	protein_coding	consensus_17	847383	848084	-	uncharacterized protein GCG54_00011159	PF13578.7	Methyltransferase domain
69018353	5.33103	4.47557e-27	protein_coding	consensus_17	1046994	1048835	-	Laccase-2	PF07732.16	Multicopper oxidase
69018467	-2.07745	1.19221e-09	protein_coding	consensus_17	1512514	1514264	-	Isocitrate lyase	PF00463.22	Isocitrate lyase family
69018581	2.21661	0.0391293	protein_coding	consensus_17	1997491	2002051	-	Cytochrome P450 4g15	PF00067.23	Cytochrome P450
69018658	1.11568	0.00726668	protein_coding	consensus_17	2318319	2320023	+	Serine--tRNA ligase cytoplasmic, partial	PF02403.23	Seryl-tRNA synthetase N-terminal domain
69018696	2.78608	0.000124974	protein_coding	consensus_17	2482982	2484743	+	Choline oxidase	PF00732.20	GMC oxidoreductase
69018711	-3.2084	3.7505e-12	protein_coding	consensus_17	2556519	2563609	+	Reducing polyketide synthase PKS1	PF00109.27	Beta-ketoacyl synthase, N-terminal domain
69013507	-3.59057	0.0239991	protein_coding	consensus_19	214478	214741	+	uncharacterized protein GCG54_00006359	PF08693.11	Transmembrane alpha-helix domain
69013595	5.23495	2.09072e-05	protein_coding	consensus_19	536725	538029	+	uncharacterized protein GCG54_00006447	PF02668.17	Taurine catabolism dioxygenase TauD, TfdA family
69012139	-1.49397	0.020674	protein_coding	consensus_2	30394	32151	+	UPF0743 protein	PF08790.12	LYAR-type C2HC zinc finger
69020100	-1.60774	0.00193667	protein_coding	consensus_21	22264	23163	-	Rhamnolipids biosynthesis 3-oxoacyl-[acyl-carrier-protein] reductase	PF13561.7	Enoyl-(Acyl carrier protein) reductase
69020108	3.40101	0.00590456	protein_coding	consensus_21	52123	54310	+	uncharacterized protein GCG54_00012991	PF00240.24	Ubiquitin family
69020121	1.24578	2.31539e-05	protein_coding	consensus_21	128907	129780	+	Glutathione S-transferase-like protein gedE	PF02798.21	Glutathione S-transferase, N-terminal domain
69020138	1.31092	0.012842	protein_coding	consensus_21	193000	194307	+	Alkaline protease 1	PF05922.17	Peptidase inhibitor I9
69014010	-2.44677	2.72055e-05	protein_coding	consensus_22	307558	309649	-	Cytochrome P450 monooxygenase psoD	PF00067.23	Cytochrome P450
69014103	-2.45435	3.62912e-10	protein_coding	consensus_22	697536	699291	-	Lipase 2	PF00135.29	Carboxylesterase family
69019820	4.02137	0.00120602	protein_coding	consensus_24	452136	453467	+	uncharacterized protein GCG54_00012702	PF00246.25	Zinc carboxypeptidase
69014534	2.63033	0.049136	protein_coding	consensus_27	32744	35048	-	uncharacterized protein GCG54_00007389	PF08167.13	rRNA processing/ribosome biogenesis
69014635	5.63054	3.47905e-06	protein_coding	consensus_27	425620	433098	+	Reducing polyketide synthase FUB1	PF00109.27	Beta-ketoacyl synthase, N-terminal domain
69014683	4.66819	4.77504e-08	protein_coding	consensus_27	589762	591354	-	Alpha-amylase A	PF00128.25	Alpha amylase, catalytic domain
69014715	2.72388	1.37428e-08	protein_coding	consensus_27	682549	684307	+	FAD-linked oxidoreductase azaL	PF01565.24	FAD binding domain
69014716	1.79078	1.4528e-10	protein_coding	consensus_27	684586	685377	-	putative oxidoreductase	PF00106.26	short chain dehydrogenase
69014718	2.68738	1.7875e-07	protein_coding	consensus_27	688257	690507	-	putative asparagine synthetase [glutamine-hydrolyzing] 2	PF13537.7	Glutamine amidotransferase domain
69019036	-1.02789	0.000951608	protein_coding	consensus_28	2543	9558	+	Translation factor GUF1, partial	PF04212.19	MIT (microtubule interacting and transport) domain
69019053	4.99149	5.13396e-05	protein_coding	consensus_28	59855	60655	+	uncharacterized protein GCG54_00011930, partial	PF00098.24	Zinc knuckle
69019136	1.02044	0.0044761	protein_coding	consensus_28	365441	369183	+	AP-1 complex subunit sigma-1	PF01217.21	Clathrin adaptor complex small chain
69015860	1.15716	0.000206286	protein_coding	consensus_30	235228	237891	+	Staphylococcal nuclease domain-containing protein 1	PF00565.18	Staphylococcal nuclease homologue
69020606	-2.40788	0.00148537	protein_coding	consensus_31	153072	159057	-	putative glucan endo-1 3-beta-glucosidase eglC	PF00332.19	Glycosyl hydrolases family 17
69020610	3.57578	3.27036e-06	protein_coding	consensus_31	173292	174319	+	uncharacterized protein GCG54_00013494	PF01965.25	DJ-1/PfpI family
69014179	3.27374	0.000187711	protein_coding	consensus_32	7985	8592	-	uncharacterized protein GCG54_00007033	PF08881.11	CVNH domain
69014297	1.39439	0.00884292	protein_coding	consensus_32	372161	372608	+	Cyanovirin-N-like	PF08881.11	CVNH domain
69014466	4.93503	0.000274957	protein_coding	consensus_32	892416	893527	+	Tyrosinase ustQ, partial	PF00264.21	Common central domain of tyrosinase
69007321	-1.12112	0.0354353	protein_coding	consensus_33	354303	355227	-	uncharacterized protein GCG54_00000148	PF04991.14	LicD family
69013097	-1.42424	0.00961094	protein_coding	consensus_36	79664	81975	+	NAD(P)H-hydrate epimerase, partial	PF09532.11	FDF domain
69013180	1.51202	0.00309977	protein_coding	consensus_36	414823	415790	+	uncharacterized protein GCG54_00006031	PF12697.8	Alpha/beta hydrolase family
69013281	1.65622	0.0126105	protein_coding	consensus_36	787266	789914	+	putative NADH pyrophosphatase	PF09296.12	NADH pyrophosphatase-like rudimentary NUDIX domain
69013294	-3.25513	0.000157492	protein_coding	consensus_36	835099	835911	+	uncharacterized protein GCG54_00006145	PF07366.13	SnoaL-like polyketide cyclase
69013302	3.72411	0.00338937	protein_coding	consensus_36	863946	864873	+	FYVE-type zinc finger-containing protein C9B6.03	PF01363.22	FYVE zinc finger
69011604	3.12883	8.1571e-06	protein_coding	consensus_37	501082	501821	-	uncharacterized protein GCG54_00004449	PF01323.21	DSBA-like thioredoxin domain
69011640	1.30689	0.0474511	protein_coding	consensus_37	620323	622279	-	uncharacterized protein GCG54_00004485	PF00172.19	Fungal Zn(2)-Cys(6) binuclear cluster domain
69020692	4.53485	0.000448076	protein_coding	consensus_38	195133	196644	+	putative nicotinate phosphoribosyltransferase	PF17767.2	Nicotinate phosphoribosyltransferase (NAPRTase) N-terminal domain
69010076	-1.42113	8.60226e-05	protein_coding	consensus_4	18049	20481	+	Ubiquitin-activating enzyme E1-like	PF00899.22	ThiF family
69010100	-1.01185	0.00239852	protein_coding	consensus_4	131489	133159	+	Pectin lyase	PF00544.20	Pectate lyase
69012341	-6.33126	0.000126216	protein_coding	consensus_40	532110	534548	-	uncharacterized protein GCG54_00005189	PF11710.9	G protein-coupled glucose receptor regulating Gpa2
69009926	1.43599	0.000388143	protein_coding	consensus_42	11732	15395	+	putative ATP-citrate synthase subunit 1	PF02629.20	CoA binding domain
69015734	-1.76606	1.02488e-19	protein_coding	consensus_43	70970	72088	-	uncharacterized protein GCG54_00008594	PF07470.14	Glycosyl Hydrolase Family 88
69015775	1.73135	7.27108e-05	protein_coding	consensus_43	222125	223492	-	Short-chain dehydrogenase reductase 2a	PF13561.7	Enoyl-(Acyl carrier protein) reductase
69015777	2.13073	0.00616481	protein_coding	consensus_43	232331	233587	+	Secondary metabolism regulator laeA	PF13489.7	Methyltransferase domain
69015785	-2.71181	0.0144351	protein_coding	consensus_43	254742	255760	-	Beta-lactamase hydrolase-like protein	PF00753.28	Metallo-beta-lactamase superfamily
69013410	-1.6498	0.00275908	protein_coding	consensus_44	26396	27326	+	3 2-trans-enoyl-CoA isomerase	PF00378.21	Enoyl-CoA hydratase/isomerase
69009213	2.23443	0.0421339	protein_coding	consensus_45	236451	237764	+	NAP1-binding protein 2	PF00018.29	SH3 domain
69009237	-4.42593	4.06119e-22	protein_coding	consensus_45	314198	316999	-	uncharacterized protein GCG54_00002073	PF13489.7	Methyltransferase domain
69012889	1.58365	0.00193643	protein_coding	consensus_47	93632	95999	-	Pyrimidine pathway regulatory protein 1	PF00172.19	Fungal Zn(2)-Cys(6) binuclear cluster domain
69012895	3.64166	0.00643739	protein_coding	consensus_47	124523	125703	-	Aryl-alcohol dehydrogenase	PF08240.13	Alcohol dehydrogenase GroES-like domain
69012903	2.93546	0.0256368	protein_coding	consensus_47	142286	144709	-	Tissue alpha-L-fucosidase	PF01120.18	Alpha-L-fucosidase
69012914	-2.36065	4.70996e-05	protein_coding	consensus_47	178338	179481	-	Acetylxylan esterase	PF01083.23	Cutinase
69012946	-3.35385	0.00487339	protein_coding	consensus_47	273724	275038	-	D-amino-acid oxidase	PF01266.25	FAD dependent oxidoreductase
69013022	2.9786	0.0249897	protein_coding	consensus_47	524572	527768	+	White-opaque regulator 2	PF00172.19	Fungal Zn(2)-Cys(6) binuclear cluster domain
69013035	1.29157	2.23503e-14	protein_coding	consensus_47	576604	578209	-	Phosphoglycerate kinase	PF00162.20	Phosphoglycerate kinase
69013037	-2.10058	0.00166063	protein_coding	consensus_47	582399	583678	-	Arabinogalactan endo-beta-1 4-galactanase	PF07745.14	Glycosyl hydrolase family 53
69013042	-2.48244	4.3676e-06	protein_coding	consensus_47	589894	590942	-	D-galacturonate reductase	PF00248.22	Aldo/keto reductase family
69013054	3.43737	0.0080107	protein_coding	consensus_47	639637	640266	-	uncharacterized protein GCG54_00005905	PF07081.12	Protein of unknown function (DUF1349)
69011340	-1.42316	0.0144989	protein_coding	consensus_48	710437	713536	+	putative transcriptional regulatory protein	PF00172.19	Fungal Zn(2)-Cys(6) binuclear cluster domain
69011374	2.5699	0.0165064	protein_coding	consensus_48	857194	858094	-	26S proteasome non-ATPase regulatory subunit 9	PF18265.2	Nas2 N_terminal domain
69019344	-2.02409	1.43446e-05	protein_coding	consensus_49	711615	713791	+	Dehydrogenase xptC	PF00732.20	GMC oxidoreductase
69010778	2.88555	0.0327693	protein_coding	consensus_5	44525	46492	-	Alpha-amylase, partial	PF00128.25	Alpha amylase, catalytic domain
69010803	-1.21066	0.0107501	protein_coding	consensus_5	166222	168467	-	uncharacterized protein GCG54_00003645	PF07859.14	alpha/beta hydrolase fold
69007696	-2.8306	0.00758152	protein_coding	consensus_50	146645	150370	-	Psi-producing oxygenase A	PF03098.16	Animal haem peroxidase
69007734	-6.52364	0.00177885	protein_coding	consensus_50	265018	266619	+	Liver carboxylesterase 2	PF00135.29	Carboxylesterase family
69007740	3.74258	0.00378369	protein_coding	consensus_50	283985	285527	-	uncharacterized protein GCG54_00000568	PF13489.7	Methyltransferase domain
69007808	1.02026	0.00197915	protein_coding	consensus_50	472722	475930	+	Glucosidase 2 subunit alpha	PF13802.7	Galactose mutarotase-like
69007882	-1.78043	0.0117101	protein_coding	consensus_50	703471	704982	-	Berberine bridge enzyme-like 6	PF01565.24	FAD binding domain
69007916	1.76865	4.45608e-05	protein_coding	consensus_50	809672	810668	-	Protein GstA	PF13417.7	Glutathione S-transferase, N-terminal domain
69007965	4.37609	0.000854734	protein_coding	consensus_50	1026390	1029222	-	putative beta-glucosidase F	PF00933.22	Glycosyl hydrolase family 3 N terminal domain
69007998	-1.42655	0.000541369	protein_coding	consensus_50	1172899	1174142	-	Eukaryotic translation initiation factor 4E type 2	PF01652.19	Eukaryotic initiation factor 4E
69008064	-1.57634	0.0420615	protein_coding	consensus_50	1390918	1391491	+	Small nuclear ribonucleoprotein Sm D2	PF01423.23	LSM domain
69008075	-2.95817	1.47813e-06	protein_coding	consensus_50	1448465	1449498	-	uncharacterized protein GCG54_00000904	PF13668.7	Ferritin-like domain
69014969	-1.77863	8.79114e-06	protein_coding	consensus_51	15994	16908	-	Pre-mRNA-splicing factor SYF2	PF08231.13	SYF2 splicing factor
69015513	3.12874	0.0162834	protein_coding	consensus_52	119884	121143	+	putative alpha-ketoglutarate-dependent sulfonate dioxygenase	PF02668.17	Taurine catabolism dioxygenase TauD, TfdA family
69015594	-2.74207	0.00253629	protein_coding	consensus_52	455840	457711	-	H/ACA ribonucleoprotein complex non-core subunit NAF1	PF04410.15	Gar1/Naf1 RNA binding region
69011710	1.31296	0.0469293	protein_coding	consensus_54	156722	158302	+	Serine/threonine-protein kinase psk1	PF00069.26	Protein kinase domain
69011732	2.79961	0.033814	protein_coding	consensus_54	226275	227444	-	RNA-binding protein 42	PF00076.23	RNA recognition motif. (a.k.a. RRM, RBD, or RNP domain)
69011854	2.58276	5.48712e-06	protein_coding	consensus_54	711118	713379	-	Transcriptional regulatory protein pro1	PF00172.19	Fungal Zn(2)-Cys(6) binuclear cluster domain
69011906	1.73571	0.00992351	protein_coding	consensus_54	872765	875722	-	Kinesin-related protein 11	PF00225.24	Kinesin motor domain
69011931	-1.46899	0.0497442	protein_coding	consensus_54	962771	963769	-	uncharacterized protein GCG54_00004778	PF13472.7	GDSL-like Lipase/Acylhydrolase family
69012021	1.63357	0.0276763	protein_coding	consensus_54	1318472	1319363	+	putative endonuclease LCL3	PF00565.18	Staphylococcal nuclease homologue
69020525	3.28082	0.0195558	protein_coding	consensus_55	429075	430914	+	Thiol-specific monooxygenase	PF13450.7	NAD(P)-binding Rossmann-like domain
69018885	-4.05437	0.0272537	protein_coding	consensus_56	54214	55386	+	Endopolygalacturonase 1	PF00295.18	Glycosyl hydrolases family 28
69018905	2.67334	0.0449582	protein_coding	consensus_56	115644	119110	-	Beta-galactosidase	PF02837.19	Glycosyl hydrolases family 2, sugar binding domain
69018916	-5.99727	0.0100081	protein_coding	consensus_56	148774	149854	-	uncharacterized protein GCG54_00011791	PF13415.7	Galactose oxidase, central domain
69018949	-2.17197	0.000281515	protein_coding	consensus_56	302845	304849	+	Ethanolamine-phosphate cytidylyltransferase	PF01467.27	Cytidylyltransferase-like
69016847	-2.07216	0.0490913	protein_coding	consensus_57	308043	309443	-	Transcription factor gsfR2	PF00172.19	Fungal Zn(2)-Cys(6) binuclear cluster domain
69016890	2.04876	0.00223497	protein_coding	consensus_57	491676	492066	+	U6 snRNA-associated Sm-like protein LSm6	PF01423.23	LSM domain
69007421	3.41887	1.42531e-15	protein_coding	consensus_59	342971	344748	-	uncharacterized protein GCG54_00000248	PF13641.7	Glycosyltransferase like family 2
69007425	1.63631	0.0370375	protein_coding	consensus_59	373247	374976	-	Cutinase palindrome-binding protein	PF08447.13	PAS fold
69007470	-1.28857	4.34224e-05	protein_coding	consensus_59	564187	565374	+	L-arabinitol 4-dehydrogenase	PF08240.13	Alcohol dehydrogenase GroES-like domain
69021391	5.69541	2.69171e-06	protein_coding	consensus_62	15226	18702	+	PII-type proteinase	PF00082.23	Subtilase family
69010361	2.03516	0.0474033	protein_coding	consensus_63	87271	88410	-	uncharacterized protein GCG54_00003200	PF00775.22	Dioxygenase
69010440	2.18399	0.0472038	protein_coding	consensus_63	409732	413576	-	Meiotically up-regulated protein	PF00168.31	C2 domain
69010459	1.95362	0.00172314	protein_coding	consensus_63	489265	490757	-	Ribose-phosphate pyrophosphokinase 2	PF13793.7	N-terminal domain of ribose phosphate pyrophosphokinase
69010475	1.01271	0.00916269	protein_coding	consensus_63	558256	558685	+	Metal homeostasis factor ATX1	PF00403.27	Heavy-metal-associated domain
69019423	-2.14239	0.00139064	protein_coding	consensus_65	138693	139679	+	putative carboxylesterase	PF07859.14	alpha/beta hydrolase fold
69019452	4.43783	4.66956e-29	protein_coding	consensus_65	230319	232034	+	Laccase-2	PF07732.16	Multicopper oxidase
69021769	-2.23477	1.82192e-06	protein_coding	consensus_66	13389	14926	-	uncharacterized protein GCG54_00014660	PF05903.15	PPPDE putative peptidase domain
69021853	3.89685	0.0103956	protein_coding	consensus_66	287396	288257	+	Dehydrogenase/reductase SDR family protein 7-like	PF00106.26	short chain dehydrogenase
69021868	-3.59771	0.000463202	protein_coding	consensus_66	346778	348442	+	uncharacterized protein GCG54_00014760	PF00172.19	Fungal Zn(2)-Cys(6) binuclear cluster domain
69021922	1.19714	0.0242136	protein_coding	consensus_66	602289	603231	+	Calmodulin	PF13499.7	EF-hand domain pair
69021945	3.54842	0.00627641	protein_coding	consensus_66	698176	700362	+	DNA replication licensing factor mcm10	PF09329.12	Primase zinc finger
69021952	1.75337	0.00114141	protein_coding	consensus_66	729776	730917	+	NADP-dependent alcohol dehydrogenase 6	PF08240.13	Alcohol dehydrogenase GroES-like domain
69021990	-1.40503	0.0387514	protein_coding	consensus_66	863092	865252	-	putative mitochondrial chaperone BCS1-B	PF08740.12	BCS1 N terminal
69022107	3.57139	0.0113372	protein_coding	consensus_66	1393421	1395254	-	Cytochrome P450 monooxygenase eqxH	PF00067.23	Cytochrome P450
69022257	2.93049	0.0248774	protein_coding	consensus_66	1875639	1876515	+	uncharacterized protein GCG54_00015152	PF11563.9	Protoglobin
69012614	1.91415	0.00129726	protein_coding	consensus_67	226644	229036	-	UDP-glucose 6-dehydrogenase	PF03721.15	UDP-glucose/GDP-mannose dehydrogenase family, NAD binding domain
69012691	-2.22679	4.12144e-06	protein_coding	consensus_67	473622	474880	-	uncharacterized protein GCG54_00005540	PF00561.21	alpha/beta hydrolase fold
69017926	2.69728	0.0318846	protein_coding	consensus_69	4288	5491	-	Hydrolase FUB4	PF03959.14	Serine hydrolase (FSH1)
69017955	-2.47716	4.82581e-05	protein_coding	consensus_69	129493	132417	+	Carboxylesterase NlhH	PF07859.14	alpha/beta hydrolase fold
69017988	4.56292	0.000652445	protein_coding	consensus_69	227052	228766	+	Cytochrome P450 26A1	PF00067.23	Cytochrome P450
69008636	-1.22015	0.0197548	protein_coding	consensus_7	174074	178924	+	uncharacterized protein GCG54_00001467	PF09423.11	PhoD-like phosphatase
69008645	3.36899	0.0175743	protein_coding	consensus_7	196084	201686	+	putative ATP-dependent RNA helicase DHR1	PF00270.30	DEAD/DEAH box helicase
69008701	3.03617	5.82555e-05	protein_coding	consensus_7	392707	393925	+	uncharacterized protein GCG54_00001532	PF07992.15	Pyridine nucleotide-disulphide oxidoreductase
69008738	-1.66729	6.03072e-12	protein_coding	consensus_7	540386	541929	+	putative esterase	PF00561.21	alpha/beta hydrolase fold
69008818	2.85015	0.0402619	protein_coding	consensus_7	856314	858830	-	Transmembrane E3 ubiquitin-protein ligase 1	PF12678.8	RING-H2 zinc finger domain
69017343	2.88597	4.7835e-06	protein_coding	consensus_71	98074	99324	+	putative thioredoxin reductase	PF07992.15	Pyridine nucleotide-disulphide oxidoreductase
69017396	-1.27425	2.29625e-05	protein_coding	consensus_71	259810	261489	+	Mitochondrial import inner membrane translocase subunit TIM44	PF04280.16	Tim44-like domain
69016682	-3.3027	1.49738e-05	protein_coding	consensus_72	341701	344201	+	Alcohol oxidase 1	PF00732.20	GMC oxidoreductase
69010536	1.46869	1.02207e-06	protein_coding	consensus_74	28668	30740	-	uncharacterized protein GCG54_00003376	PF00155.22	Aminotransferase class I and II
69010568	-2.26589	0.0396767	protein_coding	consensus_74	163662	165011	+	uncharacterized protein GCG54_00003408	PF00096.27	Zinc finger, C2H2 type
69010602	-1.47802	0.00262532	protein_coding	consensus_74	281217	283579	+	uncharacterized protein GCG54_00003442	PF04818.14	CID domain
69010703	1.49837	0.0221103	protein_coding	consensus_74	702406	702827	-	uncharacterized protein GCG54_00003543	PF03992.17	Antibiotic biosynthesis monooxygenase
69010751	1.45301	0.000506818	protein_coding	consensus_74	857061	859432	+	Tryptophan synthase	PF00290.21	Tryptophan synthase alpha chain
69014871	2.04353	2.71728e-05	protein_coding	consensus_77	76318	77732	+	putative metallocarboxypeptidase A	PF00246.25	Zinc carboxypeptidase
69014888	-1.31564	0.0410155	protein_coding	consensus_77	135542	138739	+	uncharacterized protein GCG54_00007745	PF01979.21	Amidohydrolase family
69014937	-3.74095	2.47709e-06	protein_coding	consensus_77	340911	343203	-	Asparagine synthetase [glutamine-hydrolyzing] 1	PF13537.7	Glutamine amidotransferase domain
69014943	1.62997	0.0389288	protein_coding	consensus_77	359164	361304	+	PHD and RING finger domain-containing protein	PF12678.8	RING-H2 zinc finger domain
69017514	3.21741	0.0334106	protein_coding	consensus_8	170466	171465	+	uncharacterized protein GCG54_00010386	PF14295.7	PAN domain
69017526	4.5128	0.000232051	protein_coding	consensus_8	216800	217833	+	uncharacterized protein GCG54_00010398	PF13460.7	NAD(P)H-binding
69008271	1.32043	0.000420067	protein_coding	consensus_81	280881	281908	+	uncharacterized protein GCG54_00001100	PF01738.19	Dienelactone hydrolase family
69009266	1.66636	0.000275728	protein_coding	consensus_84	83133	89173	+	Peroxide stress-activated histidine kinase mak1	PF08447.13	PAS fold
69009279	-1.8235	8.33813e-06	protein_coding	consensus_84	151232	155311	-	Ankyrin repeat protein nuc-2	PF03105.20	SPX domain
69009341	-3.05671	0.00815206	protein_coding	consensus_84	400712	402500	+	Cytochrome P450 52A13	PF00067.23	Cytochrome P450
69009364	-1.49483	1.01346e-05	protein_coding	consensus_84	470327	472819	-	Amidophosphoribosyltransferase	PF13522.7	Glutamine amidotransferase domain
69009434	-1.36699	1.78251e-05	protein_coding	consensus_84	695153	696446	-	NADPH-dependent conjugated polyketone reductase C1	PF00248.22	Aldo/keto reductase family
69009461	1.38095	0.00149191	protein_coding	consensus_84	790803	792828	+	Serine/threonine-protein kinase nrc-2	PF00069.26	Protein kinase domain
69009529	3.26002	0.0123989	protein_coding	consensus_84	1039024	1041297	+	Heat shock factor protein	PF00447.18	HSF-type DNA-binding
69008489	1.3857	0.00137517	protein_coding	consensus_85	382373	384311	-	putative glutamate--tRNA ligase cytoplasmic	PF00749.22	tRNA synthetases class I (E and Q), catalytic domain
69008506	-1.84541	0.000192613	protein_coding	consensus_85	451227	453000	+	putative extracellular serine carboxypeptidase	PF05577.13	Serine carboxypeptidase S28
69020184	-1.59098	0.00653341	protein_coding	consensus_87	13607	14941	-	CCA tRNA nucleotidyltransferase	PF01743.21	Poly A polymerase head domain
69020193	-2.1774	0.0351625	protein_coding	consensus_87	52658	53536	+	Myb-like DNA-binding protein myb-1	PF13921.7	Myb-like DNA-binding domain
69008304	2.27154	0.010512	protein_coding	consensus_88	6333	7358	-	Dehydrogenase orsE	PF08240.13	Alcohol dehydrogenase GroES-like domain
69017726	-3.36372	0.0252308	protein_coding	consensus_89	36942	40737	-	Sodium/potassium-transporting ATPase subunit alpha-A	PF00690.27	Cation transporter/ATPase, N-terminus
69017763	4.21437	0.000749229	protein_coding	consensus_89	162634	165694	-	putative serine/threonine-protein kinase	PF00069.26	Protein kinase domain
69010264	7.36411	3.1501e-08	protein_coding	consensus_9	442964	444070	-	Alkanesulfonate monooxygenase	PF00296.21	Luciferase-like monooxygenase
69010305	-6.22188	0.00667543	protein_coding	consensus_9	582497	583574	+	Short-chain dehydrogenase TIC 32	PF00106.26	short chain dehydrogenase
69015399	2.50821	0.00506774	protein_coding	consensus_91	342321	343526	-	uncharacterized protein GCG54_00008258	PF13816.7	Haem-containing dehydratase
69015428	4.47863	0.00123798	protein_coding	consensus_91	432386	433696	+	putative alpha-ketoglutarate-dependent sulfonate dioxygenase	PF02668.17	Taurine catabolism dioxygenase TauD, TfdA family
69016093	5.22548	2.10592e-05	protein_coding	consensus_92	103668	106427	+	E3 ubiquitin-protein ligase	PF13639.7	Ring finger domain
69017886	-2.06082	7.48867e-07	protein_coding	consensus_93	174911	176692	-	Acyl-CoA dehydrogenase apdG	PF00173.29	Cytochrome b5-like Heme/Steroid binding domain
69020265	1.97655	0.000486296	protein_coding	consensus_95	51792	55775	+	Acidic mammalian chitinase	PF00187.20	Chitin recognition protein
69020360	-1.11993	0.0327732	protein_coding	consensus_95	306364	309143	+	ATP-dependent RNA helicase DBP10	PF00270.30	DEAD/DEAH box helicase
69022798	-3.89486	0.0139952	protein_coding	consensus_96	15240	15883	+	uncharacterized protein GCG54_00015696	PF05730.12	CFEM domain
69016977	-3.49974	2.90524e-06	protein_coding	consensus_1	218476	220048	-	uncharacterized protein GCG54_00009844	PF11710.9	G protein-coupled glucose receptor regulating Gpa2
69016990	-4.11963	0.0418126	protein_coding	consensus_1	263608	265797	+	uncharacterized protein GCG54_00009857	PF00172.19	Fungal Zn(2)-Cys(6) binuclear cluster domain
69016993	4.34826	0.000663577	protein_coding	consensus_1	273768	274862	+	uncharacterized protein GCG54_00009860	PF00775.22	Dioxygenase
69017019	3.449	0.00760285	protein_coding	consensus_1	364999	365871	+	uncharacterized protein GCG54_00009886	PF05837.13	Centromere protein H (CENP-H)
69017034	-1.5684	0.000102644	protein_coding	consensus_1	428054	429751	+	Cellobiose dehydrogenase	PF00732.20	GMC oxidoreductase
69017038	1.11654	5.93323e-07	protein_coding	consensus_1	441291	443018	+	Tubulin alpha chain	PF00091.26	Tubulin/FtsZ family, GTPase domain
69017044	-1.44128	0.00152902	protein_coding	consensus_1	459027	462574	-	Subtilisin-like protease 1	PF00082.23	Subtilase family
69013719	1.79912	0.00289638	protein_coding	consensus_10	80869	82788	+	Serine/threonine-protein kinase ksp1	PF00069.26	Protein kinase domain
69013744	-2.49897	0.00178307	protein_coding	consensus_10	187346	189748	+	uncharacterized protein GCG54_00006596	PF10256.10	Golgin subfamily A member 7/ERF4 family
69013768	1.22973	0.0390127	protein_coding	consensus_10	284443	286250	-	Asparagine--tRNA ligase cytoplasmic	PF01336.26	OB-fold nucleic acid binding domain
69013791	-1.9717	1.64443e-05	protein_coding	consensus_10	371929	374788	+	uncharacterized protein GCG54_00006643	PF13632.7	Glycosyl transferase family group 2
69015263	6.01635	3.92488e-06	protein_coding	consensus_100	5510	6526	+	uncharacterized protein GCG54_00008122	PF00775.22	Dioxygenase
69015265	4.42833	0.000344492	protein_coding	consensus_100	12856	14602	-	Isotrichodermin C-15 hydroxylase	PF00067.23	Cytochrome P450
69017633	9.24923	1.05674e-14	protein_coding	consensus_101	141293	143362	+	Pyranose dehydrogenase 3	PF00732.20	GMC oxidoreductase
69017711	1.60897	0.02248	protein_coding	consensus_101	414853	418087	+	uncharacterized protein GCG54_00010583	PF04810.16	Sec23/Sec24 zinc finger
69011169	2.29059	0.0198226	protein_coding	consensus_103	605241	608969	+	Calcium-transporting ATPase 2	PF00690.27	Cation transporter/ATPase, N-terminus
69011172	-3.97327	1.17734e-05	protein_coding	consensus_103	613826	616041	-	Phospholipase D	PF16655.6	PhoD-like phosphatase, N-terminal domain
69015096	1.37736	0.000402031	protein_coding	consensus_104	93342	94380	-	Cytochrome c oxidase subunit 4	PF01215.20	Cytochrome c oxidase subunit Vb
69015114	1.66609	0.00057508	protein_coding	consensus_104	134116	135823	-	Cytochrome P450 monooxygenase sdnE	PF00067.23	Cytochrome P450
69015125	3.47241	0.00708729	protein_coding	consensus_104	159897	162730	-	putative L-ascorbate peroxidase 6	PF00141.24	Peroxidase
69018974	3.61103	1.04472e-05	protein_coding	consensus_108	58922	60357	+	Haloacid dehalogenase-like hydrolase domain-containing 5	PF13344.7	Haloacid dehalogenase-like hydrolase
69019013	-5.90545	4.04609e-05	protein_coding	consensus_108	209251	210903	-	uncharacterized protein GCG54_00011890	PF13639.7	Ring finger domain
69019026	2.42032	0.0265479	protein_coding	consensus_108	248125	249075	+	uncharacterized protein GCG54_00011903	PF12697.8	Alpha/beta hydrolase family
69021731	3.98763	0.00135302	protein_coding	consensus_109	65396	67285	-	putative flavin-containing monoamine oxidase AofH	PF01042.22	Endoribonuclease L-PSP
69021742	-6.97036	0.000228198	protein_coding	consensus_109	95782	96435	-	uncharacterized protein GCG54_00014633	PF13923.7	Zinc finger, C3HC4 type (RING finger)
69020784	3.37044	0.00928978	protein_coding	consensus_11	15229	17080	-	putative sterigmatocystin biosynthesis monooxygenase stcW	PF13450.7	NAD(P)-binding Rossmann-like domain
69020789	-3.8758	8.69422e-08	protein_coding	consensus_11	26198	27603	-	Acyl-CoA dehydrogenase family member 10	PF02771.17	Acyl-CoA dehydrogenase, N-terminal domain
69020815	-2.62304	0.000799546	protein_coding	consensus_11	97948	99567	-	uncharacterized protein GCG54_00013699	PF12697.8	Alpha/beta hydrolase family
69018815	1.50494	0.000933627	protein_coding	consensus_110	129313	130304	-	Hydrolase tropI	PF01738.19	Dienelactone hydrolase family
69018844	-3.23306	1.25474e-11	protein_coding	consensus_110	248270	249565	+	uncharacterized protein GCG54_00011718	PF16670.6	Phosphoinositide phospholipase C, Ca2+-dependent
69018854	4.47984	0.000488509	protein_coding	consensus_110	286473	288066	+	Protease PrtS	PF16485.6	Protealysin propeptide
69016570	2.20825	0.000116654	protein_coding	consensus_111	80712	84852	+	putative ATP-dependent RNA helicase	PF17911.2	Ski2 N-terminal region
69021471	-7.02153	6.01004e-12	protein_coding	consensus_114	43045	43666	-	uncharacterized protein GCG54_00014357	PF05730.12	CFEM domain
69016135	-3.69438	0.000653562	protein_coding	consensus_117	17470	20524	-	uncharacterized protein GCG54_00008999	PF04082.19	Fungal specific transcription factor domain
69016324	-1.36231	0.0371759	protein_coding	consensus_117	819450	820274	-	uncharacterized protein GCG54_00009190	PF13883.7	Pyridoxamine 5'-phosphate oxidase
69016337	-2.01423	0.00520392	protein_coding	consensus_117	864855	865922	+	uncharacterized protein GCG54_00009203	PF13527.8	Acetyltransferase (GNAT) domain
69016543	1.36059	1.04454e-08	protein_coding	consensus_117	1779887	1782055	+	uncharacterized protein GCG54_00009410	PF05730.12	CFEM domain
69007574	3.8516	0.000341135	protein_coding	consensus_12	198527	199549	+	uncharacterized protein GCG54_00000402	PF01814.24	Hemerythrin HHE cation binding domain
69007636	6.46613	6.31942e-08	protein_coding	consensus_12	383646	384894	-	Alkaline proteinase	PF05922.17	Peptidase inhibitor I9
69020213	-2.26079	0.0170654	protein_coding	consensus_123	3528	4203	-	uncharacterized protein GCG54_00013096	PF01284.24	Membrane-associating domain
69009656	1.04504	0.00551547	protein_coding	consensus_13	235826	236585	+	Endo-1 4-beta-xylanase I	PF00457.18	Glycosyl hydrolases family 11
69009689	3.1485	0.00270597	protein_coding	consensus_13	359769	362879	+	Subtilisin Carlsberg	PF00082.23	Subtilase family
69009705	4.0835	0.000987672	protein_coding	consensus_13	417508	419821	-	Vacuolar protein sorting-associated protein 27	PF00790.20	VHS domain
69009721	2.83626	0.0321341	protein_coding	consensus_13	488465	491241	+	putative endo-1 3(4)-beta-glucanase	PF03639.14	Glycosyl hydrolase family 81 N-terminal domain
69009734	3.18955	0.0328155	protein_coding	consensus_13	548624	549766	-	Quercetin 2 3-dioxygenase	PF07883.12	Cupin domain
69009772	1.23441	0.0070081	protein_coding	consensus_13	663279	666260	+	Sterol regulatory element-binding protein 1	PF00010.27	Helix-loop-helix DNA-binding domain
69009854	1.34834	0.0462685	protein_coding	consensus_13	974366	978374	-	putative E3 ubiquitin-protein ligase HECTD2	PF16558.6	Amino-terminal Zinc-binding domain of ubiquitin ligase E3A
69009867	1.65003	3.96027e-11	protein_coding	consensus_13	1041988	1043998	-	FAD-linked oxidoreductase patO	PF01565.24	FAD binding domain
69009870	1.65349	8.16632e-11	protein_coding	consensus_13	1051837	1052990	+	2-keto-3-deoxy-L-fuconate dehydrogenase	PF00106.26	short chain dehydrogenase
69021183	-2.50111	0.046809	protein_coding	consensus_14	93865	95417	-	Acetamidase regulatory protein	PF04082.19	Fungal specific transcription factor domain
69021191	-4.70957	1.829e-07	protein_coding	consensus_14	116051	117577	+	GDP-mannose-dependent alpha-mannosyltransferase	PF13579.7	Glycosyl transferase 4-like domain
69021239	4.58198	0.000224415	protein_coding	consensus_14	279364	281480	+	Trifunctional nucleotide phosphoesterase protein YfkN	PF00149.29	Calcineurin-like phosphoesterase
69021270	-1.5635	0.00189978	protein_coding	consensus_14	348669	350914	+	Beta-glucosidase cel3A	PF00933.22	Glycosyl hydrolase family 3 N terminal domain
69019956	4.52858	0.000268574	protein_coding	consensus_16	356389	357815	+	uncharacterized protein GCG54_00012838	PF13489.7	Methyltransferase domain
69020039	2.64927	0.0490316	protein_coding	consensus_16	628861	629736	-	putative fructose-bisphosphate aldolase	PF01116.21	Fructose-bisphosphate aldolase class-II
69020077	-5.25225	4.99387e-05	protein_coding	consensus_16	758735	760439	-	Choline dehydrogenase	PF00732.20	GMC oxidoreductase
69020082	-1.65933	0.00480944	protein_coding	consensus_16	781387	782422	-	Ribonuclease T2	PF00445.19	Ribonuclease T2 family
69018026	-1.58558	0.0378735	protein_coding	consensus_17	66736	68060	+	putative peptide chain release factor 1	PF03462.19	PCRF domain
69018134	-1.69149	0.00115911	protein_coding	consensus_17	400940	402257	+	Endonuclease III-like	PF00730.26	HhH-GPD superfamily base excision DNA repair protein
69018136	1.01196	6.60677e-06	protein_coding	consensus_17	418590	420122	-	S-(hydroxymethyl)glutathione dehydrogenase	PF08240.13	Alcohol dehydrogenase GroES-like domain
69018249	2.98153	0.0314	protein_coding	consensus_17	720492	721596	+	uncharacterized protein GCG54_00011123	PF13460.7	NAD(P)H-binding
69018261	-3.16766	2.11094e-06	protein_coding	consensus_17	759270	760898	+	uncharacterized protein GCG54_00011135	PF07969.12	Amidohydrolase family
69018416	1.62825	0.000395109	protein_coding	consensus_17	1325303	1326649	-	Guanine nucleotide-binding protein alpha-2 subunit	PF00503.21	G-protein alpha subunit
69018424	-2.14183	0.000670074	protein_coding	consensus_17	1349139	1350200	-	dienoyl-CoA isomerase	PF00378.21	Enoyl-CoA hydratase/isomerase
69018522	5.01058	0.000348326	protein_coding	consensus_17	1766870	1767470	-	uncharacterized protein GCG54_00011396	PF04828.15	Glutathione-dependent formaldehyde-activating enzyme
69018532	-1.2667	0.00182601	protein_coding	consensus_17	1799857	1800945	-	Endoplasmic reticulum vesicle protein 25	PF01105.25	emp24/gp25L/p24 family/GOLD
69018591	-1.00428	0.000504323	protein_coding	consensus_17	2039416	2040598	+	Peptidyl-prolyl cis-trans isomerase D	PF00160.22	Cyclophilin type peptidyl-prolyl cis-trans isomerase/CLD
69018674	1.59437	0.0244232	protein_coding	consensus_17	2376781	2377861	-	ATPase get3	PF02374.16	Anion-transporting ATPase
69018756	2.54102	5.44496e-05	protein_coding	consensus_17	2785014	2785893	-	Protein ras-2	PF00071.23	Ras family
69013454	-6.22188	0.00667543	protein_coding	consensus_19	70630	71375	+	Heat-labile enterotoxin IIB A chain	PF01375.18	Heat-labile enterotoxin alpha chain
69013466	3.3936	3.21487e-05	protein_coding	consensus_19	104199	106008	+	Enoyl-CoA hydratase	PF00378.21	Enoyl-CoA hydratase/isomerase
69013558	3.25366	0.0178735	protein_coding	consensus_19	422412	423567	+	Universal stress protein A family protein C25B2.10	PF00582.27	Universal stress protein family
69013676	2.75231	0.0311041	protein_coding	consensus_19	778815	780108	-	S-(hydroxymethyl)glutathione dehydrogenase	PF08240.13	Alcohol dehydrogenase GroES-like domain
69020096	4.29898	0.000528697	protein_coding	consensus_21	11648	12538	+	uncharacterized protein GCG54_00012979	PF03372.24	Endonuclease/Exonuclease/phosphatase family
69019750	3.25105	0.0112512	protein_coding	consensus_24	189187	190996	+	Cytochrome P450 monooxygenase yanC	PF00067.23	Cytochrome P450
69019754	-1.94637	0.0248162	protein_coding	consensus_24	203414	204436	+	Haloalkane dehalogenase	PF00561.21	alpha/beta hydrolase fold
69019799	1.02406	0.0259497	protein_coding	consensus_24	362896	364563	-	1 3-beta-glucanosyltransferase	PF03198.15	Glucanosyltransferase
69014521	3.32846	0.0118536	protein_coding	consensus_27	7169	8891	+	MAP kinase kinase MKK1/SSP32	PF00069.26	Protein kinase domain
69014644	2.43223	6.9017e-07	protein_coding	consensus_27	465374	466230	-	Cutinase	PF01083.23	Cutinase
69014774	-1.64862	0.0127876	protein_coding	consensus_27	872687	875082	+	Pyrrolocin cluster transcription factor fsdR	PF00172.19	Fungal Zn(2)-Cys(6) binuclear cluster domain
69019155	2.95154	0.0252575	protein_coding	consensus_28	449751	451070	+	Geranylgeranyl pyrophosphate synthase	PF00348.18	Polyprenyl synthetase
69015808	3.73833	0.0346644	protein_coding	consensus_30	71066	72274	+	uncharacterized protein GCG54_00008668	PF05721.14	Phytanoyl-CoA dioxygenase (PhyH)
69015866	2.9175	0.0265793	protein_coding	consensus_30	262885	264473	+	uncharacterized protein GCG54_00008726	PF03372.24	Endonuclease/Exonuclease/phosphatase family
69015949	-1.0501	0.00215745	protein_coding	consensus_30	598322	602991	-	ABC transporter G family member 21	PF14510.7	ABC-transporter N-terminal
69016060	-6.97036	0.000228198	protein_coding	consensus_30	951912	954469	-	Tyrosinase	PF00264.21	Common central domain of tyrosinase
69020594	-2.269	0.0010647	protein_coding	consensus_31	90643	93343	+	Origin recognition complex subunit 4	PF00628.30	PHD-finger
69014271	5.2737	1.30778e-05	protein_coding	consensus_32	297767	300025	-	Flavin carrier protein 2	PF14558.7	ML-like domain
69014359	1.58177	0.0162181	protein_coding	consensus_32	556090	557380	-	Biotin synthase	PF04055.22	Radical SAM superfamily
69014368	2.86303	0.0324753	protein_coding	consensus_32	583806	585586	+	Lipase 4, partial	PF00135.29	Carboxylesterase family
69014502	3.29414	0.0149647	protein_coding	consensus_32	1012672	1014973	-	uncharacterized protein GCG54_00007357	PF04082.19	Fungal specific transcription factor domain
69011396	3.58644	0.0143831	protein_coding	consensus_34	8594	10472	+	Isotrichodermin C-15 hydroxylase	PF00067.23	Cytochrome P450
69013228	1.57733	4.75075e-08	protein_coding	consensus_36	610817	612618	+	Eukaryotic peptide chain release factor subunit 1	PF03463.16	eRF1 domain 1
69013234	-5.58832	0.0226349	protein_coding	consensus_36	624700	626544	+	Acetamidase regulatory protein	PF04082.19	Fungal specific transcription factor domain
69013349	1.4109	5.80787e-06	protein_coding	consensus_36	1030457	1032200	+	Oligouridylate-binding protein 1	PF00076.23	RNA recognition motif. (a.k.a. RRM, RBD, or RNP domain)
69013358	2.29343	0.0356655	protein_coding	consensus_36	1075255	1076539	-	putative PH domain-containing protein PB16A4.02c	PF00169.30	PH domain
69011541	3.18001	0.0215516	protein_coding	consensus_37	275987	278272	+	Invertase	PF00251.21	Glycosyl hydrolases family 32 N-terminal domain
69020693	-6.22188	0.00667543	protein_coding	consensus_38	197610	201856	+	uncharacterized protein GCG54_00013577	PF01822.20	WSC domain
69012236	-1.54221	0.00222686	protein_coding	consensus_40	172179	174679	+	putative beta-glucosidase G	PF00933.22	Glycosyl hydrolase family 3 N terminal domain
69012268	3.14669	0.0288231	protein_coding	consensus_40	274168	275225	+	Rhamnogalacturonan acetylesterase	PF13472.7	GDSL-like Lipase/Acylhydrolase family
69012318	3.07246	0.0280639	protein_coding	consensus_40	467268	468051	+	Scytalone dehydratase	PF02982.15	Scytalone dehydratase
69012760	1.35257	0.0250851	protein_coding	consensus_41	29775	31569	-	Farnesylcysteine lyase	PF13450.7	NAD(P)-binding Rossmann-like domain
69012811	2.41191	8.97112e-15	protein_coding	consensus_41	226981	228051	-	Epoxide hydrolase A	PF00561.21	alpha/beta hydrolase fold
69009949	-1.8249	6.35111e-06	protein_coding	consensus_42	76789	78787	-	ATP-dependent rRNA helicase SPB4	PF00270.30	DEAD/DEAH box helicase
69009958	-5.21951	0.00850372	protein_coding	consensus_42	105756	107018	-	uncharacterized protein GCG54_00002797	PF10197.10	N-terminal domain of CBF1 interacting co-repressor CIR
69009972	-1.35525	0.0371411	protein_coding	consensus_42	167937	169914	+	uncharacterized protein GCG54_00002811	PF00646.34	F-box domain
69009999	-1.50507	0.0373887	protein_coding	consensus_42	246189	251294	-	Subtilisin-like protease SBT1.7	PF05922.17	Peptidase inhibitor I9
69010044	4.51129	0.000165159	protein_coding	consensus_42	388961	389896	-	putative oxidoreductase	PF00248.22	Aldo/keto reductase family
69010064	2.93546	0.0256368	protein_coding	consensus_42	453342	454718	+	Alkaline protease 1	PF05922.17	Peptidase inhibitor I9
69015773	3.29121	0.0110867	protein_coding	consensus_43	217170	218704	-	2-methylcitrate synthase	PF00285.22	Citrate synthase, C-terminal domain
69009220	-1.28785	0.0343443	protein_coding	consensus_45	263244	265362	+	Transcription factor RLM1	PF00319.19	SRF-type transcription factor (DNA-binding and dimerisation domain)
69017591	-1.17556	0.00441246	protein_coding	consensus_46	28314	29640	-	putative branched-chain-amino-acid aminotransferase TOXF	PF01063.20	Amino-transferase class IV
69012972	3.12184	0.0169661	protein_coding	consensus_47	348104	349787	+	Cytochrome P450 monooxygenase fsdH	PF00067.23	Cytochrome P450
69013048	3.11266	0.012	protein_coding	consensus_47	617763	620450	-	uncharacterized protein GCG54_00005899	PF00561.21	alpha/beta hydrolase fold
69013049	1.41717	1.24269e-05	protein_coding	consensus_47	628736	629773	-	uncharacterized protein GCG54_00005900	PF00651.32	BTB/POZ domain
69011205	3.75379	0.00310179	protein_coding	consensus_48	86481	87936	-	uncharacterized protein GCG54_00004049	PF01156.20	Inosine-uridine preferring nucleoside hydrolase
69011228	3.41234	0.00778683	protein_coding	consensus_48	189731	190348	+	uncharacterized protein GCG54_00004072	PF09282.11	Mago binding
69011335	1.24481	0.0128232	protein_coding	consensus_48	685424	691561	+	Dynamin-binding protein	PF00621.21	RhoGEF domain
69011353	-2.33114	0.00610912	protein_coding	consensus_48	794146	796803	+	putative alpha-glucuronidase A	PF03648.15	Glycosyl hydrolase family 67 N-terminus
69019194	4.76448	0.000302714	protein_coding	consensus_49	113444	123516	-	Highly reducing polyketide synthase sdnO	PF00109.27	Beta-ketoacyl synthase, N-terminal domain
69010781	2.37523	0.00229788	protein_coding	consensus_5	59886	61584	-	FAD-linked oxidoreductase afoF	PF01565.24	FAD binding domain
69010785	4.88328	0.000134241	protein_coding	consensus_5	71248	72891	+	Secondary metabolism regulator LAE1	PF13489.7	Methyltransferase domain
69010789	4.98927	4.49344e-05	protein_coding	consensus_5	81396	87213	-	N-methyltransferase tcpN	PF13489.7	Methyltransferase domain
69010820	4.90018	5.38902e-05	protein_coding	consensus_5	245163	245966	+	uncharacterized protein GCG54_00003662	PF12697.8	Alpha/beta hydrolase family
69010853	3.06185	0.0207414	protein_coding	consensus_5	355786	357888	-	Glycerol-3-phosphate dehydrogenase	PF01266.25	FAD dependent oxidoreductase
69007665	2.88533	1.3187e-12	protein_coding	consensus_50	60147	61289	-	Streptogrisin-C	PF02983.15	Alpha-lytic protease prodomain
69007689	-2.15246	1.4228e-11	protein_coding	consensus_50	124269	126396	+	FAD-linked oxidoreductase patO	PF01565.24	FAD binding domain
69007785	2.44585	0.00171586	protein_coding	consensus_50	412184	413560	-	12-oxophytodienoate reductase 2	PF00724.21	NADH:flavin oxidoreductase / NADH oxidase family
69007790	2.76739	0.0412573	protein_coding	consensus_50	425315	426204	+	putative NADP-dependent mannitol dehydrogenase	PF13561.7	Enoyl-(Acyl carrier protein) reductase
69007892	-6.01158	8.1336e-08	protein_coding	consensus_50	738432	740246	+	Beta-glucuronidase	PF02837.19	Glycosyl hydrolases family 2, sugar binding domain
69007895	3.42915	0.0120418	protein_coding	consensus_50	745695	747096	+	Secondary metabolism regulator laeA	PF13489.7	Methyltransferase domain
69007951	2.65987	0.0480655	protein_coding	consensus_50	996959	997798	-	putative ABC transporter ATP-binding protein C20G4.01	PF00005.28	ABC transporter
69008009	-1.94272	2.11612e-07	protein_coding	consensus_50	1209143	1213784	-	uncharacterized protein GCG54_00000838	PF02765.18	Telomeric single stranded DNA binding POT1/CDC13
69008025	-5.75979	1.15144e-45	protein_coding	consensus_50	1275845	1277960	-	Alkaline phosphatase 4	PF00245.21	Alkaline phosphatase
69008026	-3.29598	0.00157538	protein_coding	consensus_50	1280150	1283927	-	NAD(P) transhydrogenase	PF05222.16	Alanine dehydrogenase/PNT, N-terminal domain
69008042	-1.09025	0.000816966	protein_coding	consensus_50	1331672	1333654	-	uncharacterized protein GCG54_00000871	PF03815.20	LCCL domain
69008052	-2.56362	0.00257211	protein_coding	consensus_50	1356701	1357057	+	uncharacterized protein GCG54_00000881	PF10502.10	Signal peptidase, peptidase S26
69008078	-1.7031	0.0295848	protein_coding	consensus_50	1464348	1465171	-	t-SNARE affecting a late Golgi compartment protein 1	PF09177.12	Syntaxin 6, N-terminal
69015015	1.66112	0.0397611	protein_coding	consensus_51	229977	231100	+	uncharacterized protein GCG54_00007872	PF13460.7	NAD(P)H-binding
69015035	1.13239	0.0224021	protein_coding	consensus_51	295932	297866	-	pH-response transcription factor pacC	PF00096.27	Zinc finger, C2H2 type
69015054	2.61142	0.0420491	protein_coding	consensus_51	384164	385834	-	uncharacterized protein GCG54_00007912	PF00300.23	Histidine phosphatase superfamily (branch 1)
69015479	-2.2092	0.00483855	protein_coding	consensus_52	11934	13486	-	NADPH dehydrogenase afvA	PF00724.21	NADH:flavin oxidoreductase / NADH oxidase family
69011713	1.27926	0.00173779	protein_coding	consensus_54	170187	175240	-	Serine/threonine-protein kinase SCH9	PF00168.31	C2 domain
69011717	-1.43159	0.00446836	protein_coding	consensus_54	185094	186878	-	Cytosolic Fe-S cluster assembly factor nar-1	PF02906.15	Iron only hydrogenase large subunit, C-terminal domain
69011767	1.66329	0.00877933	protein_coding	consensus_54	392444	393870	+	putative 26S proteasome subunit rpt4	PF16450.6	Proteasomal ATPase OB C-terminal domain
69011851	2.5837	0.0408089	protein_coding	consensus_54	694465	696626	-	Crystal protein	PF00135.29	Carboxylesterase family
69011855	2.68152	3.90674e-06	protein_coding	consensus_54	725048	727669	+	uncharacterized protein GCG54_00004702	PF00169.30	PH domain
69011879	-1.01335	0.0352007	protein_coding	consensus_54	793480	799136	+	Peptidyl-prolyl cis-trans isomerase cyp15	PF00160.22	Cyclophilin type peptidyl-prolyl cis-trans isomerase/CLD
69011888	-1.35961	0.0244906	protein_coding	consensus_54	819470	821611	+	Pre-mRNA-splicing ATP-dependent RNA helicase PRP28	PF00270.30	DEAD/DEAH box helicase
69011922	3.26149	0.0126853	protein_coding	consensus_54	936940	939138	-	uncharacterized protein GCG54_00004769	PF13465.7	Zinc-finger double domain
69011987	-1.37133	0.0381948	protein_coding	consensus_54	1188010	1189380	-	putative alpha-ketoglutarate-dependent sulfonate dioxygenase	PF02668.17	Taurine catabolism dioxygenase TauD, TfdA family
69011997	-5.40162	6.17697e-05	protein_coding	consensus_54	1215969	1218278	+	putative E3 ubiquitin-protein ligase ARI4	PF01485.22	IBR domain, a half RING-finger domain
69012011	1.19534	0.00424735	protein_coding	consensus_54	1284680	1285609	+	putative proteasome subunit beta type-2	PF00227.27	Proteasome subunit
69012029	2.03524	0.00918366	protein_coding	consensus_54	1340301	1342974	+	DNA replication licensing factor MCM7	PF14551.7	MCM N-terminal domain
69012041	1.74559	0.00257093	protein_coding	consensus_54	1379427	1380781	-	Thioredoxin-like protein 1	PF00085.21	Thioredoxin
69012125	6.60496	3.39536e-08	protein_coding	consensus_54	1708519	1709746	-	uncharacterized protein GCG54_00004973	PF00775.22	Dioxygenase
69020422	-2.71922	2.08982e-07	protein_coding	consensus_55	83420	85435	-	putative rhamnogalacturonate lyase C	PF14686.7	Polysaccharide lyase family 4, domain II
69020433	4.14192	0.00199504	protein_coding	consensus_55	125010	129053	-	Histone deacetylase HOS3	PF00850.20	Histone deacetylase domain
69020478	1.52012	0.0254304	protein_coding	consensus_55	279593	281937	+	Catalase-peroxidase	PF00141.24	Peroxidase
69018960	3.20598	0.0129493	protein_coding	consensus_56	338389	339273	-	uncharacterized protein GCG54_00011837	PF06220.13	U1 zinc finger
69018965	3.0716	0.0178343	protein_coding	consensus_56	355074	358014	+	Dynamin-related protein 4C	PF00350.24	Dynamin family
69016795	2.34214	0.000274132	protein_coding	consensus_57	81291	84239	-	uncharacterized protein GCG54_00009662	PF08241.13	Methyltransferase domain
69007382	3.00871	6.98776e-05	protein_coding	consensus_59	172478	173796	+	Metallocarboxypeptidase A-like protein	PF02244.17	Carboxypeptidase activation peptide
69007392	-2.07871	0.00653008	protein_coding	consensus_59	200139	201718	-	uncharacterized protein GCG54_00000219	PF05730.12	CFEM domain
69007444	1.08148	0.0292851	protein_coding	consensus_59	456514	458323	-	uncharacterized protein GCG54_00000271	PF15406.7	Pleckstrin homology domain
69021714	-3.57088	0.00276833	protein_coding	consensus_6	684715	686355	+	uncharacterized protein GCG54_00014604	PF00172.19	Fungal Zn(2)-Cys(6) binuclear cluster domain
69021389	2.92509	0.0277743	protein_coding	consensus_62	7794	8573	+	putative oxidoreductase	PF00106.26	short chain dehydrogenase
69010449	3.57194	0.0048808	protein_coding	consensus_63	443855	446783	-	Endoribonuclease YSH1	PF00753.28	Metallo-beta-lactamase superfamily
69010508	3.05328	0.0181956	protein_coding	consensus_63	666268	668761	-	Pyrimidine pathway regulatory protein 1	PF04082.19	Fungal specific transcription factor domain
69010978	4.3208	0.000729817	protein_coding	consensus_64	227506	228968	+	Secondary metabolism regulator laeA	PF13489.7	Methyltransferase domain
69019460	2.85455	0.0451215	protein_coding	consensus_65	265066	268282	+	Carboxypeptidase S1-like B	PF00450.23	Serine carboxypeptidase
69019616	2.79004	0.00700533	protein_coding	consensus_65	725297	726154	+	uncharacterized protein GCG54_00012497	PF00106.26	short chain dehydrogenase
69019622	-6.22188	0.00667543	protein_coding	consensus_65	737501	738880	+	6-hydroxynicotinate 3-monooxygenase	PF13454.7	FAD-NAD(P)-binding
69019659	2.68224	0.0486405	protein_coding	consensus_65	917300	918398	+	Sedoheptulose 1 7-bisphosphatase	PF00300.23	Histidine phosphatase superfamily (branch 1)
69019661	-1.64741	0.00163358	protein_coding	consensus_65	941316	942738	+	uncharacterized protein GCG54_00012542	PF00172.19	Fungal Zn(2)-Cys(6) binuclear cluster domain
69021822	-2.58484	0.0123592	protein_coding	consensus_66	194780	197149	-	uncharacterized protein GCG54_00014713	PF08427.11	Domain of unknown function (DUF1741)
69021924	-2.41917	4.61366e-25	protein_coding	consensus_66	608976	610175	-	Nitronate monooxygenase	PF03060.16	Nitronate monooxygenase
69021988	-1.55147	1.65784e-05	protein_coding	consensus_66	854750	856303	+	Delta(24)-sterol reductase	PF01565.24	FAD binding domain
69022076	5.40308	1.75437e-05	protein_coding	consensus_66	1264313	1265569	-	Alpha-ketoglutarate-dependent sulfonate dioxygenase	PF02668.17	Taurine catabolism dioxygenase TauD, TfdA family
69022079	3.63394	0.00529392	protein_coding	consensus_66	1274280	1276573	+	uncharacterized protein GCG54_00014972	PF13415.7	Galactose oxidase, central domain
69022173	4.75189	9.97944e-05	protein_coding	consensus_66	1594822	1596002	-	putative pectin lyase D	PF00544.20	Pectate lyase
69022196	3.37552	0.00838134	protein_coding	consensus_66	1664281	1665235	-	Protein vip1	PF00076.23	RNA recognition motif. (a.k.a. RRM, RBD, or RNP domain)
69022342	3.37459	0.0105484	protein_coding	consensus_66	2150564	2151401	+	Levodione reductase	PF13561.7	Enoyl-(Acyl carrier protein) reductase
69012724	-2.17811	0.0081833	protein_coding	consensus_67	604227	605867	-	Protein SPT10	PF13420.8	Acetyltransferase (GNAT) domain
69012727	2.29391	0.00324217	protein_coding	consensus_67	621296	623779	+	Cell wall transcription factor ACE2	PF00096.27	Zinc finger, C2H2 type
69013893	1.90214	0.0286456	protein_coding	consensus_68	175958	177197	+	RNA-binding protein rnc1	PF00013.30	KH domain
69017927	4.13879	0.00183111	protein_coding	consensus_69	6392	8023	-	Cytochrome P450 monooxygenase tenB	PF00067.23	Cytochrome P450
69017987	2.09875	7.78762e-08	protein_coding	consensus_69	224772	226443	-	putative oxidoreductase	PF00106.26	short chain dehydrogenase
69008681	-1.35291	0.00355559	protein_coding	consensus_7	297599	302338	-	cytokinesis protein 3	PF07653.18	Variant SH3 domain
69008774	1.06751	0.00216078	protein_coding	consensus_7	655429	658051	+	uncharacterized protein GCG54_00001605	PF00172.19	Fungal Zn(2)-Cys(6) binuclear cluster domain
69008832	-3.05942	9.05376e-05	protein_coding	consensus_7	898903	900363	-	uncharacterized protein GCG54_00001663	PF01126.21	Heme oxygenase
69008834	1.16441	0.0461772	protein_coding	consensus_7	905754	906732	-	putative Ras-related protein Rab7	PF00071.23	Ras family
69008861	-1.2765	0.0121767	protein_coding	consensus_7	1052440	1053036	-	Multifunctional methyltransferase subunit trm112	PF03966.17	Trm112p-like protein
69008912	-1.20263	0.0115611	protein_coding	consensus_7	1203777	1205271	+	NADP-specific glutamate dehydrogenase	PF02812.19	Glu/Leu/Phe/Val dehydrogenase, dimerisation domain
69008968	-1.78162	0.046861	protein_coding	consensus_7	1494683	1496474	-	putative aminotransferase	PF00202.22	Aminotransferase class-III
69008993	3.00406	0.016976	protein_coding	consensus_7	1593227	1595203	+	uncharacterized protein GCG54_00001826, partial	PF08447.13	PAS fold
69009054	1.31208	1.97632e-05	protein_coding	consensus_7	1821612	1823099	-	Acyl-CoA desaturase	PF00487.25	Fatty acid desaturase
69009064	-1.28004	0.0456559	protein_coding	consensus_7	1873190	1877646	-	DnaJ-like 1	PF00226.32	DnaJ domain
69017319	-6.97036	0.000228198	protein_coding	consensus_71	26021	26998	-	2-methylene-furan-3-one reductase	PF08240.13	Alcohol dehydrogenase GroES-like domain
69017449	4.96326	5.08179e-05	protein_coding	consensus_71	528395	528712	+	uncharacterized protein GCG54_00010321	PF11720.9	Peptidase inhibitor I78 family
69016700	3.70089	0.00300433	protein_coding	consensus_72	412857	413888	+	Rho GDP-dissociation inhibitor	PF02115.18	RHO protein GDP dissociation inhibitor
69014139	1.90794	0.0341136	protein_coding	consensus_73	97492	98311	-	Peptidyl-prolyl cis-trans isomerase ssp-1	PF00397.27	WW domain
69014151	3.61378	0.00432121	protein_coding	consensus_73	132229	133378	-	Twinfilin	PF00241.21	Cofilin/tropomyosin-type actin-binding protein
69010689	2.66455	0.0478611	protein_coding	consensus_74	642561	644302	+	Homocysteine synthase	PF01053.21	Cys/Met metabolism PLP-dependent enzyme
69014862	1.32962	0.00616446	protein_coding	consensus_77	41412	44060	+	Alpha-actinin-like protein 1	PF00307.32	Calponin homology (CH) domain
69014876	2.93153	0.0244441	protein_coding	consensus_77	85910	87015	+	Pre-mRNA-splicing factor 18	PF08799.12	pre-mRNA processing factor 4 (PRP4) like
69014900	-2.63193	0.0238857	protein_coding	consensus_77	190470	192451	+	Cryptochrome-2, partial	PF00875.19	DNA photolyase
69014902	2.96761	0.0446481	protein_coding	consensus_77	196346	200695	+	uncharacterized protein GCG54_00007759	PF00561.21	alpha/beta hydrolase fold
69022559	-8.07385	1.46939e-08	protein_coding	consensus_79	101246	102180	-	Monooxygenase	PF13826.7	Domain of unknown function (DUF4188)
69017541	1.09006	0.0201301	protein_coding	consensus_8	282761	286309	+	Calcium-transporting ATPase 2	PF00690.27	Cation transporter/ATPase, N-terminus
69008282	-1.19193	0.010805	protein_coding	consensus_81	328597	330516	+	uncharacterized protein GCG54_00001112	PF05730.12	CFEM domain
69008294	3.06995	0.0177447	protein_coding	consensus_81	357935	360571	-	Interferon-induced GTP-binding protein Mx	PF00350.24	Dynamin family
69008133	-9.27342	0.0138653	protein_coding	consensus_83	188470	190180	+	FAD-linked oxidoreductase	PF01565.24	FAD binding domain
69009281	2.77499	0.0406529	protein_coding	consensus_84	164881	167009	+	putative ATP-dependent RNA helicase DHX35	PF13401.7	AAA domain
69009322	3.73129	0.00370622	protein_coding	consensus_84	333073	344777	+	Transcription factor SFL1	PF00447.18	HSF-type DNA-binding
69009379	-1.16355	0.0380826	protein_coding	consensus_84	546669	551307	-	uncharacterized protein GCG54_00002215	PF00013.30	KH domain
69008416	-1.34608	0.000475259	protein_coding	consensus_85	171857	172934	+	GTP cyclohydrolase 1	PF01227.23	GTP cyclohydrolase I
69008533	-1.28851	0.00940467	protein_coding	consensus_85	530735	532246	-	ATP-dependent RNA helicase FAL1	PF00270.30	DEAD/DEAH box helicase
69008539	3.41143	0.00806858	protein_coding	consensus_85	559320	560978	-	Transcription initiation factor TFIID subunit 6	PF02969.18	TATA box binding protein associated factor (TAF)
69008543	-6.48496	0.0483902	protein_coding	consensus_85	569574	570909	+	uncharacterized protein GCG54_00001374	PF13489.7	Methyltransferase domain
69008555	6.51264	8.52352e-07	protein_coding	consensus_85	606429	609993	-	Calcium-transporting ATPase 3	PF00690.27	Cation transporter/ATPase, N-terminus
69008585	-3.7266	0.00208261	protein_coding	consensus_85	701380	702512	-	Glucosamine-6-phosphate isomerase 1	PF01182.21	Glucosamine-6-phosphate isomerases/6-phosphogluconolactonase
69008596	3.15397	0.0157937	protein_coding	consensus_85	734755	736137	+	UBX domain-containing protein 1	PF14555.7	UBA-like domain
69008364	-2.67309	1.98752e-43	protein_coding	consensus_88	181385	181926	+	Intracellular hyphae protein 1	PF01476.21	LysM domain
69017790	-1.51751	1.38759e-05	protein_coding	consensus_89	237136	238530	-	Beta-cyclopiazonate dehydrogenase	PF13450.7	NAD(P)-binding Rossmann-like domain
69017813	-5.21633	0.000676323	protein_coding	consensus_89	313696	314580	+	uncharacterized protein GCG54_00010685	PF01036.19	Bacteriorhodopsin-like protein
69015314	3.02561	0.0144489	protein_coding	consensus_91	57803	58494	-	uncharacterized protein GCG54_00008173	PF00241.21	Cofilin/tropomyosin-type actin-binding protein
69016082	-3.40829	0.00280766	protein_coding	consensus_92	49763	50796	+	Cutinase	PF01083.23	Cutinase
69017852	-3.29828	0.00320355	protein_coding	consensus_93	60238	61548	+	Acyl-CoA dehydrogenase fadE12	PF02771.17	Acyl-CoA dehydrogenase, N-terminal domain
69020282	1.45039	1.43922e-06	protein_coding	consensus_95	104803	105666	-	Glycolipid transfer protein 1	PF08718.12	Glycolipid transfer protein (GLTP)
69016759	6.6637	3.77052e-07	protein_coding	consensus_97	144933	145931	-	uncharacterized protein GCG54_00009626	PF17784.2	Sulfotransferase domain
69016946	1.90138	0.00174941	protein_coding	consensus_1	120024	121666	+	Acetyl-CoA hydrolase	PF02550.16	Acetyl-CoA hydrolase/transferase N-terminal domain
69017060	3.0838	0.0170701	protein_coding	consensus_1	529292	530488	+	Arabinogalactan endo-beta-1 4-galactanase, partial	PF07745.14	Glycosyl hydrolase family 53
69017106	1.07139	0.00473313	protein_coding	consensus_1	668556	673209	-	Protein SKG3	PF00169.30	PH domain
69013830	4.09329	0.000722978	protein_coding	consensus_10	483040	484829	-	uncharacterized protein GCG54_00006682	PF04218.14	CENP-B N-terminal DNA-binding domain
69013842	2.83046	0.00754894	protein_coding	consensus_10	550754	552095	-	3-isopropylmalate dehydrogenase	PF00180.21	Isocitrate/isopropylmalate dehydrogenase
69017646	1.70612	1.78346e-05	protein_coding	consensus_101	212964	215203	-	White-opaque regulator 2	PF00172.19	Fungal Zn(2)-Cys(6) binuclear cluster domain
69011151	-1.59404	8.99021e-12	protein_coding	consensus_103	516604	520842	-	Multicopper oxidase aurL2	PF07732.16	Multicopper oxidase
69011647	2.16102	0.048705	protein_coding	consensus_105	5606	8355	+	Phosphatidylinositol 4 5-bisphosphate-binding protein SLM1	PF00169.30	PH domain
69018983	1.88202	0.000711335	protein_coding	consensus_108	110618	112501	+	putative serine hydroxymethyltransferase	PF00464.20	Serine hydroxymethyltransferase
69019015	3.92451	0.000394098	protein_coding	consensus_108	217922	219904	-	Apoptosis-inducing factor 1	PF00355.27	Rieske [2Fe-2S] domain
69021745	3.09994	0.0321899	protein_coding	consensus_109	103332	105176	-	L-pipecolate oxidase	PF01266.25	FAD dependent oxidoreductase
69020863	-2.68912	3.64761e-09	protein_coding	consensus_11	273396	274808	+	Peroxisomal (S)-2-hydroxy-acid oxidase GLO1	PF01070.19	FMN-dependent dehydrogenase
69020953	1.78455	0.00153025	protein_coding	consensus_11	549709	552429	-	Cellulose synthase 1	PF13641.7	Glycosyltransferase like family 2
69020999	4.03594	0.00149219	protein_coding	consensus_11	702262	703371	-	putative inactive reductase easA	PF00724.21	NADH:flavin oxidoreductase / NADH oxidase family
69020243	2.71046	0.0152616	protein_coding	consensus_112	71600	74033	-	uncharacterized protein GCG54_00013126, partial	PF04082.19	Fungal specific transcription factor domain
69020249	1.85484	0.0408662	protein_coding	consensus_112	92234	95643	+	Sodium transport ATPase 2	PF00690.27	Cation transporter/ATPase, N-terminus
69021483	3.31496	0.0218778	protein_coding	consensus_114	79902	81226	-	butanediol dehydrogenase	PF08240.13	Alcohol dehydrogenase GroES-like domain
69016272	1.79254	0.0120708	protein_coding	consensus_117	546264	556408	+	Protein kinase rad3	PF08064.14	UME (NUC010) domain
69016361	2.24651	0.00338152	protein_coding	consensus_117	1013279	1014896	+	Septin-2	PF00735.19	Septin
69016432	4.46188	0.000364446	protein_coding	consensus_117	1313978	1315612	+	uncharacterized protein GCG54_00009299	PF08550.11	Fungal protein of unknown function (DUF1752)
69016479	1.65306	0.0203125	protein_coding	consensus_117	1476876	1479005	-	uncharacterized protein GCG54_00009346	PF13445.7	RING-type zinc-finger
69016501	2.60169	0.0159087	protein_coding	consensus_117	1594240	1598924	-	putative RWD RING finger and WD repeat-containing protein C11E3.05	PF17120.6	Zinc-ribbon, C4HC2 type
69022745	1.52351	0.0016696	protein_coding	consensus_119	122285	125899	-	Actin cytoskeleton-regulatory complex protein sla1	PF00018.29	SH3 domain
69007548	5.19774	3.33287e-05	protein_coding	consensus_12	108833	111553	+	Ophiobolin F synthase	PF19086.1	Terpene synthase family 2, C-terminal metal binding
69012539	3.99537	0.00132857	protein_coding	consensus_120	67634	70689	-	Bikaverin cluster transcription factor bik5	PF00172.19	Fungal Zn(2)-Cys(6) binuclear cluster domain
69009683	-1.72288	2.13686e-13	protein_coding	consensus_13	341415	342287	+	uncharacterized protein GCG54_00002521	PF00561.21	alpha/beta hydrolase fold
69009700	2.84215	0.000386507	protein_coding	consensus_13	405223	407806	-	HBS1-like protein	PF08938.11	HBS1 N-terminus
69009706	1.52771	0.0347502	protein_coding	consensus_13	421636	424890	+	Ubiquitin carboxyl-terminal hydrolase 4	PF00581.21	Rhodanese-like domain
69009773	4.54384	0.000498837	protein_coding	consensus_13	667845	670194	+	Neutral ceramidase 2	PF04734.14	Neutral/alkaline non-lysosomal ceramidase, N-terminal
69009790	1.98999	0.0310095	protein_coding	consensus_13	726437	728625	+	putative glucan 1 3-beta-glucosidase D	PF00150.19	Cellulase (glycosyl hydrolase family 5)
69009838	3.07313	0.000105137	protein_coding	consensus_13	909617	911238	+	putative alanine aminotransferase, partial	PF00155.22	Aminotransferase class I and II
69009857	2.47977	0.0475173	protein_coding	consensus_13	983613	985306	-	uncharacterized protein GCG54_00002696	PF07967.14	C3HC zinc finger-like
69021236	1.99079	2.82685e-05	protein_coding	consensus_14	272160	273299	+	Fe-regulated protein 8	PF07992.15	Pyridine nucleotide-disulphide oxidoreductase
69021299	2.25106	0.000463047	protein_coding	consensus_14	468668	469819	-	putative oxidoreductase	PF00106.26	short chain dehydrogenase
69012383	1.67967	0.0319921	protein_coding	consensus_15	22781	24548	-	Tyrosinase-like protein orsC	PF00264.21	Common central domain of tyrosinase
69012456	4.24898	0.00333712	protein_coding	consensus_15	254324	256122	-	Cytochrome P450 monooxygenase aflN	PF00067.23	Cytochrome P450
69012482	2.8831	0.0300705	protein_coding	consensus_15	332982	334109	-	Quinone oxidoreductase-like protein 2-like	PF08240.13	Alcohol dehydrogenase GroES-like domain
69019998	3.59177	0.00927508	protein_coding	consensus_16	498737	501225	-	Beta-hexosaminidase	PF02838.16	Glycosyl hydrolase family 20, domain 2
69020017	4.30593	0.00052384	protein_coding	consensus_16	558532	560156	-	Mannan endo-1 4-beta-mannosidase	PF16990.6	Carbohydrate binding module (family 35)
69020092	-3.27581	0.00141737	protein_coding	consensus_16	838142	841523	+	uncharacterized protein GCG54_00012975, partial	PF13191.7	AAA ATPase domain
69018093	3.77552	0.00667534	protein_coding	consensus_17	271554	273456	-	Lysine-specific histone demethylase 1B	PF01593.25	Flavin containing amine oxidoreductase
69018095	3.94147	0.00403799	protein_coding	consensus_17	278023	279819	+	Acyl-CoA dehydrogenase apdG	PF00173.29	Cytochrome b5-like Heme/Steroid binding domain
69018110	2.94182	0.0287988	protein_coding	consensus_17	328117	329406	-	Sphingolipid delta(4)-desaturase	PF08557.11	Sphingolipid Delta4-desaturase (DES)
69018234	2.40964	0.0038198	protein_coding	consensus_17	680201	682254	+	Oxygen-dependent choline dehydrogenase	PF00732.20	GMC oxidoreductase
69018239	2.11754	0.0106322	protein_coding	consensus_17	697930	699414	+	uncharacterized protein GCG54_00011113	PF13489.7	Methyltransferase domain
69018291	2.93454	0.0255474	protein_coding	consensus_17	863221	864483	+	uncharacterized protein GCG54_00011165	PF10180.10	WKF domain
69018480	2.78439	0.0105338	protein_coding	consensus_17	1588290	1591216	-	Ribosomal RNA-processing protein 7	PF03473.18	MOSC domain
69018496	2.80401	8.99112e-05	protein_coding	consensus_17	1645542	1646325	+	putative steroid-binding protein 3	PF00173.29	Cytochrome b5-like Heme/Steroid binding domain
69018511	3.28118	0.0106426	protein_coding	consensus_17	1736017	1737182	+	Quinone oxidoreductase PIG3	PF08240.13	Alcohol dehydrogenase GroES-like domain
69018535	2.67223	0.00523435	protein_coding	consensus_17	1810367	1811945	+	putative agmatinase 1	PF00491.22	Arginase family
69018542	3.08129	0.0231614	protein_coding	consensus_17	1825870	1826976	+	L-rhamnono-gamma-lactonase	PF04909.15	Amidohydrolase
69018624	1.15512	0.000947417	protein_coding	consensus_17	2174750	2176874	-	RNA polymerase-associated protein RTF1	PF03126.19	Plus-3 domain
69018669	3.59222	0.0105311	protein_coding	consensus_17	2362142	2363874	+	Imidazole glycerol phosphate synthase hisHF	PF00117.29	Glutamine amidotransferase class-I
69018673	2.0625	0.0112535	protein_coding	consensus_17	2374203	2376220	+	putative RING finger protein P8B7.15c	PF08783.12	DWNN domain
69013486	-1.70378	4.60427e-05	protein_coding	consensus_19	164816	166530	+	putative cytochrome P450 6a14	PF00067.23	Cytochrome P450
69013569	-1.05541	0.000133698	protein_coding	consensus_19	449896	451614	-	Carboxylesterase 5A	PF00135.29	Carboxylesterase family
69012157	1.11279	0.01786	protein_coding	consensus_2	82422	83481	+	Transcriptional activator HAP3	PF00808.24	Histone-like transcription factor (CBF/NF-Y) and archaeal histone
69020132	4.51179	0.000271958	protein_coding	consensus_21	177247	182385	-	Nodulation protein G	PF00106.26	short chain dehydrogenase
69020174	1.38264	3.36577e-05	protein_coding	consensus_21	357658	361671	+	Kinesin-like protein klpA	PF00225.24	Kinesin motor domain
69019773	2.90641	0.0003051	protein_coding	consensus_24	264930	266021	+	putative pectate lyase B	PF00544.20	Pectate lyase
69014526	3.30779	0.0100835	protein_coding	consensus_27	18359	19760	+	uncharacterized protein GCG54_00007381, partial	PF12697.8	Alpha/beta hydrolase family
69019129	1.10963	0.0126169	protein_coding	consensus_28	347014	351296	-	Nucleoporin	PF08801.12	Nup133 N terminal like
69019134	2.63351	0.0487572	protein_coding	consensus_28	361631	363494	+	Exosome complex component rrp4	PF14382.7	Exosome complex exonuclease RRP4 N-terminal region
69007181	2.07816	0.000115508	protein_coding	consensus_29	22900	25412	+	Protease KEX1	PF00082.23	Subtilase family
69015822	3.62292	0.00428091	protein_coding	consensus_30	107313	109214	-	Eukaryotic translation initiation factor 2D	PF17832.2	Pre-PUA-like domain
69015910	-1.21402	0.00370901	protein_coding	consensus_30	451344	452288	+	D-2-hydroxyacid dehydrogenase	PF00389.31	D-isomer specific 2-hydroxyacid dehydrogenase, catalytic domain
69020570	-1.18042	1.53292e-05	protein_coding	consensus_31	3661	5712	+	ATP-dependent RNA helicase cyt-19	PF00270.30	DEAD/DEAH box helicase
69014268	-2.08262	6.74895e-19	protein_coding	consensus_32	286295	288064	+	FAD-linked oxidoreductase ZEB1	PF01565.24	FAD binding domain
69007226	1.6567	0.0118023	protein_coding	consensus_33	29842	30517	-	Cyclin-dependent kinases regulatory subunit	PF01111.20	Cyclin-dependent kinase regulatory subunit
69007241	1.09491	0.00539099	protein_coding	consensus_33	98822	108248	+	1-phosphatidylinositol 3-phosphate 5-kinase FAB1	PF01363.22	FYVE zinc finger
69007260	3.1348	0.01491	protein_coding	consensus_33	157892	159783	+	Protein CSN12-like	PF01399.28	PCI domain
69015180	-3.46832	0.000543914	protein_coding	consensus_35	141800	142425	+	Beta-carbonic anhydrase 1	PF00484.20	Carbonic anhydrase
69015195	-1.36108	5.76319e-05	protein_coding	consensus_35	217732	219003	+	putative monooxygenase	PF03060.16	Nitronate monooxygenase
69015212	-2.45935	1.26763e-21	protein_coding	consensus_35	298702	299864	+	Ribonuclease T2-like	PF00445.19	Ribonuclease T2 family
69015243	5.02158	0.00013018	protein_coding	consensus_35	409438	410865	+	Sorbitol dehydrogenase	PF08240.13	Alcohol dehydrogenase GroES-like domain
69013221	4.1365	0.000969245	protein_coding	consensus_36	595125	595644	+	Pre-mRNA-splicing factor cwf14, partial	PF01125.18	G10 protein
69013243	2.14141	0.0184463	protein_coding	consensus_36	649624	651455	-	putative G3BP-like protein	PF02136.21	Nuclear transport factor 2 (NTF2) domain
69013248	1.2008	0.0154683	protein_coding	consensus_36	671325	675947	+	Actin cytoskeleton-regulatory complex protein PAN1	PF08226.12	Domain of unknown function (DUF1720)
69013304	-2.01514	0.000101585	protein_coding	consensus_36	873766	876265	+	Long-chain-alcohol oxidase FAO2	PF00732.20	GMC oxidoreductase
69013338	3.3031	0.00946188	protein_coding	consensus_36	992970	995505	-	putative sterigmatocystin biosynthesis P450 monooxygenase	PF00067.23	Cytochrome P450
69011519	4.04992	0.00113312	protein_coding	consensus_37	219503	220277	-	Pathogenesis-related protein PR-1 type	PF00188.27	Cysteine-rich secretory protein family
69020689	1.21905	0.0482021	protein_coding	consensus_38	180913	182359	-	Protein PNG1	PF03835.16	Rad4 transglutaminase-like domain
69020746	3.96304	0.00155498	protein_coding	consensus_38	335315	338056	-	Minor extracellular protease vpr	PF00082.23	Subtilase family
69010095	4.39667	0.000471787	protein_coding	consensus_4	114612	116250	-	4-aminobutyrate aminotransferase	PF00202.22	Aminotransferase class-III
69012256	-1.78227	1.11429e-18	protein_coding	consensus_40	241833	243652	-	FAD-linked oxidoreductase ZEB1	PF01565.24	FAD binding domain
69012848	2.94436	0.0175726	protein_coding	consensus_41	388936	391760	+	Transcription initiation factor TFIID subunit 12	PF03847.14	Transcription initiation factor TFIID subunit A
69012853	-3.30411	1.31782e-05	protein_coding	consensus_41	408385	409155	-	uncharacterized protein GCG54_00005703	PF03330.19	Lytic transglycolase
69009951	3.6819	0.00395743	protein_coding	consensus_42	89097	90102	+	uncharacterized protein GCG54_00002790	PF10241.10	Uncharacterized conserved protein
69010057	2.91374	0.026888	protein_coding	consensus_42	436641	437857	+	Replication factor C subunit 3	PF00004.30	ATPase family associated with various cellular activities (AAA)
69015715	4.48952	0.000268202	protein_coding	consensus_43	7230	8259	-	High osmolarity signaling protein SHO1	PF00018.29	SH3 domain
69015742	-1.55807	0.000105294	protein_coding	consensus_43	109899	111417	-	Beta-1 3-glucan-binding protein	PF00722.22	Glycosyl hydrolases family 16
69015756	3.62757	0.00432538	protein_coding	consensus_43	174874	176199	+	Pre-mRNA-splicing factor CWC25	PF10197.10	N-terminal domain of CBF1 interacting co-repressor CIR
69015774	2.89571	0.0343026	protein_coding	consensus_43	219957	221812	+	2-methylisocitrate lyase	PF00463.22	Isocitrate lyase family
69013404	4.58843	0.000308942	protein_coding	consensus_44	7583	10631	+	Serine/threonine-protein kinase ATG1	PF00069.26	Protein kinase domain
69009197	2.85066	0.0335066	protein_coding	consensus_45	180186	181874	-	Serine/threonine-protein kinase chk1	PF00069.26	Protein kinase domain
69009205	2.69916	0.0438198	protein_coding	consensus_45	201016	201664	-	uncharacterized protein GCG54_00002041	PF17032.6	zinc-ribbon family
69009252	2.80284	0.0346573	protein_coding	consensus_45	362301	363200	+	Transcription initiation factor TFIID subunit 9	PF02291.16	Transcription initiation factor IID, 31kD subunit
69012875	4.14057	0.0158046	protein_coding	consensus_47	42875	54962	-	Fatty acid oxidation complex subunit alpha	PF02737.19	3-hydroxyacyl-CoA dehydrogenase, NAD binding domain
69013015	2.98617	0.0218166	protein_coding	consensus_47	499597	500853	+	Anthranilate phosphoribosyltransferase	PF02885.18	Glycosyl transferase family, helical bundle domain
69011308	3.16442	0.0222249	protein_coding	consensus_48	539928	540785	+	Cell surface superoxide dismutase 6	PF00080.21	Copper/zinc superoxide dismutase (SODC)
69011312	1.17625	0.00117463	protein_coding	consensus_48	569177	571525	+	uncharacterized protein GCG54_00004156	PF14558.7	ML-like domain
69019173	4.72642	0.000260286	protein_coding	consensus_49	19331	21556	+	Copper amine oxidase 1	PF02727.17	Copper amine oxidase, N2 domain
69019216	1.70425	0.00179012	protein_coding	consensus_49	211164	214982	+	uncharacterized protein GCG54_00012093	PF13465.7	Zinc-finger double domain
69019321	3.71911	0.00051225	protein_coding	consensus_49	597612	598517	-	Uricase	PF01014.19	Uricase
69010847	4.0977	0.00100462	protein_coding	consensus_5	329289	330973	-	putative aminotransferase C6B12.04c	PF00155.22	Aminotransferase class I and II
69007753	4.94061	4.77467e-05	protein_coding	consensus_50	323101	324732	+	uncharacterized protein GCG54_00000581	PF09362.11	Domain of unknown function (DUF1996)
69007997	2.86341	0.0349969	protein_coding	consensus_50	1170464	1172119	+	putative mRNA-splicing protein ubp10	PF02148.20	Zn-finger in ubiquitin-hydrolases and other protein
69015022	-1.28431	0.000158455	protein_coding	consensus_51	253922	254792	-	Ribosome biogenesis protein RLP24	PF01246.21	Ribosomal protein L24e
69015026	-1.50266	0.0139184	protein_coding	consensus_51	262291	263042	+	uncharacterized protein GCG54_00007884	PF13664.7	Domain of unknown function (DUF4149)
69015601	2.3197	0.03015	protein_coding	consensus_52	485209	490226	+	E3 ubiquitin-protein ligase listerin	PF13639.7	Ring finger domain
69015603	-2.73563	0.00250013	protein_coding	consensus_52	491679	493133	-	Cyclin-dependent kinase 3	PF16987.6	KIX domain
69015668	3.81078	0.00226844	protein_coding	consensus_52	690491	690897	+	uncharacterized protein GCG54_00008527	PF07876.13	Stress responsive A/B Barrel Domain
69011678	4.14163	0.000800826	protein_coding	consensus_54	50001	53546	+	DNA replication licensing factor mcm4, partial	PF14551.7	MCM N-terminal domain
69011680	1.50744	0.0213733	protein_coding	consensus_54	60324	64049	+	uncharacterized protein GCG54_00004525	PF00397.27	WW domain
69011724	-1.79072	6.74309e-07	protein_coding	consensus_54	205701	207476	+	Alpha-amylase 2	PF00128.25	Alpha amylase, catalytic domain
69011799	2.49652	0.00282375	protein_coding	consensus_54	503898	504982	-	DSC E3 ubiquitin ligase complex subunit 4	PF08508.11	Fungal domain of unknown function (DUF1746)
69011904	1.39802	0.0100197	protein_coding	consensus_54	859266	860988	-	Eburicol 14-alpha-demethylase	PF00067.23	Cytochrome P450
69011958	3.37872	0.00834726	protein_coding	consensus_54	1077002	1078156	-	putative extracellular glycosidase	PF00722.22	Glycosyl hydrolases family 16
69011962	1.01761	0.0371813	protein_coding	consensus_54	1091417	1092985	+	Nuclear polyadenylated RNA-binding protein nab2	PF14608.7	RNA-binding, Nab2-type zinc finger
69011999	4.22727	0.000948615	protein_coding	consensus_54	1221113	1222605	-	pH-response regulator protein palC	PF03097.19	BRO1-like domain
69012079	2.29286	0.0369548	protein_coding	consensus_54	1541116	1542968	+	M-phase inducer phosphatase	PF00581.21	Rhodanese-like domain
69012120	-1.05422	0.0482558	protein_coding	consensus_54	1696220	1698035	+	Glucose oxidase	PF00732.20	GMC oxidoreductase
69012124	-2.40698	0.000813147	protein_coding	consensus_54	1704877	1707361	-	uncharacterized protein GCG54_00004972	PF07974.14	EGF-like domain
69020404	1.45064	0.0137394	protein_coding	consensus_55	37399	43539	+	Serine/threonine-protein kinase VPS15	PF00069.26	Protein kinase domain
69020428	5.02833	3.3042e-05	protein_coding	consensus_55	108144	113547	-	Inositol hexakisphosphate and diphosphoinositol-pentakisphosphate kinase	PF18086.2	Diphosphoinositol pentakisphosphate kinase 2 N-terminal domain
69020452	2.76082	0.0390502	protein_coding	consensus_55	192571	194968	+	Gamma-tubulin complex component 4, partial	PF17681.2	Gamma tubulin complex component N-terminal
69020455	1.682	0.0160736	protein_coding	consensus_55	212798	215316	+	Ferrochelatase	PF00762.20	Ferrochelatase
69020464	1.49185	0.0379781	protein_coding	consensus_55	238940	241576	+	Pre-mRNA-splicing factor cef-1, partial	PF13921.7	Myb-like DNA-binding domain
69020484	2.55059	0.026534	protein_coding	consensus_55	296628	297675	-	Acetylxylan esterase	PF01083.23	Cutinase
69020496	3.23486	0.0150727	protein_coding	consensus_55	340450	341454	+	Pre-rRNA-processing protein ESF2	PF00076.23	RNA recognition motif. (a.k.a. RRM, RBD, or RNP domain)
69020563	-1.29891	0.00296144	protein_coding	consensus_55	549849	551772	-	ATP-dependent RNA helicase DBP9	PF00270.30	DEAD/DEAH box helicase
69018948	-5.69916	9.68943e-57	protein_coding	consensus_56	300296	301497	-	putative phosphoglycerate mutase	PF00300.23	Histidine phosphatase superfamily (branch 1)
69016803	-1.02122	0.0354994	protein_coding	consensus_57	97215	97959	+	RWD domain-containing protein	PF05773.23	RWD domain
69016825	2.29227	4.48146e-05	protein_coding	consensus_57	188184	189605	-	putative aminomethyltransferase	PF01571.22	Aminomethyltransferase folate-binding domain
69016826	1.30679	0.000586734	protein_coding	consensus_57	192112	196228	+	MAP kinase kinase kinase wis4	PF00069.26	Protein kinase domain
69016828	2.70751	0.0491094	protein_coding	consensus_57	199209	201471	-	Lipase 1	PF00135.29	Carboxylesterase family
69016850	1.55975	0.000379161	protein_coding	consensus_57	327256	328927	-	Phosphoacetylglucosamine mutase	PF02878.17	Phosphoglucomutase/phosphomannomutase, alpha/beta/alpha domain I
69016881	3.01791	0.0207531	protein_coding	consensus_57	460954	463583	+	uncharacterized protein GCG54_00009748	PF13489.7	Methyltransferase domain
69007426	5.37629	8.35883e-06	protein_coding	consensus_59	378267	382244	+	DNA repair protein rad50	PF13476.7	AAA domain
69007428	-1.4227	0.0487433	protein_coding	consensus_59	386181	386821	+	60S ribosomal protein L30	PF01248.27	Ribosomal protein L7Ae/L30e/S12e/Gadd45 family
69007463	4.30544	0.00053828	protein_coding	consensus_59	537053	537457	+	uncharacterized protein GCG54_00000290	PF01423.23	LSM domain
69021550	-3.46788	3.38936e-21	protein_coding	consensus_6	106496	107811	-	Endoglucanase type C	PF00840.21	Glycosyl hydrolase family 7
69021571	1.55339	0.00221209	protein_coding	consensus_6	185058	187124	+	Acid beta-fructofuranosidase	PF00251.21	Glycosyl hydrolases family 32 N-terminal domain
69021578	3.19597	0.0297593	protein_coding	consensus_6	203159	204785	-	Acyltransferase fer5	PF13523.7	Acetyltransferase (GNAT) domain
69021612	1.20364	0.0104765	protein_coding	consensus_6	340837	343991	+	Rho guanine nucleotide exchange factor scd1	PF06395.12	CDC24 Calponin
69021695	-4.06255	0.000262592	protein_coding	consensus_6	637504	638506	+	uncharacterized protein GCG54_00014585	PF13622.7	Thioesterase-like superfamily
69021035	3.61285	0.00433097	protein_coding	consensus_60	156030	157085	+	uncharacterized protein GCG54_00013919	PF00249.32	Myb-like DNA-binding domain
69021048	1.87762	0.021943	protein_coding	consensus_60	198962	201622	-	Quinate repressor protein	PF01202.23	Shikimate kinase
69021422	3.6197	0.00406136	protein_coding	consensus_62	104137	108652	-	GYF domain-containing protein mpd2	PF02213.17	GYF domain
69010352	-5.09581	2.58512e-06	protein_coding	consensus_63	57560	58628	-	Retinol dehydrogenase 12	PF00106.26	short chain dehydrogenase
69010383	2.20084	0.00713206	protein_coding	consensus_63	191747	192247	-	putative small nuclear ribonucleoprotein F	PF01423.23	LSM domain
69010417	-1.11811	0.00780719	protein_coding	consensus_63	333232	338665	+	Transcription factor yanR	PF00172.19	Fungal Zn(2)-Cys(6) binuclear cluster domain
69019521	-1.49408	7.58595e-05	protein_coding	consensus_65	438189	438706	-	uncharacterized protein GCG54_00012401	PF05336.14	L-rhamnose mutarotase
69019554	1.80546	0.0216926	protein_coding	consensus_65	540630	541782	+	Nuclease S1	PF02265.17	S1/P1 Nuclease
69019689	5.04893	7.71656e-05	protein_coding	consensus_65	1056437	1058022	-	Protein YSC84	PF03114.19	BAR domain
69021809	-5.6771	0.000305612	protein_coding	consensus_66	157359	158264	+	Fluoroacetate dehalogenase	PF00561.21	alpha/beta hydrolase fold
69021913	3.57503	0.00788005	protein_coding	consensus_66	563520	565326	-	Protein GRISEA	PF00649.19	Copper fist DNA binding domain
69021923	-1.56743	4.775e-08	protein_coding	consensus_66	606409	607839	-	3-ketoacyl-CoA thiolase peroxisomal	PF00108.24	Thiolase, N-terminal domain
69021955	2.68079	9.11093e-05	protein_coding	consensus_66	741678	744156	+	Transcriptional activator protein DAL81	PF04082.19	Fungal specific transcription factor domain
69021997	4.29499	0.000521842	protein_coding	consensus_66	888875	890700	+	putative splicing factor arginine/serine-rich 1	PF00076.23	RNA recognition motif. (a.k.a. RRM, RBD, or RNP domain)
69022015	3.27257	0.014311	protein_coding	consensus_66	1040767	1041684	-	Carbonic anhydrase	PF00484.20	Carbonic anhydrase
69022023	-2.13823	6.05489e-06	protein_coding	consensus_66	1066245	1068864	+	Glucose transport transcription regulator RGT1	PF00172.19	Fungal Zn(2)-Cys(6) binuclear cluster domain
69022065	-2.45034	0.000165817	protein_coding	consensus_66	1213249	1214706	-	Fe-regulated protein 8	PF07992.15	Pyridine nucleotide-disulphide oxidoreductase
69022150	4.42863	0.00104582	protein_coding	consensus_66	1518323	1522911	-	ABC transporter G family member 11	PF14510.7	ABC-transporter N-terminal
69022327	-1.3841	0.00344749	protein_coding	consensus_66	2098139	2099229	+	L-threo-3-deoxy-hexylosonate aldolase	PF00701.23	Dihydrodipicolinate synthetase family
69012556	3.55231	0.0048203	protein_coding	consensus_67	25757	27406	+	Fumonisin B1 esterase	PF00135.29	Carboxylesterase family
69017928	4.2308	0.000642197	protein_coding	consensus_69	8818	17082	+	Highly reducing polyketide synthase azaB, partial	PF00109.27	Beta-ketoacyl synthase, N-terminal domain
69017966	3.02934	0.0234769	protein_coding	consensus_69	167904	170167	-	putative transcriptional regulatory protein C3C7.04	PF00172.19	Fungal Zn(2)-Cys(6) binuclear cluster domain
69008673	3.2323	0.00214476	protein_coding	consensus_7	277259	278585	+	Phosphoserine aminotransferase	PF00266.20	Aminotransferase class-V
69008691	3.69952	0.00650096	protein_coding	consensus_7	351304	351852	+	U6 snRNA-associated Sm-like protein LSm5, partial	PF01423.23	LSM domain
69008741	-1.0079	9.23467e-05	protein_coding	consensus_7	545966	547551	+	Acyl-CoA dehydrogenase family member 11	PF02771.17	Acyl-CoA dehydrogenase, N-terminal domain
69008744	2.9002	0.0279012	protein_coding	consensus_7	551388	552651	+	Pre-mRNA-splicing factor CWC2	PF16131.6	Torus domain
69008760	1.38674	0.0307855	protein_coding	consensus_7	598168	600213	-	uncharacterized protein GCG54_00001591	PF11500.9	Spindle pole body formation-associated protein
69008762	2.81236	0.00998944	protein_coding	consensus_7	607836	608579	+	Ubiquitin-conjugating enzyme E2-34 kDa	PF00179.27	Ubiquitin-conjugating enzyme
69008778	1.17325	0.00429547	protein_coding	consensus_7	671338	675959	+	Ubp5-interacting protein, partial	PF08058.12	Nuclear pore complex component
69008842	3.57623	0.018806	protein_coding	consensus_7	959932	960838	+	uncharacterized protein GCG54_00001675	PF01284.24	Membrane-associating domain
69008870	3.72585	0.00303503	protein_coding	consensus_7	1081379	1082504	-	TPR repeat protein oca3	PF14559.7	Tetratricopeptide repeat
69009047	3.66073	0.00417144	protein_coding	consensus_7	1796120	1799075	+	Spindle pole body component alp4	PF17681.2	Gamma tubulin complex component N-terminal
69009063	1.33439	0.0493886	protein_coding	consensus_7	1869968	1873096	-	Vacuolar protein-sorting protein BRO1	PF03097.19	BRO1-like domain
69009066	4.06742	0.00122117	protein_coding	consensus_7	1885895	1889112	+	Zinc finger protein klf1	PF00096.27	Zinc finger, C2H2 type
69009091	3.05926	0.0248848	protein_coding	consensus_7	1971366	1972856	+	putative squalene monooxygenase	PF01266.25	FAD dependent oxidoreductase
69009123	3.63553	0.0219022	protein_coding	consensus_7	2094480	2096394	+	Suppressor of ferric uptake 1	PF00320.28	GATA zinc finger
69017254	3.45311	0.0106245	protein_coding	consensus_70	6043	8628	-	Protein SAP1	PF00004.30	ATPase family associated with various cellular activities (AAA)
69017281	-1.21995	0.00343691	protein_coding	consensus_70	106694	109927	+	White collar 1 protein	PF13426.8	PAS domain
69016645	3.0232	0.00487227	protein_coding	consensus_72	213430	215682	+	Dehydrogenase xptC	PF00732.20	GMC oxidoreductase
69016688	2.38961	0.0279673	protein_coding	consensus_72	370899	371478	+	CDC25-like phosphatase YCH1	PF00581.21	Rhodanese-like domain
69014125	3.01967	0.0332476	protein_coding	consensus_73	52444	53748	+	uncharacterized protein GCG54_00006979	PF12937.8	F-box-like
69014153	3.30215	0.0113201	protein_coding	consensus_73	134986	137688	-	uncharacterized protein GCG54_00007007	PF04082.19	Fungal specific transcription factor domain
69010537	-3.18081	0.00166263	protein_coding	consensus_74	32722	33711	+	uncharacterized protein GCG54_00003377	PF00092.29	von Willebrand factor type A domain
69010593	1.96426	0.00241565	protein_coding	consensus_74	242595	246091	-	Ras guanine nucleotide exchange factor S	PF00071.23	Ras family
69010643	-1.05796	0.0125836	protein_coding	consensus_74	479769	481153	+	Apoptosis-inducing factor 2	PF07992.15	Pyridine nucleotide-disulphide oxidoreductase
69021380	3.26762	0.0113749	protein_coding	consensus_75	201274	202224	-	2-dehydro-3-deoxy-D-gluconate 5-dehydrogenase	PF13561.7	Enoyl-(Acyl carrier protein) reductase
69022647	-1.01052	0.00343486	protein_coding	consensus_79	397620	398494	+	Short-chain dehydrogenase/reductase tropE	PF00106.26	short chain dehydrogenase
69017472	1.48785	0.0387194	protein_coding	consensus_8	21603	22417	-	uncharacterized protein GCG54_00010344	PF12697.8	Alpha/beta hydrolase family
69017144	3.75028	0.00871294	protein_coding	consensus_82	149240	150196	-	Endoglucanase cel12B, partial	PF01670.17	Glycosyl hydrolase family 12
69017151	5.11195	0.000134398	protein_coding	consensus_82	176601	178012	+	NADH-dependent flavin oxidoreductase nadA	PF00724.21	NADH:flavin oxidoreductase / NADH oxidase family
69017199	1.04886	0.0326381	protein_coding	consensus_82	308909	310636	+	Nucleolar protein 56	PF08156.14	NOP5NT (NUC127) domain
69017200	1.84531	0.0448423	protein_coding	consensus_82	311706	313435	-	Vacuolar protein sorting-associated protein 4, partial	PF04212.19	MIT (microtubule interacting and transport) domain
69017212	2.36437	8.14558e-06	protein_coding	consensus_82	360462	365159	-	Structural maintenance of chromosomes protein 4	PF02463.20	RecF/RecN/SMC N terminal domain
69008188	1.4009	0.0139152	protein_coding	consensus_83	350183	350758	+	putative glutathione-dependent formaldehyde-activating enzyme	PF04828.15	Glutathione-dependent formaldehyde-activating enzyme
69009306	-1.22255	5.6545e-05	protein_coding	consensus_84	264388	265676	-	putative RNA-binding protein	PF00076.23	RNA recognition motif. (a.k.a. RRM, RBD, or RNP domain)
69009365	2.38813	9.80465e-08	protein_coding	consensus_84	481929	484458	+	Sporulation protein kinase pit1, partial	PF00069.26	Protein kinase domain
69009390	1.72454	0.00580462	protein_coding	consensus_84	573559	576103	+	Ribosome biogenesis protein tsr1	PF08142.13	AARP2CN (NUC121) domain
69009391	-2.90592	2.09812e-07	protein_coding	consensus_84	576301	577284	-	putative urease accessory protein ureG-like	PF02492.20	CobW/HypB/UreG, nucleotide-binding domain
69009500	1.5532	0.0195854	protein_coding	consensus_84	927869	930650	-	uncharacterized protein GCG54_00002336	PF08513.12	LisH
69009528	3.77687	0.00261915	protein_coding	consensus_84	1035324	1036952	+	Peptidyl-prolyl isomerase CWC27	PF00160.22	Cyclophilin type peptidyl-prolyl cis-trans isomerase/CLD
69008517	1.47526	0.0303667	protein_coding	consensus_85	482346	484039	+	Signal recognition particle 54 kDa protein-like	PF02881.20	SRP54-type protein, helical bundle domain
69008583	-3.26985	1.5705e-05	protein_coding	consensus_85	696937	698687	-	Glucokinase	PF00349.22	Hexokinase
69008330	4.17651	0.00127112	protein_coding	consensus_88	76896	80265	+	Kinesin-like protein 5	PF00225.24	Kinesin motor domain
69008361	-1.70928	9.04066e-13	protein_coding	consensus_88	174168	176267	+	Peroxisomal acyl-coenzyme A oxidase 1	PF14749.7	Acyl-coenzyme A oxidase N-terminal
69017811	1.86056	0.00435549	protein_coding	consensus_89	300634	304124	-	Calcium-transporting ATPase 3	PF00690.27	Cation transporter/ATPase, N-terminus
69010290	2.11463	0.00282831	protein_coding	consensus_9	531723	537953	+	Dedicator of cytokinesis protein 5	PF00018.29	SH3 domain
69007507	-1.42072	0.000966148	protein_coding	consensus_90	110174	111762	-	F-box protein HRT3	PF12937.8	F-box-like
69007518	3.30547	0.000165316	protein_coding	consensus_90	174465	175118	-	uncharacterized protein GCG54_00000345	PF13462.7	Thioredoxin
69016087	3.96252	0.0028719	protein_coding	consensus_92	64898	68788	-	L-2-hydroxyglutarate dehydrogenase	PF01266.25	FAD dependent oxidoreductase
69016720	5.49635	2.97169e-05	protein_coding	consensus_97	30107	31088	+	uncharacterized protein GCG54_00009587	PF12937.8	F-box-like
69016975	3.07007	0.0174521	protein_coding	consensus_1	213006	215842	+	Subtilisin DY	PF00082.23	Subtilase family
69016987	-4.46633	0.0258603	protein_coding	consensus_1	254831	256249	+	Glutathione-binding protein GsiB	PF00496.23	Bacterial extracellular solute-binding proteins, family 5 Middle
69017052	-1.05893	0.0379309	protein_coding	consensus_1	486755	487668	-	Monothiol glutaredoxin-7	PF00462.25	Glutaredoxin
69017067	1.41549	0.0376569	protein_coding	consensus_1	539904	540497	-	Eukaryotic translation initiation factor 1	PF01253.23	Translation initiation factor SUI1
69017083	-1.12597	0.008641	protein_coding	consensus_1	597237	598517	+	uncharacterized protein GCG54_00009950	PF08243.12	SPT2 chromatin protein
69017089	-1.31842	0.00323907	protein_coding	consensus_1	610839	612081	+	Methylenetetrahydrofolate dehydrogenase [NAD(+)], partial	PF00763.24	Tetrahydrofolate dehydrogenase/cyclohydrolase, catalytic domain
69013741	-2.367	0.0196025	protein_coding	consensus_10	168514	170243	-	uncharacterized protein GCG54_00006593	PF13593.7	SBF-like CPA transporter family (DUF4137)
69013746	-1.23714	0.0113163	protein_coding	consensus_10	193495	194206	+	uncharacterized protein GCG54_00006598	PF00436.26	Single-strand binding protein family
69013753	-1.1726	0.0133458	protein_coding	consensus_10	218638	219552	-	Isoamyl acetate-hydrolyzing esterase 1-like	PF13472.7	GDSL-like Lipase/Acylhydrolase family
69013755	-1.97255	0.000732724	protein_coding	consensus_10	226604	228354	+	putative NADH dehydrogenase	PF07992.15	Pyridine nucleotide-disulphide oxidoreductase
69017635	3.13632	0.017445	protein_coding	consensus_101	170036	172027	-	putative family 31 glucosidase ORF2	PF13802.7	Galactose mutarotase-like
69017652	3.16274	0.0152431	protein_coding	consensus_101	238950	239795	+	uncharacterized protein GCG54_00010524	PF13489.7	Methyltransferase domain
69017697	1.513	0.0101782	protein_coding	consensus_101	362174	363826	+	ATP-dependent RNA helicase DHH1	PF00270.30	DEAD/DEAH box helicase
69011021	2.36739	0.0107236	protein_coding	consensus_103	72508	74024	+	uncharacterized protein GCG54_00003863	PF13489.7	Methyltransferase domain
69011048	-5.99727	0.0100081	protein_coding	consensus_103	159958	161187	+	S-(hydroxymethyl)glutathione dehydrogenase	PF08240.13	Alcohol dehydrogenase GroES-like domain
69011067	1.91879	0.00107432	protein_coding	consensus_103	264023	265059	-	Oxidoreductase UcpA	PF00106.26	short chain dehydrogenase
69011090	-3.73405	0.00682428	protein_coding	consensus_103	334135	335163	+	uncharacterized protein GCG54_00003934	PF09362.11	Domain of unknown function (DUF1996)
69011122	4.02567	0.00382685	protein_coding	consensus_103	420345	422698	+	putative beta-glucosidase M	PF00933.22	Glycosyl hydrolase family 3 N terminal domain
69015076	-1.95967	0.00681847	protein_coding	consensus_104	10543	11511	+	uncharacterized protein GCG54_00007935	PF13622.7	Thioesterase-like superfamily
69019001	3.46132	0.00707172	protein_coding	consensus_108	173570	175809	-	Transcription factor sdnS	PF00172.19	Fungal Zn(2)-Cys(6) binuclear cluster domain
69019004	-2.06084	0.036834	protein_coding	consensus_108	183576	184591	+	Mitotic spindle checkpoint component mad2	PF02301.19	HORMA domain
69021749	3.44254	0.0111398	protein_coding	consensus_109	115952	117434	-	Metallocarboxypeptidase A-like protein	PF00246.25	Zinc carboxypeptidase
69020987	-5.99727	0.0100081	protein_coding	consensus_11	666619	669883	+	uncharacterized protein GCG54_00013871	PF05729.13	NACHT domain
69020246	-3.5821	0.00257313	protein_coding	consensus_112	79897	80686	+	uncharacterized protein GCG54_00013129	PF13472.7	GDSL-like Lipase/Acylhydrolase family
69016150	-1.93725	0.000173008	protein_coding	consensus_117	65924	67122	-	Carbonic anhydrase	PF00194.22	Eukaryotic-type carbonic anhydrase
69016170	-4.17855	0.0190761	protein_coding	consensus_117	141673	142169	+	uncharacterized protein GCG54_00009035	PF01042.22	Endoribonuclease L-PSP
69016183	4.06954	0.00100293	protein_coding	consensus_117	184501	185151	+	uncharacterized protein GCG54_00009049	PF04828.15	Glutathione-dependent formaldehyde-activating enzyme
69016266	1.13686	0.0153048	protein_coding	consensus_117	499509	503523	-	Poly(A) RNA polymerase cid13	PF19088.1	TUTase nucleotidyltransferase domain
69016294	-2.89774	0.0479698	protein_coding	consensus_117	654088	654482	-	uncharacterized protein GCG54_00009160	PF07883.12	Cupin domain
69016303	2.44628	0.0223834	protein_coding	consensus_117	702253	702768	+	uncharacterized protein GCG54_00009169	PF07876.13	Stress responsive A/B Barrel Domain
69016310	1.06454	0.00497724	protein_coding	consensus_117	748449	749288	-	Transcription factor of morphogenesis MCM1	PF00319.19	SRF-type transcription factor (DNA-binding and dimerisation domain)
69016331	2.50611	0.0200249	protein_coding	consensus_117	849838	851904	-	Serine/threonine-protein kinase sid2	PF00069.26	Protein kinase domain
69016346	2.83576	0.0313851	protein_coding	consensus_117	887384	888911	-	Secondary metabolism regulator LAE1	PF13489.7	Methyltransferase domain
69016366	-1.08511	0.00999318	protein_coding	consensus_117	1030193	1032178	+	D-lactate dehydrogenase [cytochrome], partial	PF01565.24	FAD binding domain
69016459	-1.37266	0.0235527	protein_coding	consensus_117	1413339	1416188	-	DNA repair protein rad16	PF02732.16	ERCC4 domain
69022753	-3.3051	0.0165998	protein_coding	consensus_119	147617	149286	-	Transcription factor Sox-2	PF00505.20	HMG (high mobility group) box
69007546	4.2076	0.000747166	protein_coding	consensus_12	101217	105179	+	Cytochrome P450 monooygenase 1	PF00067.23	Cytochrome P450
69007547	2.89884	0.0282259	protein_coding	consensus_12	105920	107714	-	Cytochrome P450 monooygenase 1	PF00067.23	Cytochrome P450
69007563	-2.26909	0.0290725	protein_coding	consensus_12	156886	159469	+	uncharacterized protein GCG54_00000391	PF13465.7	Zinc-finger double domain
69012526	1.39768	0.0499321	protein_coding	consensus_120	37874	39619	+	putative extracellular serine carboxypeptidase	PF05577.13	Serine carboxypeptidase S28
69022830	-1.11228	0.0321247	protein_coding	consensus_121	12206	13422	-	Transcriptional activator HAP5	PF00808.24	Histone-like transcription factor (CBF/NF-Y) and archaeal histone
69009594	-4.38125	0.000459855	protein_coding	consensus_13	19809	21769	+	Cyrochrome P450 monooxygenase	PF00067.23	Cytochrome P450
69009735	3.23661	0.0198955	protein_coding	consensus_13	552630	554795	+	Adenosine deaminase 2	PF00962.23	Adenosine/AMP deaminase
69009740	-1.8633	0.00492229	protein_coding	consensus_13	566034	567439	-	Abhydrolase domain-containing protein mpaH	PF12697.8	Alpha/beta hydrolase family
69009766	-1.63458	0.00228053	protein_coding	consensus_13	636676	638445	+	Cytochrome P450 monooxygenase andK	PF00067.23	Cytochrome P450
69009778	-1.10779	0.0271161	protein_coding	consensus_13	683602	684462	-	Ubiquinone biosynthesis O-methyltransferase	PF08241.13	Methyltransferase domain
69009805	3.97446	0.00400634	protein_coding	consensus_13	781395	784052	-	Periplasmic beta-glucosidase	PF00933.22	Glycosyl hydrolase family 3 N terminal domain
69009806	3.08449	0.00114032	protein_coding	consensus_13	785324	787669	+	Alpha-xylosidase	PF13802.7	Galactose mutarotase-like
69009833	-1.20089	0.0036183	protein_coding	consensus_13	889816	890919	+	S-methyl-5'-thioadenosine phosphorylase, partial	PF01048.21	Phosphorylase superfamily
69021187	-6.52364	0.00177885	protein_coding	consensus_14	101847	102708	-	uncharacterized protein GCG54_00014072	PF13460.7	NAD(P)H-binding
69021198	-1.34785	0.000173244	protein_coding	consensus_14	147510	150986	+	Bifunctional cytochrome P450	PF00067.23	Cytochrome P450
69021232	1.20376	0.026407	protein_coding	consensus_14	262172	263027	+	Glutathione S-transferase 3	PF02798.21	Glutathione S-transferase, N-terminal domain
69021296	-1.74915	0.00573077	protein_coding	consensus_14	456523	461528	-	Brefeldin A resistance protein	PF14510.7	ABC-transporter N-terminal
69019892	1.14008	0.0165263	protein_coding	consensus_16	164549	166047	-	26S proteasome regulatory subunit 4-like	PF16450.6	Proteasomal ATPase OB C-terminal domain
69018025	-5.08152	5.96521e-10	protein_coding	consensus_17	64687	65382	-	uncharacterized protein GCG54_00010898	PF13417.7	Glutathione S-transferase, N-terminal domain
69018035	4.38699	0.000390943	protein_coding	consensus_17	96832	97487	-	Low molecular weight phosphotyrosine protein phosphatase	PF01451.22	Low molecular weight phosphotyrosine protein phosphatase
69018037	2.35097	0.0273455	protein_coding	consensus_17	101317	102453	-	uncharacterized protein GCG54_00010910	PF13279.7	Thioesterase-like superfamily
69018080	-2.25302	0.0300361	protein_coding	consensus_17	207164	208498	-	uncharacterized protein GCG54_00010954	PF01753.19	MYND finger
69018120	1.83275	0.0262106	protein_coding	consensus_17	364141	365030	+	Peroxiredoxin bcp1	PF00578.22	AhpC/TSA family
69018129	1.22343	0.00317585	protein_coding	consensus_17	384023	384809	-	H/ACA ribonucleoprotein complex subunit 2	PF01248.27	Ribosomal protein L7Ae/L30e/S12e/Gadd45 family
69018489	1.71155	0.00446969	protein_coding	consensus_17	1618665	1619905	+	cAMP-dependent protein kinase regulatory subunit	PF00027.30	Cyclic nucleotide-binding domain
69018582	3.3849	0.00885346	protein_coding	consensus_17	2003571	2008962	-	Neutral ceramidase, partial	PF04734.14	Neutral/alkaline non-lysosomal ceramidase, N-terminal
69018606	1.77275	0.0235242	protein_coding	consensus_17	2099475	2102028	+	N-terminal kinase-like protein	PF00069.26	Protein kinase domain
69018689	-1.68373	0.00011948	protein_coding	consensus_17	2450983	2452552	-	uncharacterized protein GCG54_00011563	PF03105.20	SPX domain
69018729	1.33671	0.023945	protein_coding	consensus_17	2651080	2654431	-	Zinc finger protein zas1	PF04082.19	Fungal specific transcription factor domain
69018750	-1.22001	0.011205	protein_coding	consensus_17	2735399	2737357	+	putative RING finger protein P8B7.23	PF13445.7	RING-type zinc-finger
69013554	1.11697	0.0420641	protein_coding	consensus_19	404849	407045	+	putative RNA-binding protein sce3	PF00076.23	RNA recognition motif. (a.k.a. RRM, RBD, or RNP domain)
69013613	1.66729	0.00629093	protein_coding	consensus_19	581669	582668	+	2-(S)-hydroxypropyl-CoM dehydrogenase	PF00106.26	short chain dehydrogenase
69013682	-2.44531	1.16857e-05	protein_coding	consensus_19	802971	803982	-	putative 4-hydroxy-2-oxoglutarate aldolase	PF00701.23	Dihydrodipicolinate synthetase family
69012136	-2.78013	0.0226208	protein_coding	consensus_2	6110	9994	-	WSC domain-containing protein	PF01822.20	WSC domain
69012137	-1.46665	0.0403244	protein_coding	consensus_2	18852	22347	+	Transcriptional repressor NF-X1-like	PF01424.23	R3H domain
69012152	-2.48573	0.00119871	protein_coding	consensus_2	72855	74026	+	uncharacterized protein GCG54_00005000	PF04495.15	GRASP55/65 PDZ-like domain
69012161	-1.26019	0.000218019	protein_coding	consensus_2	96341	98684	-	Ribosome biogenesis protein ERB1	PF08145.13	BOP1NT (NUC169) domain
69012162	-3.03831	0.000582642	protein_coding	consensus_2	100850	102332	+	uncharacterized protein GCG54_00005010	PF00172.19	Fungal Zn(2)-Cys(6) binuclear cluster domain
69014018	2.90867	0.0274407	protein_coding	consensus_22	353351	354296	-	Coiled-coil domain-containing protein 25, partial	PF05670.14	NFACT protein RNA binding domain
69014096	1.05484	1.09678e-07	protein_coding	consensus_22	668600	674961	+	Fatty acid synthase subunit beta	PF17828.2	N-terminal domain in fatty acid synthase subunit beta
69019715	2.58112	0.00351237	protein_coding	consensus_24	69625	70954	-	putative RNA-binding protein C25G10.01	PF00076.23	RNA recognition motif. (a.k.a. RRM, RBD, or RNP domain)
69019759	1.161	1.76201e-07	protein_coding	consensus_24	217987	218470	+	Glutaredoxin-2, partial	PF00462.25	Glutaredoxin
69019824	-2.5738	0.0351667	protein_coding	consensus_24	464835	466083	+	putative cyclin-H	PF16899.6	Cyclin C-terminal domain
69014592	2.88566	0.0373475	protein_coding	consensus_27	291316	292943	+	Endoglucanase EG-II	PF00150.19	Cellulase (glycosyl hydrolase family 5)
69014693	4.3918	1.69892e-11	protein_coding	consensus_27	621915	623397	-	Metallocarboxypeptidase A	PF00246.25	Zinc carboxypeptidase
69014704	-6.52364	0.00177885	protein_coding	consensus_27	652779	655010	+	Riboflavin kinase	PF01687.18	Riboflavin kinase
69014709	-1.0451	0.0455092	protein_coding	consensus_27	666879	670230	+	Acetylxylan esterase	PF07969.12	Amidohydrolase family
69014769	3.71741	0.00313291	protein_coding	consensus_27	857241	860967	+	putative alpha/beta hydrolase	PF07859.14	alpha/beta hydrolase fold
69014770	2.70092	0.0214192	protein_coding	consensus_27	861077	862162	-	Decarboxylase yanB	PF04909.15	Amidohydrolase
69019087	1.2318	0.0260791	protein_coding	consensus_28	197677	201338	-	Phosphatidylserine decarboxylase proenzyme 2	PF00168.31	C2 domain
69019141	-1.595	0.0313926	protein_coding	consensus_28	396858	397927	+	O-methyltransferase MdmC	PF01596.18	O-methyltransferase
69007182	1.14113	0.0116302	protein_coding	consensus_29	27469	32922	+	uncharacterized protein GCG54_00000008	PF19050.1	PhoD related phosphatase
69015812	1.95045	0.0228432	protein_coding	consensus_30	83008	84770	+	FAD-dependent monooxygenase yanF	PF01565.24	FAD binding domain
69015895	-2.04455	0.000147998	protein_coding	consensus_30	384549	385535	+	C2H2 finger domain transcription factor mtfA	PF13465.7	Zinc-finger double domain
69015909	-5.99727	0.0100081	protein_coding	consensus_30	448006	448689	-	uncharacterized protein GCG54_00008769	PF08693.11	Transmembrane alpha-helix domain
69014184	-1.14534	0.000853732	protein_coding	consensus_32	20291	24711	+	Cyrochrome P450 monooxygenase	PF00067.23	Cytochrome P450
69014185	-6.97036	0.000228198	protein_coding	consensus_32	26142	27110	+	uncharacterized protein GCG54_00007039	PF03372.24	Endonuclease/Exonuclease/phosphatase family
69014504	2.93183	0.0449836	protein_coding	consensus_32	1024491	1025253	-	uncharacterized protein GCG54_00007359	PF00190.23	Cupin
69014516	-6.90846	2.64774e-06	protein_coding	consensus_32	1056110	1057692	+	Kynureninase 1	PF00266.20	Aminotransferase class-V
69007252	-4.03178	0.0385448	protein_coding	consensus_33	134795	136608	-	uncharacterized protein GCG54_00000079	PF00172.19	Fungal Zn(2)-Cys(6) binuclear cluster domain
69011463	-1.98368	0.0496647	protein_coding	consensus_34	237538	239034	+	DNA-(apurinic or apyrimidinic site) lyase 1	PF01261.25	Xylose isomerase-like TIM barrel
69013080	1.38259	0.00140672	protein_coding	consensus_36	24791	27079	-	Multifunctional tryptophan biosynthesis protein	PF00117.29	Glutamine amidotransferase class-I
69013128	1.33773	0.0142837	protein_coding	consensus_36	234457	236595	+	Sorting nexin-41	PF00787.25	PX domain
69013178	3.4405	0.00706216	protein_coding	consensus_36	410923	412236	+	uncharacterized protein GCG54_00006029	PF07366.13	SnoaL-like polyketide cyclase
69013184	1.41178	0.0422042	protein_coding	consensus_36	433494	435393	+	uncharacterized protein GCG54_00006035	PF13469.7	Sulfotransferase family
69013219	2.657	0.0338185	protein_coding	consensus_36	593252	593832	+	DNA-directed RNA polymerases I and III subunit RPAC2	PF13656.7	RNA polymerase Rpb3/Rpb11 dimerisation domain
69013373	1.63176	0.0363372	protein_coding	consensus_36	1112868	1114577	+	Peptidyl-prolyl cis-trans isomerase-like 2	PF15906.6	Zinc-finger of nitric oxide synthase-interacting protein
69013384	1.21233	0.00793577	protein_coding	consensus_36	1166082	1167147	-	Negative regulator of the PHO system, partial	PF00069.26	Protein kinase domain
69011593	3.08729	0.016836	protein_coding	consensus_37	482183	483468	+	uncharacterized protein GCG54_00004438	PF17124.6	ThiJ/PfpI family-like
69011605	2.9863	0.0215134	protein_coding	consensus_37	502513	503572	-	uncharacterized protein GCG54_00004450	PF13639.7	Ring finger domain
69011609	-2.15717	0.0395959	protein_coding	consensus_37	511540	513224	-	Repressible alkaline phosphatase	PF00245.21	Alkaline phosphatase
69020662	-2.81793	0.000937278	protein_coding	consensus_38	49550	50323	-	mRNA 3'-end-processing protein YTH1	PF18345.2	Zinc finger domain
69020719	-1.46277	0.0127842	protein_coding	consensus_38	262273	264101	+	3-hydroxyacyl-CoA dehydrogenase-like protein LAM1	PF02737.19	3-hydroxyacyl-CoA dehydrogenase, NAD binding domain
69010124	-6.97036	0.000228198	protein_coding	consensus_4	204738	205565	-	Hydroxycinnamoyl-CoA hydratase-lyase	PF00378.21	Enoyl-CoA hydratase/isomerase
69012194	-1.66233	1.08036e-11	protein_coding	consensus_40	27853	28457	-	Intracellular hyphae protein 1	PF01476.21	LysM domain
69012215	-1.25298	0.00222237	protein_coding	consensus_40	100784	102230	-	Dihydrolipoyllysine-residue succinyltransferase	PF00364.23	Biotin-requiring enzyme
69012266	1.84924	0.000162617	protein_coding	consensus_40	264282	266500	-	FAD-linked oxidoreductase ZEB1	PF01565.24	FAD binding domain
69012303	3.55222	0.0190798	protein_coding	consensus_40	424159	425480	-	putative mannan endo-1 4-beta-mannosidase C	PF00150.19	Cellulase (glycosyl hydrolase family 5)
69012841	-5.99727	0.0100081	protein_coding	consensus_41	355288	359673	-	ABC transporter FUM19	PF00005.28	ABC transporter
69012842	-1.75033	9.46858e-05	protein_coding	consensus_41	360811	362106	-	uncharacterized protein GCG54_00005692	PF07992.15	Pyridine nucleotide-disulphide oxidoreductase
69009946	-4.17492	0.0374485	protein_coding	consensus_42	68623	69063	-	Methylated-DNA--protein-cysteine methyltransferase	PF01035.21	6-O-methylguanine DNA methyltransferase, DNA binding domain
69015771	-4.38959	0.00117118	protein_coding	consensus_43	213624	214868	+	Aspartate aminotransferase	PF00155.22	Aminotransferase class I and II
69015776	2.0212	0.00034941	protein_coding	consensus_43	226888	228583	+	Type-1 glutamine synthetase 2, partial	PF00120.25	Glutamine synthetase, catalytic domain
69009189	1.63762	0.0184562	protein_coding	consensus_45	147013	148437	+	uncharacterized protein GCG54_00002025	PF10263.10	SprT-like family
69009241	1.78945	0.0218533	protein_coding	consensus_45	324925	326383	-	Deubiquitination-protection protein dph1, partial	PF00240.24	Ubiquitin family
69009244	-4.93973	0.00276792	protein_coding	consensus_45	333500	335410	-	uncharacterized protein GCG54_00002080	PF00172.19	Fungal Zn(2)-Cys(6) binuclear cluster domain
69013055	-1.08617	0.00580556	protein_coding	consensus_47	642089	644344	+	Transcription factor IIIB 60 kDa subunit	PF00382.20	Transcription factor TFIIB repeat
69011218	-1.12159	0.00035276	protein_coding	consensus_48	153442	155547	-	Nuclear RNA export factor 1	PF18444.2	RNA recognition motif
69011359	-1.83598	0.00233171	protein_coding	consensus_48	816954	818376	+	Aldolase vrtJ	PF01212.22	Beta-eliminating lyase
69011382	-2.48038	0.000283364	protein_coding	consensus_48	880937	881734	+	uncharacterized protein GCG54_00004227	PF07200.14	Modifier of rudimentary (Mod(r)) protein
69019308	1.03738	0.0196472	protein_coding	consensus_49	547266	550769	+	Tip elongation aberrant protein Tea4	PF00018.29	SH3 domain
69019337	-1.16439	0.0182885	protein_coding	consensus_49	679659	682791	+	mRNA-capping enzyme	PF00561.21	alpha/beta hydrolase fold
69010776	-3.29654	0.022084	protein_coding	consensus_5	38555	41359	+	uncharacterized protein GCG54_00003617	PF08531.11	Alpha-L-rhamnosidase N-terminal domain
69010817	-7.24305	0.000264665	protein_coding	consensus_5	237000	237992	-	uncharacterized protein GCG54_00003659	PF13460.7	NAD(P)H-binding
69007799	3.74892	0.00420677	protein_coding	consensus_50	451802	453513	-	FAD-linked oxidoreductase azaL	PF01565.24	FAD binding domain
69008051	3.39762	0.00869169	protein_coding	consensus_50	1355426	1356190	-	uncharacterized protein GCG54_00000880	PF05198.17	Translation initiation factor IF-3, N-terminal domain
69014978	-1.83063	0.000117955	protein_coding	consensus_51	57363	58937	-	Hsp90 co-chaperone Cdc37	PF03234.15	Cdc37 N terminal kinase binding
69015580	3.25586	0.0217097	protein_coding	consensus_52	393282	395830	+	uncharacterized protein GCG54_00008439	PF05729.13	NACHT domain
69015631	2.27084	0.0443802	protein_coding	consensus_52	584842	585503	-	uncharacterized protein GCG54_00008490	PF13380.7	CoA binding domain
69011686	1.65447	0.0339896	protein_coding	consensus_54	78621	81251	+	GTP-binding protein 2	PF00009.28	Elongation factor Tu GTP binding domain
69011698	-1.28219	0.0449327	protein_coding	consensus_54	116462	118375	-	FAD-binding monooxygenase aflW	PF13450.7	NAD(P)-binding Rossmann-like domain
69011723	1.64952	0.00206917	protein_coding	consensus_54	201139	203878	+	Equisetin cluster transcription factor eqxF	PF04082.19	Fungal specific transcription factor domain
69011728	-2.71276	0.00983433	protein_coding	consensus_54	215930	216784	+	uncharacterized protein GCG54_00004573	PF07524.14	Bromodomain associated
69011729	-3.79299	0.00543772	protein_coding	consensus_54	217173	217640	-	uncharacterized protein GCG54_00004574	PF00723.22	Glycosyl hydrolases family 15
69011738	4.34967	0.00040204	protein_coding	consensus_54	242305	243140	-	Glutaredoxin 3	PF00085.21	Thioredoxin
69011777	2.75783	0.0366991	protein_coding	consensus_54	433238	436117	+	Helicase and polymerase-containing protein TEBICHI	PF00270.30	DEAD/DEAH box helicase
69011791	1.30656	0.00168172	protein_coding	consensus_54	480763	484303	+	Alpha-mannosidase	PF01074.23	Glycosyl hydrolases family 38 N-terminal domain
69011793	1.47627	0.00762631	protein_coding	consensus_54	487350	489897	-	uncharacterized protein GCG54_00004640	PF01302.26	CAP-Gly domain
69011819	-2.84867	0.00757107	protein_coding	consensus_54	567648	568847	+	uncharacterized protein GCG54_00004666	PF06839.13	GRF zinc finger
69011891	1.10328	0.00284454	protein_coding	consensus_54	826834	829696	+	Zinc finger protein, partial	PF12066.9	SERRATE/Ars2, N-terminal domain
69011928	1.04324	0.00493399	protein_coding	consensus_54	956614	958444	-	Cytochrome b2, partial	PF00173.29	Cytochrome b5-like Heme/Steroid binding domain
69011941	-2.55438	0.00943992	protein_coding	consensus_54	1001952	1002845	+	uncharacterized protein GCG54_00004788	PF03330.19	Lytic transglycolase
69012013	-1.79745	0.0132358	protein_coding	consensus_54	1295866	1296968	-	Cleavage stimulation factor subunit 2	PF00076.23	RNA recognition motif. (a.k.a. RRM, RBD, or RNP domain)
69020405	-4.14121	0.00751723	protein_coding	consensus_55	43847	44541	-	putative transcription factor C16C4.22	PF00808.24	Histone-like transcription factor (CBF/NF-Y) and archaeal histone
69020424	-1.94199	0.0422805	protein_coding	consensus_55	86725	89158	-	Fusaridione A cluster transcription factor fsdR	PF04082.19	Fungal specific transcription factor domain
69020483	-5.98129	0.000757858	protein_coding	consensus_55	293707	294955	+	Platelet-activating factor acetylhydrolase-like 2	PF03403.14	Platelet-activating factor acetylhydrolase, isoform II
69018884	-3.54862	0.00523216	protein_coding	consensus_56	49448	51544	+	Laccase-1	PF07732.16	Multicopper oxidase
69018893	-2.48017	0.0461786	protein_coding	consensus_56	74918	76180	-	D-arabinose 1-dehydrogenase	PF00248.22	Aldo/keto reductase family
69018894	-1.04399	0.0103427	protein_coding	consensus_56	77125	78876	+	putative D-arabinono-1 4-lactone oxidase	PF01565.24	FAD binding domain
69018950	-1.66219	0.0245899	protein_coding	consensus_56	307467	308812	+	Branched-chain-amino-acid aminotransferase	PF01063.20	Amino-transferase class IV
69018956	-3.31373	0.0053271	protein_coding	consensus_56	328888	330027	+	uncharacterized protein GCG54_00011833	PF13460.7	NAD(P)H-binding
69016796	2.90461	0.00132132	protein_coding	consensus_57	85777	86554	+	Translation machinery-associated protein 22	PF01253.23	Translation initiation factor SUI1
69016813	1.23764	0.038938	protein_coding	consensus_57	137601	138473	+	Proteasome subunit beta type-6	PF00227.27	Proteasome subunit
69016858	1.18638	0.00165295	protein_coding	consensus_57	345674	351506	-	Serine/threonine-protein kinase RIM15, partial	PF00069.26	Protein kinase domain
69007339	1.43751	0.0245001	protein_coding	consensus_59	11320	13679	+	Serine/threonine-protein kinase srk1	PF00069.26	Protein kinase domain
69021607	-3.34916	0.00421771	protein_coding	consensus_6	320884	321588	+	uncharacterized protein GCG54_00014496	PF09224.12	Domain of unknown function (DUF1961)
69021608	-1.75645	0.0360525	protein_coding	consensus_6	323082	324584	-	uncharacterized protein GCG54_00014497	PF00397.27	WW domain
69021691	-2.84124	0.00911037	protein_coding	consensus_6	615334	616591	+	uncharacterized protein GCG54_00014581	PF07859.14	alpha/beta hydrolase fold
69021042	-1.72097	0.00255502	protein_coding	consensus_60	179504	180736	+	Phosphopantetheine adenylyltransferase	PF01467.27	Cytidylyltransferase-like
69021078	-1.79215	0.0104741	protein_coding	consensus_60	290758	292377	-	Acetylcholinesterase	PF00135.29	Carboxylesterase family
69021394	-5.05336	0.0117224	protein_coding	consensus_62	27652	29201	+	5-methylthioadenosine/S-adenosylhomocysteine deaminase	PF01979.21	Amidohydrolase family
69021424	-1.43059	0.014564	protein_coding	consensus_62	112176	112541	-	uncharacterized protein GCG54_00014310	PF06993.13	Protein of unknown function (DUF1304)
69010346	-1.18278	0.000214404	protein_coding	consensus_63	39204	41535	+	Mitochondrial inner membrane i-AAA protease supercomplex subunit YME1	PF00004.30	ATPase family associated with various cellular activities (AAA)
69010363	-1.45798	0.000391297	protein_coding	consensus_63	98914	102597	-	Glycerophosphocholine phosphodiesterase GDE1	PF03105.20	SPX domain
69010386	2.47853	0.0271044	protein_coding	consensus_63	197014	197688	-	Elongin-C	PF03931.16	Skp1 family, tetramerisation domain
69010488	1.17274	0.00135585	protein_coding	consensus_63	591628	595690	+	Calcium-transporting ATPase 2	PF00690.27	Cation transporter/ATPase, N-terminus
69010494	1.64729	0.0380931	protein_coding	consensus_63	625128	626046	-	Membrane steroid-binding protein 1	PF00173.29	Cytochrome b5-like Heme/Steroid binding domain
69019544	-1.95902	0.00581013	protein_coding	consensus_65	507822	509074	-	uncharacterized protein GCG54_00012424, partial	PF04280.16	Tim44-like domain
69019604	-7.05698	2.12876e-05	protein_coding	consensus_65	677993	679799	-	uncharacterized protein GCG54_00012485	PF15511.7	Centromere kinetochore component CENP-T histone fold
69019657	1.11675	0.0211541	protein_coding	consensus_65	912661	914415	+	Ubiquitin carboxyl-terminal hydrolase 6	PF00240.24	Ubiquitin family
69021830	-5.14055	0.000734927	protein_coding	consensus_66	229225	230443	-	uncharacterized protein GCG54_00014722	PF04828.15	Glutathione-dependent formaldehyde-activating enzyme
69021871	-6.22188	0.00667543	protein_coding	consensus_66	355572	356766	+	NADP-dependent alcohol dehydrogenase 6	PF08240.13	Alcohol dehydrogenase GroES-like domain
69021919	-2.30331	0.00628841	protein_coding	consensus_66	590578	592700	+	putative electron transfer flavoprotein-ubiquinone oxidoreductase	PF13450.7	NAD(P)-binding Rossmann-like domain
69021933	-2.35751	0.0261437	protein_coding	consensus_66	651806	653638	+	uncharacterized protein GCG54_00014825	PF12937.8	F-box-like
69021938	1.2273	0.0120446	protein_coding	consensus_66	665368	668525	+	Protein kinase domain-containing protein ppk32, partial	PF00069.26	Protein kinase domain
69021944	2.67476	0.044214	protein_coding	consensus_66	695890	697200	-	uncharacterized protein GCG54_00014836	PF17745.2	Ydr279p protein triple barrel domain
69022267	-3.28377	0.0295982	protein_coding	consensus_66	1926847	1928238	+	uncharacterized protein GCG54_00015162	PF12937.8	F-box-like
69012566	-2.40075	0.00127639	protein_coding	consensus_67	57491	59266	-	Endoplasmic reticulum mannosyl-oligosaccharide 1 2-alpha-mannosidase	PF01532.21	Glycosyl hydrolase family 47
69012629	-5.99727	0.0100081	protein_coding	consensus_67	288509	290369	+	25-hydroxyvitamin D-1 alpha hydroxylase, partial	PF00067.23	Cytochrome P450
69012688	-4.49982	0.0001131	protein_coding	consensus_67	454840	457580	-	Aspartate--tRNA ligase cytoplasmic	PF01336.26	OB-fold nucleic acid binding domain
69013850	-1.5397	0.00204437	protein_coding	consensus_68	3747	7427	+	Activator of stress protein 1	PF00172.19	Fungal Zn(2)-Cys(6) binuclear cluster domain
69017953	-1.26307	0.0041929	protein_coding	consensus_69	113093	115234	-	L-arabinose-responsive transcription regulator ARA1	PF00172.19	Fungal Zn(2)-Cys(6) binuclear cluster domain
69017989	3.15984	4.62857e-05	protein_coding	consensus_69	230566	232920	+	Alpha-galactosidase 2	PF16875.6	Glycosyl hydrolase family 36 N-terminal domain
69008669	-1.97254	0.0378341	protein_coding	consensus_7	269957	271123	+	uncharacterized protein GCG54_00001500	PF13919.7	Asx homology domain
69008711	-1.28684	2.74962e-05	protein_coding	consensus_7	435695	438648	+	putative transcriptional regulatory protein	PF00172.19	Fungal Zn(2)-Cys(6) binuclear cluster domain
69008761	-1.40145	0.00394319	protein_coding	consensus_7	600995	606085	+	eIF-2-alpha kinase GCN2	PF05773.23	RWD domain
69008799	1.04172	0.00920765	protein_coding	consensus_7	787939	789111	+	Farnesyl pyrophosphate synthase	PF00348.18	Polyprenyl synthetase
69008801	4.10027	0.00092103	protein_coding	consensus_7	794635	795753	-	Methionine adenosyltransferase 2 subunit beta	PF04321.18	RmlD substrate binding domain
69008875	-2.40591	0.00437739	protein_coding	consensus_7	1093707	1094993	+	Serine/threonine-protein kinase KIN28	PF00069.26	Protein kinase domain
69008884	-1.11355	0.0156471	protein_coding	consensus_7	1120633	1122612	-	Calcium influx-promoting protein ehs1	PF12929.8	Stretch-activated Ca2+-permeable channel component
69008889	2.75242	0.0283757	protein_coding	consensus_7	1134751	1135293	-	Transcription elongation factor spt4	PF06093.14	Spt4/RpoE2 zinc finger
69008915	2.53144	0.00442866	protein_coding	consensus_7	1218325	1222416	-	putative ATP-dependent RNA helicase ucp12	PF05773.23	RWD domain
69008942	2.37376	0.00201649	protein_coding	consensus_7	1309147	1311036	+	MYND-type zinc finger protein samB	PF01753.19	MYND finger
69008975	3.00197	0.0206815	protein_coding	consensus_7	1526451	1527314	-	NADPH:adrenodoxin oxidoreductase	PF07992.15	Pyridine nucleotide-disulphide oxidoreductase
69008985	-1.12206	0.0372979	protein_coding	consensus_7	1563467	1568406	+	Cutinase transcription factor 1 alpha	PF04082.19	Fungal specific transcription factor domain
69009030	-4.24773	0.00181414	protein_coding	consensus_7	1719283	1720227	-	Beta-lactamase hydrolase-like protein	PF00753.28	Metallo-beta-lactamase superfamily
69009045	-1.37633	1.73043e-07	protein_coding	consensus_7	1790852	1794220	+	putative transcriptional regulatory protein C15D4.02	PF00172.19	Fungal Zn(2)-Cys(6) binuclear cluster domain
69009055	3.01125	0.0255192	protein_coding	consensus_7	1826904	1829734	-	Maternal embryonic leucine zipper kinase	PF00069.26	Protein kinase domain
69009061	2.88838	0.0105453	protein_coding	consensus_7	1862639	1864020	+	Mitogen-activated protein kinase HOG1	PF00069.26	Protein kinase domain
69009074	-1.4527	3.11342e-06	protein_coding	consensus_7	1912683	1914312	+	Cytochrome b2	PF00173.29	Cytochrome b5-like Heme/Steroid binding domain
69009075	1.14087	0.0087614	protein_coding	consensus_7	1920129	1922264	+	Galactose oxidase	PF00024.27	PAN domain
69009125	3.08305	0.0172056	protein_coding	consensus_7	2099167	2101773	+	Ribosome-releasing factor 2	PF00009.28	Elongation factor Tu GTP binding domain
69009130	-1.01461	0.00899368	protein_coding	consensus_7	2117126	2118515	-	Acetyl-CoA acetyltransferase	PF00108.24	Thiolase, N-terminal domain
69017267	2.7299	0.0033518	protein_coding	consensus_70	64343	65071	+	Hit family protein 1	PF01230.24	HIT domain
69017268	-1.27605	0.00082221	protein_coding	consensus_70	65240	67112	-	CRAL-TRIO domain-containing protein C3H8.02, partial	PF03765.16	CRAL/TRIO, N-terminal domain
69016663	1.21263	0.00037439	protein_coding	consensus_72	271560	272741	+	Chanoclavine-I aldehyde reductase easA	PF00724.21	NADH:flavin oxidoreductase / NADH oxidase family
69014148	-5.7017	7.9102e-05	protein_coding	consensus_73	122571	123137	-	uncharacterized protein GCG54_00007002	PF01042.22	Endoribonuclease L-PSP
69010585	-1.95794	0.0167091	protein_coding	consensus_74	215953	217761	-	uncharacterized protein GCG54_00003425	PF01138.22	3' exoribonuclease family, domain 1
69010592	1.61528	0.000702915	protein_coding	consensus_74	237411	240943	-	uncharacterized protein GCG54_00003432	PF03200.17	Glycosyl hydrolase family 63 C-terminal domain
69010603	-1.83764	0.0221575	protein_coding	consensus_74	286732	288741	+	putative sugar kinase	PF00370.22	FGGY family of carbohydrate kinases, N-terminal domain
69010667	2.25273	0.0461616	protein_coding	consensus_74	559373	561182	-	ATP-dependent clpX-like chaperone	PF07724.15	AAA domain (Cdc48 subfamily)
69010671	-1.8289	0.000470305	protein_coding	consensus_74	580085	582105	-	putative RNA polymerase II transcription factor B subunit 1	PF08567.12	TFIIH p62 subunit, N-terminal domain
69014957	-3.25056	0.0399652	protein_coding	consensus_77	397634	398156	+	uncharacterized protein GCG54_00007814	PF03992.17	Antibiotic biosynthesis monooxygenase
69022534	-8.52371	2.67678e-07	protein_coding	consensus_79	32243	33079	+	Enoyl-CoA hydratase	PF00378.21	Enoyl-CoA hydratase/isomerase
69022605	3.83642	0.00218213	protein_coding	consensus_79	222101	223397	-	putative D-xylulose reductase A	PF08240.13	Alcohol dehydrogenase GroES-like domain
69022617	-1.18404	6.39449e-06	protein_coding	consensus_79	281365	285897	+	Sterol 3-beta-glucosyltransferase	PF02893.21	GRAM domain
69022636	-1.01501	0.00847219	protein_coding	consensus_79	368219	368838	-	Acyl carrier protein	PF00550.26	Phosphopantetheine attachment site
69022643	-2.48123	0.0162679	protein_coding	consensus_79	389103	390693	-	uncharacterized protein GCG54_00015540	PF12697.8	Alpha/beta hydrolase family
69022648	1.27216	0.0119308	protein_coding	consensus_79	399026	400639	+	Endoplasmic reticulum mannosyl-oligosaccharide 1 2-alpha-mannosidase	PF01532.21	Glycosyl hydrolase family 47
69022657	3.14142	0.0172617	protein_coding	consensus_79	425675	426786	-	AB hydrolase superfamily protein	PF07859.14	alpha/beta hydrolase fold
69017558	4.68214	0.000142272	protein_coding	consensus_8	332444	333697	-	Aldo-keto reductase dtxS3	PF00248.22	Aldo/keto reductase family
69008135	4.21094	0.000686439	protein_coding	consensus_83	192634	193828	+	putative oxidoreductase	PF00106.26	short chain dehydrogenase
69008185	-5.05336	0.0117224	protein_coding	consensus_83	340886	342833	+	Pisatin demethylase	PF00067.23	Cytochrome P450
69008196	-1.91421	0.000516393	protein_coding	consensus_83	376824	378035	+	GTP-binding protein ypt4	PF00071.23	Ras family
69009300	1.21675	0.0260783	protein_coding	consensus_84	245345	246206	-	uncharacterized protein GCG54_00002136	PF08551.11	Eukaryotic integral membrane protein (DUF1751)
69009340	1.08113	0.000254676	protein_coding	consensus_84	393992	395101	-	Alcohol dehydrogenase 1	PF08240.13	Alcohol dehydrogenase GroES-like domain
69008379	3.59617	0.00772013	protein_coding	consensus_85	53632	65385	-	Citrate synthase	PF00067.23	Cytochrome P450
69008398	-1.70538	0.00842719	protein_coding	consensus_85	114139	115575	-	20S-pre-rRNA D-site endonuclease NOB1	PF17146.5	PIN domain of ribonuclease
69008406	-1.7857	0.0350595	protein_coding	consensus_85	136438	140024	-	Linoleate diol synthase	PF03098.16	Animal haem peroxidase
69008419	3.20682	0.000831346	protein_coding	consensus_85	185931	189377	+	Sodium transport ATPase 2	PF00690.27	Cation transporter/ATPase, N-terminus
69008420	-1.34249	0.0193647	protein_coding	consensus_85	190089	191618	-	Citrate synthase	PF00285.22	Citrate synthase, C-terminal domain
69008534	-1.72626	0.0372596	protein_coding	consensus_85	532533	534083	+	Pre-mRNA-splicing factor sap61	PF12108.9	Splicing factor SF3a60 binding domain
69008311	3.48997	0.0111448	protein_coding	consensus_88	19098	19877	+	Peroxisomal trans-2-enoyl-CoA reductase	PF13561.7	Enoyl-(Acyl carrier protein) reductase
69008317	-1.97277	0.00270926	protein_coding	consensus_88	45581	47079	+	uncharacterized protein GCG54_00001147	PF01266.25	FAD dependent oxidoreductase
69008319	2.64465	0.0480047	protein_coding	consensus_88	52096	52672	+	uncharacterized protein GCG54_00001149	PF00581.21	Rhodanese-like domain
69017830	2.04047	0.00104903	protein_coding	consensus_89	381151	384946	+	Minor extracellular protease vpr	PF00082.23	Subtilase family
69010262	-6.48496	0.0483902	protein_coding	consensus_9	437245	439481	+	putative GMC-type oxidoreductase	PF00732.20	GMC oxidoreductase
69010340	-2.23446	0.00400852	protein_coding	consensus_9	692064	693023	-	Monoterpene epsilon-lactone hydrolase	PF07859.14	alpha/beta hydrolase fold
69007513	1.18346	0.000458872	protein_coding	consensus_90	139825	141250	-	Acetyl-CoA acetyltransferase IA	PF00108.24	Thiolase, N-terminal domain
69007515	-1.10914	0.01507	protein_coding	consensus_90	153107	154146	-	MIP18 family protein	PF01883.20	Iron-sulfur cluster assembly protein
69015448	2.99809	0.0341706	protein_coding	consensus_91	489944	491301	-	Galactose-1-phosphate uridylyltransferase	PF01087.23	Galactose-1-phosphate uridyl transferase, N-terminal domain
69016129	2.77164	0.0396871	protein_coding	consensus_92	250707	251925	+	uncharacterized protein GCG54_00008993	PF05625.12	PAXNEB protein
69017841	5.47039	0.000780674	protein_coding	consensus_93	33662	35644	+	Bilirubin oxidase	PF07732.16	Multicopper oxidase

## Sheet: F26_48
GeneID	F26_48-vs-F26_24-Log2FC	F26_48-vs-F26_24-Pvalue	geneType	chromosome	start	end	strand	description	Pfam	Pfam description
69016914	-2.17401	0.0456691	protein_coding	consensus_1	12427	14558	-	Cytochrome P450 monooxygenase FCK2	PF00067.23	Cytochrome P450
69016919	-3.44894	0.0122101	protein_coding	consensus_1	31310	32740	-	Mitochondrial chaperone BCS1	PF08740.12	BCS1 N terminal
69016955	6.80107	7.92942e-08	protein_coding	consensus_1	145818	146739	+	Short-chain dehydrogenase/reductase tropE	PF00106.26	short chain dehydrogenase
69016965	-2.87587	0.00320251	protein_coding	consensus_1	177071	178240	+	uncharacterized protein GCG54_00009832	PF07859.14	alpha/beta hydrolase fold
69016969	4.95139	0.00107381	protein_coding	consensus_1	199734	200747	-	NADH-cytochrome b5 reductase 2	PF00970.25	Oxidoreductase FAD-binding domain
69016973	-2.62175	0.0153599	protein_coding	consensus_1	209111	211194	+	Vanillyl-alcohol oxidase	PF01565.24	FAD binding domain
69016997	3.62996	0.042827	protein_coding	consensus_1	285097	285913	+	uncharacterized protein GCG54_00009864	PF13417.7	Glutathione S-transferase, N-terminal domain
69017014	1.4776	0.000762628	protein_coding	consensus_1	339951	341857	-	Cytochrome P450	PF00067.23	Cytochrome P450
69017058	1.61077	0.0378135	protein_coding	consensus_1	515310	516566	-	Cystathionine gamma-lyase	PF01053.21	Cys/Met metabolism PLP-dependent enzyme
69017059	-1.78536	0.00499372	protein_coding	consensus_1	523183	524939	+	uncharacterized protein GCG54_00009926, partial	PF00172.19	Fungal Zn(2)-Cys(6) binuclear cluster domain
69017062	1.91134	5.91267e-07	protein_coding	consensus_1	532936	533786	+	40S ribosomal protein S15	PF00203.22	Ribosomal protein S19
69017069	-5.24247	0.0136309	protein_coding	consensus_1	542842	544436	-	uncharacterized protein GCG54_00009936	PF03226.15	Yippee zinc-binding/DNA-binding /Mis18, centromere assembly
69017076	-1.44072	0.0175932	protein_coding	consensus_1	561067	562242	+	putative inactive reductase easA	PF00724.21	NADH:flavin oxidoreductase / NADH oxidase family
69017081	-1.15649	0.0112048	protein_coding	consensus_1	592392	595026	-	Serine/threonine-protein kinase mph1	PF00069.26	Protein kinase domain
69017100	-2.75966	1.51965e-05	protein_coding	consensus_1	649185	650180	+	Pyridoxal reductase	PF00248.22	Aldo/keto reductase family
69013738	1.28157	0.0426753	protein_coding	consensus_10	158886	162300	+	FACT complex subunit ctc-1, partial	PF17292.3	POB3-like N-terminal PH domain
69013747	2.46234	0.0169635	protein_coding	consensus_10	194516	196253	-	Glutathione synthetase	PF03917.18	Eukaryotic glutathione synthase, ATP binding domain
69013757	1.41303	0.0395407	protein_coding	consensus_10	244352	245002	+	54S ribosomal protein L12	PF16320.6	Ribosomal protein L7/L12 dimerisation domain
69013758	3.74066	0.0111151	protein_coding	consensus_10	245385	246488	-	CTD kinase subunit gamma	PF12243.9	CTD kinase subunit gamma CTK3
69013782	1.85277	1.4436e-09	protein_coding	consensus_10	335525	336516	-	40S ribosomal protein S3	PF07650.18	KH domain
69013784	1.03107	0.0153706	protein_coding	consensus_10	341980	344108	-	Phenylalanine--tRNA ligase beta subunit	PF18262.2	Phe-tRNA synthetase beta subunit B1 domain
69013790	-2.16278	0.000514938	protein_coding	consensus_10	365027	366853	+	Tripeptidyl-peptidase sed4	PF09286.12	Pro-kumamolisin, activation domain
69013794	2.05501	0.0372578	protein_coding	consensus_10	380014	380340	-	Mitochondrial import inner membrane translocase subunit TIM13	PF02953.16	Tim10/DDP family zinc finger
69013795	1.18498	0.0159139	protein_coding	consensus_10	380942	382161	+	L-type lectin-like domain-containing protein	PF03388.14	Legume-like lectin family
69013813	-2.21259	0.000577811	protein_coding	consensus_10	419808	420857	-	Mitochondrial nuclease	PF01223.24	DNA/RNA non-specific endonuclease
69013820	2.53715	0.0121817	protein_coding	consensus_10	440272	441630	+	Myosin regulatory light chain	PF13499.7	EF-hand domain pair
69013828	1.18987	0.0119783	protein_coding	consensus_10	471363	475321	-	Pre-mRNA-splicing factor rse1	PF10433.10	Mono-functional DNA-alkylating methyl methanesulfonate N-term
69015282	-1.18229	0.0487747	protein_coding	consensus_100	92575	95849	+	uncharacterized protein GCG54_00008141	PF00172.19	Fungal Zn(2)-Cys(6) binuclear cluster domain
69017619	-1.61922	0.0206443	protein_coding	consensus_101	105394	106341	-	L-xylo-3-hexulose reductase	PF00106.26	short chain dehydrogenase
69017621	-3.01095	0.0476664	protein_coding	consensus_101	110930	111598	+	uncharacterized protein GCG54_00010493	PF01596.18	O-methyltransferase
69017663	-4.03035	0.00599519	protein_coding	consensus_101	269145	269871	-	Cutinase 1	PF01083.23	Cutinase
69017704	1.28593	0.000123813	protein_coding	consensus_101	389925	390882	-	Ubiquitin-conjugating enzyme E2-16 kDa	PF00179.27	Ubiquitin-conjugating enzyme
69017708	3.99556	0.0170707	protein_coding	consensus_101	400717	401209	+	Cytochrome c oxidase subunit 6B-like protein new16	PF02297.18	Cytochrome oxidase c subunit VIb
69007334	1.42545	0.00619055	protein_coding	consensus_102	53828	57427	-	uncharacterized protein GCG54_00000161	PF00041.22	Fibronectin type III domain
69011009	-3.35679	0.0131822	protein_coding	consensus_103	29250	41175	+	putative alpha-L-arabinofuranosidase B	PF12706.8	Beta-lactamase superfamily domain
69011057	-1.38041	7.0655e-05	protein_coding	consensus_103	177682	178187	+	Guanyl-specific ribonuclease F1	PF00545.21	ribonuclease
69011073	1.16904	0.0188217	protein_coding	consensus_103	276951	280384	-	Catalase-peroxidase 2	PF00141.24	Peroxidase
69011108	4.73775	0.0020013	protein_coding	consensus_103	366927	369259	+	ATP-dependent RNA helicase mak5	PF00270.30	DEAD/DEAH box helicase
69011133	4.29021	0.0281657	protein_coding	consensus_103	445183	446707	-	Cytochrome P450 monooxygenase sdnE	PF00067.23	Cytochrome P450
69011136	4.08592	0.0419488	protein_coding	consensus_103	452426	453459	-	Polyketide transferase	PF12697.8	Alpha/beta hydrolase family
69015081	-2.17445	0.0073735	protein_coding	consensus_104	31925	33688	-	putative peptidoglycan-N-acetylglucosamine deacetylase	PF00187.20	Chitin recognition protein
69015082	2.28688	0.0171952	protein_coding	consensus_104	39215	40588	+	UDP-N-acetyl-D-glucosamine 6-dehydrogenase	PF03721.15	UDP-glucose/GDP-mannose dehydrogenase family, NAD binding domain
69015100	-1.07599	0.0362033	protein_coding	consensus_104	104065	105678	+	Lysine-specific histone demethylase 1-like 1, partial	PF01593.25	Flavin containing amine oxidoreductase
69015112	-1.07338	0.0416881	protein_coding	consensus_104	130607	131652	+	putative oxidoreductase C2F3.05c	PF00248.22	Aldo/keto reductase family
69015116	4.19474	0.0346556	protein_coding	consensus_104	139979	141194	-	Alpha-ketoglutarate-dependent sulfonate dioxygenase	PF02668.17	Taurine catabolism dioxygenase TauD, TfdA family
69011655	2.80513	3.92742e-23	protein_coding	consensus_105	32087	35804	+	Pyruvate decarboxylase	PF02776.19	Thiamine pyrophosphate enzyme, N-terminal TPP binding domain
69011658	1.6364	0.0457333	protein_coding	consensus_105	42210	46108	+	Structural maintenance of chromosomes protein 6, partial	PF02463.20	RecF/RecN/SMC N terminal domain
69011659	3.10736	0.000187118	protein_coding	consensus_105	46393	47378	-	Ubiquinone biosynthesis protein COQ9, partial	PF08511.12	COQ9
69011660	1.40398	0.00106888	protein_coding	consensus_105	56567	58605	+	putative RNA-binding protein, partial	PF00076.23	RNA recognition motif. (a.k.a. RRM, RBD, or RNP domain)
69009557	3.95212	0.0202661	protein_coding	consensus_106	89901	93502	-	uncharacterized protein GCG54_00002395	PF05729.13	NACHT domain
69018968	4.06226	0.0148964	protein_coding	consensus_108	39128	40664	+	Cytochrome P450 monooxygenase aclL	PF00067.23	Cytochrome P450
69018972	-1.02139	0.000525243	protein_coding	consensus_108	52061	53551	+	L-rhamnonate dehydratase	PF02746.17	Mandelate racemase / muconate lactonizing enzyme, N-terminal domain
69018973	-1.76243	0.00470577	protein_coding	consensus_108	54867	55679	+	L-rhamnose-1-dehydrogenase	PF13561.7	Enoyl-(Acyl carrier protein) reductase
69018978	1.65231	0.000393487	protein_coding	consensus_108	64407	65463	+	uncharacterized protein GCG54_00011855	PF00237.20	Ribosomal protein L22p/L17e
69018981	1.53171	0.00469984	protein_coding	consensus_108	92637	97332	-	ATP-dependent RNA helicase DHX29	PF00270.30	DEAD/DEAH box helicase
69019005	-1.35752	0.0262891	protein_coding	consensus_108	185044	187693	-	Ubiquitin carboxyl-terminal hydrolase 14	PF17807.2	Variant UBP zinc finger
69019016	4.50395	0.0010222	protein_coding	consensus_108	220447	224680	-	NADH-dependent flavin oxidoreductase nadA	PF00724.21	NADH:flavin oxidoreductase / NADH oxidase family
69021741	-2.55431	0.0179139	protein_coding	consensus_109	92677	93462	+	uncharacterized protein GCG54_00014632	PF12697.8	Alpha/beta hydrolase family
69020786	-3.60528	7.79072e-05	protein_coding	consensus_11	21011	22036	+	7-alpha-hydroxysteroid dehydrogenase	PF13561.7	Enoyl-(Acyl carrier protein) reductase
69020831	-1.05143	0.00809039	protein_coding	consensus_11	150339	153817	-	ABC transporter G family member	PF00005.28	ABC transporter
69020841	1.18031	0.048277	protein_coding	consensus_11	187076	188342	+	Minor allergen Alt a 7	PF03358.16	NADPH-dependent FMN reductase
69020859	1.53478	0.00371007	protein_coding	consensus_11	263408	264796	-	Methionine aminopeptidase 1	PF15801.6	zf-MYND-like zinc finger, mRNA-binding
69020889	1.14874	0.00346079	protein_coding	consensus_11	345301	346096	-	FK506-binding protein 2	PF00254.29	FKBP-type peptidyl-prolyl cis-trans isomerase
69020911	-1.61882	0.000360804	protein_coding	consensus_11	420946	422564	-	putative J domain-containing protein C3E7.11c	PF00226.32	DnaJ domain
69020914	1.92579	0.00163644	protein_coding	consensus_11	432110	433442	-	Subtilisin-like protease 2	PF00082.23	Subtilase family
69020929	-3.98471	0.000345076	protein_coding	consensus_11	482784	483862	-	uncharacterized protein GCG54_00013813	PF00561.21	alpha/beta hydrolase fold
69020947	-4.33695	0.0259485	protein_coding	consensus_11	530731	531599	-	uncharacterized protein GCG54_00013831	PF04828.15	Glutathione-dependent formaldehyde-activating enzyme
69020954	1.10417	0.00751591	protein_coding	consensus_11	555886	557600	+	uncharacterized protein GCG54_00013838	PF01670.17	Glycosyl hydrolase family 12
69020974	-2.28143	0.0468265	protein_coding	consensus_11	626459	627691	+	uncharacterized protein GCG54_00013858	PF01442.19	Apolipoprotein A1/A4/E domain
69018825	-1.9458	0.00167881	protein_coding	consensus_110	162138	164783	-	Transcription factor BYE1	PF00628.30	PHD-finger
69018859	-3.64135	0.00201676	protein_coding	consensus_110	302763	304577	+	Acriflavine sensitivity control protein acr-2	PF00172.19	Fungal Zn(2)-Cys(6) binuclear cluster domain
69018869	1.37292	8.37523e-05	protein_coding	consensus_110	332108	334872	-	uncharacterized protein GCG54_00011743	PF00179.27	Ubiquitin-conjugating enzyme
69016551	1.51756	0.0218793	protein_coding	consensus_111	4456	9444	+	Nitrogen assimilation transcription factor nit-4	PF00172.19	Fungal Zn(2)-Cys(6) binuclear cluster domain
69016560	-1.80763	0.0392805	protein_coding	consensus_111	61094	63280	+	uncharacterized protein GCG54_00009427	PF04082.19	Fungal specific transcription factor domain
69016565	1.19788	0.000329134	protein_coding	consensus_111	70617	72021	-	Zuotin	PF00226.32	DnaJ domain
69016575	1.82802	0.000288781	protein_coding	consensus_111	93860	94612	+	NADH-ubiquinone oxidoreductase 20.9 kDa subunit	PF10785.10	NADH-ubiquinone oxidoreductase complex I, 21 kDa subunit
69020237	1.88574	0.0010484	protein_coding	consensus_112	54912	56033	-	Zinc-type alcohol dehydrogenase-like protein	PF08240.13	Alcohol dehydrogenase GroES-like domain
69020238	-2.37531	0.00325316	protein_coding	consensus_112	57720	58587	+	uncharacterized protein GCG54_00013121, partial	PF01670.17	Glycosyl hydrolase family 12
69020245	-2.00259	0.0180002	protein_coding	consensus_112	77836	79162	+	3-phenylpropionate/cinnamic acid dioxygenase subunit alpha	PF00355.27	Rieske [2Fe-2S] domain
69015700	-1.16415	0.020733	protein_coding	consensus_113	66086	68200	-	Pre-rRNA-processing protein ESF1	PF08159.13	NUC153 domain
69020204	1.45725	0.000184227	protein_coding	consensus_115	37773	38698	+	60S ribosomal protein L17	PF00237.20	Ribosomal protein L22p/L17e
69012360	2.84658	2.38444e-05	protein_coding	consensus_116	58567	63868	+	Succinate--hydroxymethylglutarate CoA-transferase	PF08271.13	TFIIB zinc-binding
69016181	-5.65477	0.00423929	protein_coding	consensus_117	179250	181912	+	uncharacterized protein GCG54_00009047	PF00172.19	Fungal Zn(2)-Cys(6) binuclear cluster domain
69016184	-3.29076	0.0353527	protein_coding	consensus_117	185386	186770	-	S-(hydroxymethyl)glutathione dehydrogenase	PF08240.13	Alcohol dehydrogenase GroES-like domain
69016189	-3.84148	0.000267818	protein_coding	consensus_117	214379	215407	+	Exosome complex component RRP43	PF01138.22	3' exoribonuclease family, domain 1
69016196	-1.19818	1.56571e-05	protein_coding	consensus_117	240733	242509	+	Subtilisin-like proteinase Spm1, partial	PF05922.17	Peptidase inhibitor I9
69016221	-3.81794	0.0308047	protein_coding	consensus_117	350462	352221	+	Sulfite oxidase	PF00174.20	Oxidoreductase molybdopterin binding domain
69016250	2.94987	0.0125635	protein_coding	consensus_117	444342	445231	+	Negative cofactor 2 complex subunit beta	PF00808.24	Histone-like transcription factor (CBF/NF-Y) and archaeal histone
69016279	-1.54793	0.0411736	protein_coding	consensus_117	583839	591346	-	Reducing polyketide synthase FUB1	PF00109.27	Beta-ketoacyl synthase, N-terminal domain
69016339	1.02228	0.000171503	protein_coding	consensus_117	870136	871798	+	translation elongation factor EF-1 alpha	PF00009.28	Elongation factor Tu GTP binding domain
69016347	-2.04296	0.00530277	protein_coding	consensus_117	892318	894625	-	Cell wall integrity protein scw1	PF00076.23	RNA recognition motif. (a.k.a. RRM, RBD, or RNP domain)
69016365	1.85951	3.17737e-07	protein_coding	consensus_117	1024071	1025342	+	40S ribosomal protein S4	PF08071.13	RS4NT (NUC023) domain
69016436	-1.57625	0.0332738	protein_coding	consensus_117	1328080	1329405	-	Isovaleryl-CoA dehydrogenase	PF02771.17	Acyl-CoA dehydrogenase, N-terminal domain
69016443	1.66363	0.00754294	protein_coding	consensus_117	1346479	1351392	-	Target of rapamycin complex 1 subunit mip1	PF14538.7	Raptor N-terminal CASPase like domain
69016464	-3.84612	0.000164194	protein_coding	consensus_117	1425312	1426651	+	Cell fusion protein cfr1, partial	PF16892.6	Chitin biosynthesis protein CHS5 N-terminus
69016487	-3.94772	0.0143875	protein_coding	consensus_117	1522290	1524088	-	Glutamate decarboxylase	PF00282.20	Pyridoxal-dependent decarboxylase conserved domain
69016539	-2.66202	3.26328e-05	protein_coding	consensus_117	1763497	1765206	+	Lipase 1	PF00135.29	Carboxylesterase family
69022728	1.38621	0.0255004	protein_coding	consensus_119	9049	10770	-	uncharacterized protein GCG54_00015626	PF03105.20	SPX domain
69022729	3.5452	0.0211308	protein_coding	consensus_119	22497	24238	+	DnaJ-like subfamily C member 21	PF00226.32	DnaJ domain
69022735	2.88687	0.0138385	protein_coding	consensus_119	96155	98507	+	Origin recognition complex subunit 1	PF01426.19	BAH domain
69022744	2.13047	0.000559766	protein_coding	consensus_119	120467	121541	+	putative TLC domain-containing protein C17A2.02c, partial	PF03798.17	TLC domain
69022754	4.52077	0.000235245	protein_coding	consensus_119	154971	157444	-	uncharacterized protein GCG54_00015652	PF00628.30	PHD-finger
69022760	-3.09613	0.00147191	protein_coding	consensus_119	177854	179399	-	Chitin deacetylase	PF00187.20	Chitin recognition protein
69007535	-3.08044	0.00360427	protein_coding	consensus_12	52448	53333	+	Acetylxylan esterase 2	PF01083.23	Cutinase
69007589	4.21259	0.0127502	protein_coding	consensus_12	242672	244493	-	uncharacterized protein GCG54_00000417	PF00561.21	alpha/beta hydrolase fold
69007607	2.03042	0.0351514	protein_coding	consensus_12	291270	294224	+	cAMP-dependent protein kinase regulatory subunit	PF00027.30	Cyclic nucleotide-binding domain
69012531	-3.78454	0.0288287	protein_coding	consensus_120	50188	50871	-	uncharacterized protein GCG54_00005380	PF00190.23	Cupin
69012541	-3.53853	0.0234141	protein_coding	consensus_120	75027	75599	-	Biphenyl-2 3-diol 1 2-dioxygenase 2	PF00903.26	Glyoxalase/Bleomycin resistance protein/Dioxygenase superfamily
69022838	1.44451	0.0048479	protein_coding	consensus_121	30032	30771	+	1 2-dihydroxy-3-keto-5-methylthiopentene dioxygenase	PF03079.15	ARD/ARD' family
69020216	-1.36472	0.0332564	protein_coding	consensus_123	13273	14925	-	uncharacterized protein GCG54_00013099	PF00398.21	Ribosomal RNA adenine dimethylase
69009621	1.4972	0.00217624	protein_coding	consensus_13	119206	120617	+	Alkaline proteinase	PF05922.17	Peptidase inhibitor I9
69009633	-3.64829	0.0421343	protein_coding	consensus_13	163074	165358	-	uncharacterized protein GCG54_00002471	PF04082.19	Fungal specific transcription factor domain
69009644	-2.25011	0.000953659	protein_coding	consensus_13	200880	202501	+	putative exoglucanase type C	PF00840.21	Glycosyl hydrolase family 7
69009685	-1.63819	0.0276203	protein_coding	consensus_13	348367	350235	+	Cytochrome P450 monooygenase 3	PF00067.23	Cytochrome P450
69009712	1.32882	0.000194136	protein_coding	consensus_13	452557	456509	+	Vigilin	PF00013.30	KH domain
69009733	3.94673	0.0196374	protein_coding	consensus_13	544005	545087	+	Alpha-ketoglutarate-dependent dioxygenase abh1	PF13532.7	2OG-Fe(II) oxygenase superfamily
69009780	-3.18952	0.000308859	protein_coding	consensus_13	686507	687964	-	L-pipecolate oxidase	PF01266.25	FAD dependent oxidoreductase
69009786	-3.39917	0.0105196	protein_coding	consensus_13	717637	718331	+	uncharacterized protein GCG54_00002624	PF01323.21	DSBA-like thioredoxin domain
69009787	2.32604	0.00821913	protein_coding	consensus_13	718570	719463	-	Transcription initiation factor IIE subunit beta	PF02186.16	TFIIE beta subunit core domain
69009788	1.5377	2.30323e-05	protein_coding	consensus_13	720822	721386	-	putative cytochrome b5	PF00173.29	Cytochrome b5-like Heme/Steroid binding domain
69009794	-1.63566	0.0366481	protein_coding	consensus_13	738861	740567	-	Protein fmp-52	PF13460.7	NAD(P)H-binding
69009807	-1.8991	0.0200774	protein_coding	consensus_13	789278	792714	-	Beta-hexosaminidase	PF00933.22	Glycosyl hydrolase family 3 N terminal domain
69009825	-1.97295	0.0012264	protein_coding	consensus_13	858476	859661	+	Hydroxynaphthalene reductase arp2	PF13561.7	Enoyl-(Acyl carrier protein) reductase
69009846	-1.15434	0.0137883	protein_coding	consensus_13	944300	946822	+	Protein MAM3	PF01595.21	Cyclin M transmembrane N-terminal domain
69009858	3.25694	0.0243803	protein_coding	consensus_13	986045	987220	+	LisH domain-containing protein	PF05022.13	SRP40, C-terminal domain
69009871	1.33605	0.000113905	protein_coding	consensus_13	1053159	1055087	-	Versicolorin B desaturase	PF00067.23	Cytochrome P450
69009872	1.21294	0.000397129	protein_coding	consensus_13	1055866	1057675	+	Dehydrogenase mpl7	PF00732.20	GMC oxidoreductase
69009905	3.65632	0.0429412	protein_coding	consensus_13	1188479	1191738	-	Minor extracellular protease vpr	PF00082.23	Subtilase family
69021201	-1.43208	0.0229394	protein_coding	consensus_14	159464	161712	-	L-amino-acid oxidase	PF01593.25	Flavin containing amine oxidoreductase
69021203	-2.63321	0.0112723	protein_coding	consensus_14	169910	171739	-	Protein-ADP-ribose hydrolase	PF01661.22	Macro domain
69021220	-1.2272	0.0423863	protein_coding	consensus_14	228267	230840	+	Start control protein cdc10	PF04383.14	KilA-N domain
69021221	-1.08683	0.0448225	protein_coding	consensus_14	231327	233509	-	Vacuolar segregation protein pep7	PF01363.22	FYVE zinc finger
69021234	-3.765	0.0360101	protein_coding	consensus_14	266513	267460	+	4-hydroxy-tetrahydrodipicolinate synthase	PF00701.23	Dihydrodipicolinate synthetase family
69021244	2.26525	0.0315426	protein_coding	consensus_14	288361	290034	+	WSC domain-containing protein	PF00141.24	Peroxidase
69021264	3.57456	0.0169641	protein_coding	consensus_14	327760	328560	+	Protein transport protein BOS1	PF12352.9	Snare region anchored in the vesicle membrane C-terminus
69021265	3.61548	0.0487319	protein_coding	consensus_14	328704	329596	-	Thiamine pyrophosphokinase 3	PF04263.17	Thiamin pyrophosphokinase, catalytic domain
69021266	2.89103	0.00266305	protein_coding	consensus_14	330173	333149	+	Mitochondrial intermembrane space import and assembly protein 40	PF06747.14	CHCH domain
69021293	-2.49739	7.55002e-06	protein_coding	consensus_14	444694	446880	-	Hydrogenase maturation factor HoxX	PF02911.19	Formyl transferase, C-terminal domain
69021297	-2.44696	2.72744e-05	protein_coding	consensus_14	464314	467364	+	Minor extracellular protease vpr	PF00082.23	Subtilase family
69021302	3.30449	1.32636e-05	protein_coding	consensus_14	491885	492967	+	Dehydrogenase RED2	PF00106.26	short chain dehydrogenase
69021305	2.86044	0.00344671	protein_coding	consensus_14	499685	500810	+	uncharacterized protein GCG54_00014190	PF07859.14	alpha/beta hydrolase fold
69012424	3.82402	0.028442	protein_coding	consensus_15	155179	155847	+	Maleylacetoacetate isomerase	PF13417.7	Glutathione S-transferase, N-terminal domain
69012491	-2.7726	0.0126602	protein_coding	consensus_15	371781	373709	+	Dehydrogenase patE	PF00732.20	GMC oxidoreductase
69012498	-5.39383	0.00898384	protein_coding	consensus_15	389386	391003	-	Cytochrome P450 monooxygenase	PF00067.23	Cytochrome P450
69012504	-2.9526	0.0179463	protein_coding	consensus_15	408522	410329	-	Cytochrome P450 monooxygenase trt6	PF00067.23	Cytochrome P450
69019908	-3.83919	0.000188629	protein_coding	consensus_16	225318	226283	-	uncharacterized protein GCG54_00012790	PF08242.13	Methyltransferase domain
69019946	-3.52977	0.0457294	protein_coding	consensus_16	326501	328642	-	FAD-linked oxidoreductase ZEB1	PF01565.24	FAD binding domain
69019954	-2.98214	0.00226898	protein_coding	consensus_16	349272	351869	-	uncharacterized protein GCG54_00012836	PF11710.9	G protein-coupled glucose receptor regulating Gpa2
69019987	3.96343	0.0187663	protein_coding	consensus_16	458296	459442	-	putative endopolygalacturonase B	PF00295.18	Glycosyl hydrolases family 28
69020005	5.49333	8.13256e-05	protein_coding	consensus_16	517697	519199	-	O-methyltransferase sol2	PF00891.19	O-methyltransferase domain
69020007	5.23507	0.000220411	protein_coding	consensus_16	529113	530356	-	Tyrosinase ustQ	PF00264.21	Common central domain of tyrosinase
69020034	-2.64111	0.00687827	protein_coding	consensus_16	617284	620478	+	uncharacterized protein GCG54_00012917	PF00172.19	Fungal Zn(2)-Cys(6) binuclear cluster domain
69020040	-2.86628	0.0452592	protein_coding	consensus_16	630256	631605	+	L-threonate dehydrogenase	PF03446.16	NAD binding domain of 6-phosphogluconate dehydrogenase
69020074	-4.08677	0.0118072	protein_coding	consensus_16	752819	753886	+	putative 2-hydroxyacid dehydrogenase UNK4.10	PF00389.31	D-isomer specific 2-hydroxyacid dehydrogenase, catalytic domain
69020081	1.23073	0.0428183	protein_coding	consensus_16	774077	776412	-	putative transcriptional regulatory protein	PF00172.19	Fungal Zn(2)-Cys(6) binuclear cluster domain
69018014	-1.62264	0.0238622	protein_coding	consensus_17	40749	43901	-	Serine/threonine-protein kinase SSN3	PF00069.26	Protein kinase domain
69018036	-4.25615	0.00109473	protein_coding	consensus_17	100488	101004	+	uncharacterized protein GCG54_00010909	PF05730.12	CFEM domain
69018087	-1.43604	0.0169973	protein_coding	consensus_17	230919	234724	-	uncharacterized protein GCG54_00010961	PF00172.19	Fungal Zn(2)-Cys(6) binuclear cluster domain
69018198	-3.18242	0.0115448	protein_coding	consensus_17	575058	576268	+	uncharacterized protein GCG54_00011072	PF05721.14	Phytanoyl-CoA dioxygenase (PhyH)
69018256	-2.1821	0.00050567	protein_coding	consensus_17	741542	744023	-	Primary amine oxidase lung isozyme	PF02727.17	Copper amine oxidase, N2 domain
69018278	-1.74925	0.0119872	protein_coding	consensus_17	820914	822419	-	Nucleolar protein 13	PF00076.23	RNA recognition motif. (a.k.a. RRM, RBD, or RNP domain)
69018285	3.58622	0.000139762	protein_coding	consensus_17	847383	848084	-	uncharacterized protein GCG54_00011159	PF13578.7	Methyltransferase domain
69018319	1.1066	0.0163139	protein_coding	consensus_17	956628	957945	-	DnaJ-related protein SCJ1	PF00226.32	DnaJ domain
69018349	3.84959	0.0261853	protein_coding	consensus_17	1034515	1035137	+	Monothiol glutaredoxin-5	PF00462.25	Glutaredoxin
69018353	1.46641	0.00294877	protein_coding	consensus_17	1046994	1048835	-	Laccase-2	PF07732.16	Multicopper oxidase
69018364	2.90352	0.00013035	protein_coding	consensus_17	1094835	1097058	-	Pheromone-processing carboxypeptidase KEX1	PF00450.23	Serine carboxypeptidase
69018380	-3.26368	0.00591277	protein_coding	consensus_17	1150470	1151516	+	uncharacterized protein GCG54_00011254	PF00149.29	Calcineurin-like phosphoesterase
69018394	-2.11556	0.0018851	protein_coding	consensus_17	1204210	1207339	+	uncharacterized protein GCG54_00011268	PF00096.27	Zinc finger, C2H2 type
69018401	-1.70071	0.0134288	protein_coding	consensus_17	1280189	1282541	+	UBA domain-containing protein 3	PF01412.19	Putative GTPase activating protein for Arf
69018431	1.15991	0.0130884	protein_coding	consensus_17	1372168	1373702	+	1 3-beta-glucanosyltransferase gel1	PF03198.15	Glucanosyltransferase
69018437	3.2857	0.0363917	protein_coding	consensus_17	1387133	1387463	+	putative cytochrome b5	PF00173.29	Cytochrome b5-like Heme/Steroid binding domain
69018447	1.78836	1.96149e-10	protein_coding	consensus_17	1444014	1444569	+	60S ribosomal protein L30	PF01248.27	Ribosomal protein L7Ae/L30e/S12e/Gadd45 family
69018457	-3.69071	0.0266791	protein_coding	consensus_17	1481468	1483497	-	uncharacterized protein GCG54_00011331	PF05345.13	Putative Ig domain
69018461	-2.54396	0.00177852	protein_coding	consensus_17	1496710	1498327	-	uncharacterized protein GCG54_00011335	PF01266.25	FAD dependent oxidoreductase
69018467	-1.49311	0.00089677	protein_coding	consensus_17	1512514	1514264	-	Isocitrate lyase	PF00463.22	Isocitrate lyase family
69018499	-3.39739	0.00711552	protein_coding	consensus_17	1662500	1664326	+	uncharacterized protein GCG54_00011373	PF13894.7	C2H2-type zinc finger
69018516	2.13268	0.048692	protein_coding	consensus_17	1747219	1748699	+	putative dihydroorotase, partial	PF01979.21	Amidohydrolase family
69018518	3.72138	0.0347716	protein_coding	consensus_17	1757872	1759299	+	rRNA methyltransferase 1	PF08032.13	RNA 2'-O ribose methyltransferase substrate binding
69018529	-2.74015	0.0426972	protein_coding	consensus_17	1787967	1789054	+	uncharacterized protein GCG54_00011403	PF13417.7	Glutathione S-transferase, N-terminal domain
69018551	-2.52141	0.0123655	protein_coding	consensus_17	1852910	1853864	-	uncharacterized protein GCG54_00011425	PF17172.5	Glutathione S-transferase N-terminal domain
69018571	1.11755	0.0232717	protein_coding	consensus_17	1965356	1966130	-	Embryonic polyadenylate-binding protein 2-B	PF00076.23	RNA recognition motif. (a.k.a. RRM, RBD, or RNP domain)
69018581	-3.143	5.28949e-06	protein_coding	consensus_17	1997491	2002051	-	Cytochrome P450 4g15	PF00067.23	Cytochrome P450
69018593	-1.93177	0.0119691	protein_coding	consensus_17	2051879	2053693	-	Endoplasmic reticulum mannosyl-oligosaccharide 1 2-alpha-mannosidase	PF01532.21	Glycosyl hydrolase family 47
69018632	1.29545	0.00122287	protein_coding	consensus_17	2199140	2200630	-	Methionine aminopeptidase 2-2	PF00557.25	Metallopeptidase family M24
69018655	3.57372	0.000469006	protein_coding	consensus_17	2309330	2312262	-	putative RNA-binding protein	PF00076.23	RNA recognition motif. (a.k.a. RRM, RBD, or RNP domain)
69018658	1.54534	0.000582682	protein_coding	consensus_17	2318319	2320023	+	Serine--tRNA ligase cytoplasmic, partial	PF02403.23	Seryl-tRNA synthetase N-terminal domain
69018696	-1.11687	0.0140717	protein_coding	consensus_17	2482982	2484743	+	Choline oxidase	PF00732.20	GMC oxidoreductase
69018711	-1.99469	5.32706e-05	protein_coding	consensus_17	2556519	2563609	+	Reducing polyketide synthase PKS1	PF00109.27	Beta-ketoacyl synthase, N-terminal domain
69018724	-1.78666	0.0430571	protein_coding	consensus_17	2600423	2602029	+	putative FAD-linked oxidoreductase	PF01565.24	FAD binding domain
69018730	-1.60969	0.017226	protein_coding	consensus_17	2664216	2665840	-	putative choline-phosphate cytidylyltransferase	PF01467.27	Cytidylyltransferase-like
69013507	-3.64829	0.0421343	protein_coding	consensus_19	214478	214741	+	uncharacterized protein GCG54_00006359	PF08693.11	Transmembrane alpha-helix domain
69013595	2.93436	0.000115948	protein_coding	consensus_19	536725	538029	+	uncharacterized protein GCG54_00006447	PF02668.17	Taurine catabolism dioxygenase TauD, TfdA family
69013605	-2.72137	0.00956001	protein_coding	consensus_19	566728	567786	-	uncharacterized protein GCG54_00006457	PF00646.34	F-box domain
69013621	-3.7032	0.00427513	protein_coding	consensus_19	605427	606584	+	Trans-enoyl reductase ccsC	PF08240.13	Alcohol dehydrogenase GroES-like domain
69013644	-1.37881	0.00556795	protein_coding	consensus_19	692748	693557	-	Uracil phosphoribosyltransferase	PF14681.7	Uracil phosphoribosyltransferase
69013668	-2.92224	0.0116678	protein_coding	consensus_19	757521	758424	-	uncharacterized protein GCG54_00006520	PF00722.22	Glycosyl hydrolases family 16
69013675	-4.31765	0.000544077	protein_coding	consensus_19	776873	778500	+	Cytochrome P450 monooxygenase azaI	PF00067.23	Cytochrome P450
69013677	3.25527	0.0450674	protein_coding	consensus_19	782063	784133	+	Glutathione S-transferase	PF14497.7	Glutathione S-transferase, C-terminal domain
69012139	-1.89985	0.00208377	protein_coding	consensus_2	30394	32151	+	UPF0743 protein	PF08790.12	LYAR-type C2HC zinc finger
69012185	3.77293	0.0324007	protein_coding	consensus_2	193510	193947	-	uncharacterized protein GCG54_00005033	PF02970.17	Tubulin binding cofactor A
69020100	-1.45258	0.0187468	protein_coding	consensus_21	22264	23163	-	Rhamnolipids biosynthesis 3-oxoacyl-[acyl-carrier-protein] reductase	PF13561.7	Enoyl-(Acyl carrier protein) reductase
69020108	-1.19523	0.0417179	protein_coding	consensus_21	52123	54310	+	uncharacterized protein GCG54_00012991	PF00240.24	Ubiquitin family
69020121	1.54624	0.000140754	protein_coding	consensus_21	128907	129780	+	Glutathione S-transferase-like protein gedE	PF02798.21	Glutathione S-transferase, N-terminal domain
69020122	-1.6264	0.00046062	protein_coding	consensus_21	130591	136835	+	Vacuolar membrane protease	PF16275.6	Splicing factor 1 helix-hairpin domain
69020127	1.54625	8.92484e-11	protein_coding	consensus_21	148761	150940	+	Heat shock protein 90-like, partial	PF02518.27	Histidine kinase-, DNA gyrase B-, and HSP90-like ATPase
69020138	1.61373	0.0133227	protein_coding	consensus_21	193000	194307	+	Alkaline protease 1	PF05922.17	Peptidase inhibitor I9
69020147	3.77106	0.0349161	protein_coding	consensus_21	216348	217989	-	Tryprostatin B 6-hydroxylase	PF00067.23	Cytochrome P450
69020152	-5.46024	0.00913846	protein_coding	consensus_21	232270	235895	+	Alpha-mannosidase	PF01074.23	Glycosyl hydrolases family 38 N-terminal domain
69013915	-1.37327	0.00708355	protein_coding	consensus_22	4914	7091	+	Beta-TrCP	PF12937.8	F-box-like
69013955	3.79536	0.00177386	protein_coding	consensus_22	152527	155533	-	Minor extracellular protease vpr	PF00082.23	Subtilase family
69013974	-4.48199	0.0200346	protein_coding	consensus_22	205503	206886	+	Tyrosinase-like protein orsC	PF00264.21	Common central domain of tyrosinase
69013995	-1.96766	0.00161212	protein_coding	consensus_22	267276	268340	-	Trihydroxynaphthalene reductase	PF13561.7	Enoyl-(Acyl carrier protein) reductase
69014010	-2.31577	0.00251369	protein_coding	consensus_22	307558	309649	-	Cytochrome P450 monooxygenase psoD	PF00067.23	Cytochrome P450
69014028	-2.40303	0.00786255	protein_coding	consensus_22	385588	390374	-	uncharacterized protein GCG54_00006881	PF14529.7	Endonuclease-reverse transcriptase
69014088	2.76736	0.0461988	protein_coding	consensus_22	613955	614842	-	uncharacterized protein GCG54_00006942	PF09439.11	Signal recognition particle receptor beta subunit
69014094	1.7012	0.00200367	protein_coding	consensus_22	657345	663038	-	Fatty acid synthase subunit alpha	PF18325.2	Fatty acid synthase subunit alpha Acyl carrier domain
69014103	-1.66255	0.0141133	protein_coding	consensus_22	697536	699291	-	Lipase 2	PF00135.29	Carboxylesterase family
69019704	4.55642	0.000872339	protein_coding	consensus_24	32461	33854	-	UPF0400 protein	PF04818.14	CID domain
69019717	-2.12398	0.000167274	protein_coding	consensus_24	76352	77272	+	Levodione reductase, partial	PF13561.7	Enoyl-(Acyl carrier protein) reductase
69019727	1.36971	0.0255379	protein_coding	consensus_24	105681	107358	-	putative metallocarboxypeptidase ecm14	PF00246.25	Zinc carboxypeptidase
69019741	-2.04332	0.0056561	protein_coding	consensus_24	154553	156897	-	Alcohol oxidase	PF00732.20	GMC oxidoreductase
69019775	4.3965	0.00542865	protein_coding	consensus_24	269640	271025	+	Secondary metabolism regulator LAE1	PF13489.7	Methyltransferase domain
69019820	-1.59506	0.0064826	protein_coding	consensus_24	452136	453467	+	uncharacterized protein GCG54_00012702	PF00246.25	Zinc carboxypeptidase
69014523	-1.31637	0.04827	protein_coding	consensus_27	12108	13244	-	uncharacterized protein GCG54_00007378	PF04909.15	Amidohydrolase
69014534	-2.40018	0.000144913	protein_coding	consensus_27	32744	35048	-	uncharacterized protein GCG54_00007389	PF08167.13	rRNA processing/ribosome biogenesis
69014560	1.0246	0.00301285	protein_coding	consensus_27	155300	159126	-	ATP synthase subunit delta	PF02823.17	ATP synthase, Delta/Epsilon chain, beta-sandwich domain
69014573	1.01584	0.0233171	protein_coding	consensus_27	234530	236023	+	uncharacterized protein GCG54_00007428	PF00246.25	Zinc carboxypeptidase
69014621	-6.01705	0.000366973	protein_coding	consensus_27	386262	388059	-	uncharacterized protein GCG54_00007476	PF05730.12	CFEM domain
69014635	1.55539	0.00185714	protein_coding	consensus_27	425620	433098	+	Reducing polyketide synthase FUB1	PF00109.27	Beta-ketoacyl synthase, N-terminal domain
69014636	5.23162	0.000336804	protein_coding	consensus_27	433970	435091	+	Aflatoxin B1 aldehyde reductase member 3	PF00248.22	Aldo/keto reductase family
69014641	1.74196	0.0142921	protein_coding	consensus_27	454792	460781	-	Secondary metabolism regulator LAE1	PF13489.7	Methyltransferase domain
69014683	2.40241	3.98655e-05	protein_coding	consensus_27	589762	591354	-	Alpha-amylase A	PF00128.25	Alpha amylase, catalytic domain
69014715	2.46477	8.91019e-09	protein_coding	consensus_27	682549	684307	+	FAD-linked oxidoreductase azaL	PF01565.24	FAD binding domain
69014716	1.96621	2.53669e-12	protein_coding	consensus_27	684586	685377	-	putative oxidoreductase	PF00106.26	short chain dehydrogenase
69014718	2.14687	9.96187e-06	protein_coding	consensus_27	688257	690507	-	putative asparagine synthetase [glutamine-hydrolyzing] 2	PF13537.7	Glutamine amidotransferase domain
[truncated: 574 more rows]

## Sheet: F26_72
GeneID	F26_72-vs-F26_24-Log2FC	F26_72-vs-F26_24-Pvalue	geneType	chromosome	start	end	strand	description	Pfam	Pfam description
[truncated: 1,922 more rows]
